# Supplementary material for: Massively parallel reporter assays of melanoma risk variants identify MX2 as a gene promoting melanoma
Source: Nat Commun. 2020 Jun 1;11:2718. doi: 10.1038/s41467-020-16590-1 (PMC7264232; doi:10.1038/s41467-020-16590-1)
Supplement: Supplementary file 4 — Supplementary Data 1 [file 41467_2020_16590_MOESM4_ESM.xlsx]

## Sheet: Sheet1
Supplementary Data 1. List of melanoma GWAS variants tested by MPRA (832 variants plus 8 controls)
Variant ID	Chromosome	Coordinate	Ref	Alt	Library	Variant Note
1:150881663	1	150881663	G	A	Library1&2	Negative control
1:150889877	1	150889877	T	C	Library1&2	Negative control
1:150856153	1	150856153	G	T	Library1&2	Negative control
1:150856806	1	150856806	G	A	Library1&2	Negative control
1:150864992	1	150864992	A	C	Library1&2	Negative control
1:150871297	1	150871297	C	T	Library1&2	Negative control
1:150875173	1	150875173	C	A	Library1&2	Negative control
1:150883037	1	150883037	C	T	Library1&2	Negative control
1:150950062	1	150950062	G	A	Library1&2	832 GWAS variants
1:150669952	1	150669952	C	T	Library1&2	832 GWAS variants
1:150552330	1	150552330	G	T	Library1&2	832 GWAS variants
1:150552392	1	150552392	C	G	Library1&2	832 GWAS variants
1:150779524	1	150779524	T	A	Library1&2	832 GWAS variants
1:150534368	1	150534368	T	C	Library1&2	832 GWAS variants
1:150951857	1	150951857	G	A	Library1&2	832 GWAS variants
1:150951452	1	150951452	A	C	Library1&2	832 GWAS variants
1:150669414	1	150669414	T	G	Library1&2	832 GWAS variants
1:150946490	1	150946490	G	A	Library1&2	832 GWAS variants
1:150781915	1	150781915	T	TA	Library1&2	832 GWAS variants
1:150552622	1	150552622	T	G	Library1&2	832 GWAS variants
1:150980281	1	150980281	T	C	Library1&2	832 GWAS variants
1:150661083	1	150661083	C	T	Library1&2	832 GWAS variants
1:150583974	1	150583974	GA	G	Library1&2	832 GWAS variants
1:150583670	1	150583670	G	C	Library1&2	832 GWAS variants
1:150660992	1	150660992	C	T	Library1&2	832 GWAS variants
1:150952674	1	150952674	C	T	Library1&2	832 GWAS variants
1:150539867	1	150539867	C	G	Library1&2	832 GWAS variants
1:150941381	1	150941381	C	T	Library1&2	832 GWAS variants
1:150945794	1	150945794	A	C	Library1&2	832 GWAS variants
1:150670484	1	150670484	T	G	Library1&2	832 GWAS variants
1:150536180	1	150536180	C	CAAG	Library1&2	832 GWAS variants
1:150537357	1	150537357	C	T	Library1&2	832 GWAS variants
1:150897477	1	150897477	C	T	Library1&2	832 GWAS variants
1:150897677	1	150897677	A	T	Library1&2	832 GWAS variants
1:150897687	1	150897687	C	G	Library1&2	832 GWAS variants
1:150944707	1	150944707	T	C	Library1&2	832 GWAS variants
1:150587140	1	150587140	T	G	Library1&2	832 GWAS variants
1:150661787	1	150661787	T	C	Library1&2	832 GWAS variants
1:150762171	1	150762171	C	T	Library1&2	832 GWAS variants
1:150737565	1	150737565	T	TTCTC	Library1&2	832 GWAS variants
1:150737776	1	150737776	T	C	Library1&2	832 GWAS variants
1:150738197	1	150738197	C	T	Library1&2	832 GWAS variants
1:150738200	1	150738200	A	G	Library1&2	832 GWAS variants
1:150738483	1	150738483	CGGGA	C	Library1&2	832 GWAS variants
1:150950561	1	150950561	G	A	Library1&2	832 GWAS variants
1:150950585	1	150950585	C	T	Library1&2	832 GWAS variants
1:150547747	1	150547747	G	A	Library1&2	832 GWAS variants
1:150847647	1	150847647	C	T	Library1&2	832 GWAS variants
1:150586971	1	150586971	G	A	Library1&2	832 GWAS variants
1:150940357	1	150940357	G	T	Library1&2	832 GWAS variants
1:150940358	1	150940358	C	T	Library1&2	832 GWAS variants
1:150600181	1	150600181	C	T	Library1&2	832 GWAS variants
1:150553348	1	150553348	G	A	Library1&2	832 GWAS variants
1:150792616	1	150792616	A	G	Library1&2	832 GWAS variants
1:150543686	1	150543686	G	A	Library1&2	832 GWAS variants
1:150958977	1	150958977	T	C	Library1&2	832 GWAS variants
1:150948340	1	150948340	GA	G	Library1&2	832 GWAS variants
1:150545020	1	150545020	G	A	Library1&2	832 GWAS variants
1:150608300	1	150608300	A	G	Library1&2	832 GWAS variants
1:150633007	1	150633007	CA	C	Library1&2	832 GWAS variants
1:150633079	1	150633079	A	G	Library1&2	832 GWAS variants
1:150635869	1	150635869	G	A	Library1&2	832 GWAS variants
1:150826410	1	150826410	G	A	Library1&2	832 GWAS variants
1:150850904	1	150850904	CA	C	Library1&2	832 GWAS variants
1:150879101	1	150879101	A	G	Library1&2	832 GWAS variants
1:150887442	1	150887442	A	G	Library1&2	832 GWAS variants
1:150887377	1	150887377	T	C	Library1&2	832 GWAS variants
1:150542128	1	150542128	A	G	Library1&2	832 GWAS variants
1:150542470	1	150542470	GA	G	Library1&2	832 GWAS variants
1:150545084	1	150545084	C	A	Library1&2	832 GWAS variants
1:150574695	1	150574695	C	G	Library1&2	832 GWAS variants
1:150591732	1	150591732	A	G	Library1&2	832 GWAS variants
1:150620569	1	150620569	C	G	Library1&2	832 GWAS variants
1:150657011	1	150657011	T	G	Library1&2	832 GWAS variants
1:150691122	1	150691122	A	C	Library1&2	832 GWAS variants
1:150702717	1	150702717	G	C	Library1&2	832 GWAS variants
1:150707992	1	150707992	C	T	Library1&2	832 GWAS variants
1:150711896	1	150711896	A	T	Library1&2	832 GWAS variants
1:150783985	1	150783985	T	C	Library1&2	832 GWAS variants
1:150791702	1	150791702	TA	T	Library1&2	832 GWAS variants
1:150869045	1	150869045	T	C	Library1&2	832 GWAS variants
1:150860471	1	150860471	C	T	Library1&2	832 GWAS variants
1:150886782	1	150886782	C	T	Library1&2	832 GWAS variants
1:150907701	1	150907701	G	T	Library1&2	832 GWAS variants
1:150916657	1	150916657	C	T	Library1&2	832 GWAS variants
1:150927369	1	150927369	G	T	Library1&2	832 GWAS variants
1:150859922	1	150859922	TTTA	T	Library1&2	832 GWAS variants
1:150743492	1	150743492	T	C	Library1&2	832 GWAS variants
1:150808889	1	150808889	C	G	Library1&2	832 GWAS variants
1:150811794	1	150811794	T	C	Library1&2	832 GWAS variants
1:150766822	1	150766822	G	A	Library1&2	832 GWAS variants
1:150723747	1	150723747	T	C	Library1&2	832 GWAS variants
1:150815411	1	150815411	G	A	Library1&2	832 GWAS variants
1:150735580	1	150735580	TA	T	Library1&2	832 GWAS variants
1:150860186	1	150860186	G	A	Library1&2	832 GWAS variants
1:150865760	1	150865760	A	G	Library1&2	832 GWAS variants
1:150886752	1	150886752	C	T	Library1&2	832 GWAS variants
1:150906092	1	150906092	ATC	A	Library1&2	832 GWAS variants
1:150907955	1	150907955	A	G	Library1&2	832 GWAS variants
1:150909005	1	150909005	T	G	Library1&2	832 GWAS variants
1:150923774	1	150923774	T	A	Library1&2	832 GWAS variants
1:150938571	1	150938571	G	A	Library1&2	832 GWAS variants
1:150739073	1	150739073	C	T	Library1&2	832 GWAS variants
1:150809919	1	150809919	T	C	Library1&2	832 GWAS variants
1:150811712	1	150811712	T	C	Library1&2	832 GWAS variants
1:226595403	1	226595403	A	AGGGCCC	Library1&2	832 GWAS variants
1:226591243	1	226591243	T	G	Library1&2	832 GWAS variants
1:226607336	1	226607336	T	C	Library1&2	832 GWAS variants
1:226607385	1	226607385	T	C	Library1&2	832 GWAS variants
1:226596389	1	226596389	A	G	Library1&2	832 GWAS variants
1:226590972	1	226590972	T	C	Library1&2	832 GWAS variants
1:226607774	1	226607774	A	G	Library1&2	832 GWAS variants
1:226607796	1	226607796	GC	G	Library1&2	832 GWAS variants
1:226607892	1	226607892	G	A	Library1&2	832 GWAS variants
1:226589709	1	226589709	C	T	Library1&2	832 GWAS variants
1:226594301	1	226594301	C	T	Library1&2	832 GWAS variants
1:226606536	1	226606536	G	A	Library1&2	832 GWAS variants
1:226537868	1	226537868	C	T	Library1&2	832 GWAS variants
1:226607954	1	226607954	C	CTT	Library1&2	832 GWAS variants
1:226608104	1	226608104	C	A	Library1&2	832 GWAS variants
1:226561064	1	226561064	C	A	Library1&2	832 GWAS variants
1:226573364	1	226573364	A	G	Library1&2	832 GWAS variants
1:226583417	1	226583417	C	T	Library1&2	832 GWAS variants
1:226601974	1	226601974	G	T	Library1&2	832 GWAS variants
1:226602556	1	226602556	A	G	Library1&2	832 GWAS variants
2:38304928	2	38304928	T	TAA	Library1&2	832 GWAS variants
2:38305240	2	38305240	CAAAAA	C	Library1&2	832 GWAS variants
2:38305451	2	38305451	A	G	Library1&2	832 GWAS variants
2:38265130	2	38265130	C	A	Library1&2	832 GWAS variants
2:38264788	2	38264788	T	C	Library1&2	832 GWAS variants
2:38266238	2	38266238	G	C	Library1&2	832 GWAS variants
2:38266240	2	38266240	G	C	Library1&2	832 GWAS variants
2:38266478	2	38266478	T	C	Library1&2	832 GWAS variants
2:38298150	2	38298150	A	G	Library1&2	832 GWAS variants
5:1345474	5	1345474	A	G	Library1&2	832 GWAS variants
5:1351538	5	1351538	G	A	Library1&2	832 GWAS variants
5:1330840	5	1330840	T	C	Library1&2	832 GWAS variants
5:1356450	5	1356450	C	T	Library1&2	832 GWAS variants
5:1356771	5	1356771	A	C	Library1&2	832 GWAS variants
5:1330253	5	1330253	T	C	Library1&2	832 GWAS variants
5:1327101	5	1327101	C	G	Library1&2	832 GWAS variants
5:1331219	5	1331219	A	G	Library1&2	832 GWAS variants
5:1355058	5	1355058	C	T	Library1&2	832 GWAS variants
5:1327851	5	1327851	C	T	Library1&2	832 GWAS variants
5:1354462	5	1354462	G	T	Library1&2	832 GWAS variants
5:1344458	5	1344458	G	A	Library1&2	832 GWAS variants
5:1333077	5	1333077	A	G	Library1&2	832 GWAS variants
5:1342157	5	1342157	A	G	Library1&2	832 GWAS variants
5:1350339	5	1350339	C	T	Library1&2	832 GWAS variants
5:1350397	5	1350397	G	A	Library1&2	832 GWAS variants
5:1336178	5	1336178	A	T	Library1&2	832 GWAS variants
5:1336221	5	1336221	T	C	Library1&2	832 GWAS variants
5:1336243	5	1336243	A	G	Library1&2	832 GWAS variants
5:1336459	5	1336459	T	C	Library1&2	832 GWAS variants
5:1336626	5	1336626	T	A	Library1&2	832 GWAS variants
5:1349535	5	1349535	A	G	Library1&2	832 GWAS variants
5:1352372	5	1352372	G	C	Library1&2	832 GWAS variants
5:1309168	5	1309168	T	C	Library1&2	832 GWAS variants
5:1311693	5	1311693	T	C	Library1&2	832 GWAS variants
5:1312457	5	1312457	G	A	Library1&2	832 GWAS variants
5:1312935	5	1312935	T	C	Library1&2	832 GWAS variants
5:1313701	5	1313701	A	G	Library1&2	832 GWAS variants
5:1314009	5	1314009	C	T	Library1&2	832 GWAS variants
5:1315343	5	1315343	G	A	Library1&2	832 GWAS variants
5:1315660	5	1315660	G	A	Library1&2	832 GWAS variants
5:1317820	5	1317820	A	G	Library1&2	832 GWAS variants
5:1320247	5	1320247	G	A	Library1&2	832 GWAS variants
5:1322087	5	1322087	C	T	Library1&2	832 GWAS variants
5:1322468	5	1322468	G	A	Library1&2	832 GWAS variants
5:1323212	5	1323212	C	T	Library1&2	832 GWAS variants
5:1324121	5	1324121	G	A	Library1&2	832 GWAS variants
5:1325590	5	1325590	T	C	Library1&2	832 GWAS variants
5:1325803	5	1325803	A	G	Library1&2	832 GWAS variants
5:1334507	5	1334507	GA	G	Library1&2	832 GWAS variants
5:1337070	5	1337070	T	C	Library1&2	832 GWAS variants
5:1337106	5	1337106	T	A	Library1&2	832 GWAS variants
5:1337906	5	1337906	A	T	Library1&2	832 GWAS variants
5:1338523	5	1338523	TG	T	Library1&2	832 GWAS variants
5:1320722	5	1320722	C	T	Library1&2	832 GWAS variants
5:1240848	5	1240848	A	C	Library1&2	832 GWAS variants
5:1244425	5	1244425	C	T	Library1&2	832 GWAS variants
5:1248873	5	1248873	T	A	Library1&2	832 GWAS variants
5:1356684	5	1356684	C	T	Library1&2	832 GWAS variants
5:1346081	5	1346081	T	C	Library1&2	832 GWAS variants
5:1328897	5	1328897	C	T	Library1&2	832 GWAS variants
5:1444427	5	1444427	T	G	Library1&2	832 GWAS variants
5:1443603	5	1443603	T	C	Library1&2	832 GWAS variants
5:1443604	5	1443604	C	T	Library1&2	832 GWAS variants
5:1443728	5	1443728	T	C	Library1&2	832 GWAS variants
5:1446389	5	1446389	A	G	Library1&2	832 GWAS variants
5:1335385	5	1335385	CTG	C	Library1&2	832 GWAS variants
5:1447860	5	1447860	C	T	Library1&2	832 GWAS variants
5:1455516	5	1455516	C	T	Library1&2	832 GWAS variants
5:1287340	5	1287340	A	G	Library1&2	832 GWAS variants
5:1317481	5	1317481	A	G	Library1&2	832 GWAS variants
5:1319680	5	1319680	C	A	Library1&2	832 GWAS variants
5:1306521	5	1306521	G	C	Library1&2	832 GWAS variants
5:1312329	5	1312329	C	T	Library1&2	832 GWAS variants
6:21163919	6	21163919	T	C	Library1&2	832 GWAS variants
6:21164077	6	21164077	A	G	Library1&2	832 GWAS variants
6:21164131	6	21164131	A	G	Library1&2	832 GWAS variants
6:21164145	6	21164145	A	G	Library1&2	832 GWAS variants
6:21165278	6	21165278	G	A	Library1&2	832 GWAS variants
6:21164211	6	21164211	T	G	Library1&2	832 GWAS variants
6:21165128	6	21165128	G	A	Library1&2	832 GWAS variants
6:21165189	6	21165189	A	G	Library1&2	832 GWAS variants
6:21164676	6	21164676	T	G	Library1&2	832 GWAS variants
6:21163060	6	21163060	G	A	Library1&2	832 GWAS variants
6:21151510	6	21151510	G	A	Library1&2	832 GWAS variants
6:21151621	6	21151621	G	A	Library1&2	832 GWAS variants
6:21189286	6	21189286	G	A	Library1&2	832 GWAS variants
6:21181236	6	21181236	T	G	Library1&2	832 GWAS variants
7:16991283	7	16991283	CAT	C	Library1&2	832 GWAS variants
7:16966324	7	16966324	G	A	Library1&2	832 GWAS variants
7:16990804	7	16990804	T	A	Library1&2	832 GWAS variants
7:16984280	7	16984280	C	T	Library1&2	832 GWAS variants
7:16942661	7	16942661	A	G	Library1&2	832 GWAS variants
7:16952613	7	16952613	G	T	Library1&2	832 GWAS variants
7:16996528	7	16996528	C	T	Library1&2	832 GWAS variants
7:17088083	7	17088083	C	G	Library1&2	832 GWAS variants
7:17108209	7	17108209	G	T	Library1&2	832 GWAS variants
7:17041434	7	17041434	C	T	Library1&2	832 GWAS variants
7:17100425	7	17100425	T	A	Library1&2	832 GWAS variants
9:109073701	9	109073701	C	T	Library1&2	832 GWAS variants
9:109089567	9	109089567	T	G	Library1&2	832 GWAS variants
9:109089949	9	109089949	C	G	Library1&2	832 GWAS variants
9:109072631	9	109072631	T	C	Library1&2	832 GWAS variants
9:109087052	9	109087052	C	A	Library1&2	832 GWAS variants
9:109060830	9	109060830	T	C	Library1&2	832 GWAS variants
9:109067677	9	109067677	G	A	Library1&2	832 GWAS variants
9:109090298	9	109090298	A	C	Library1&2	832 GWAS variants
9:108755485	9	108755485	C	T	Library1&2	832 GWAS variants
9:108737287	9	108737287	T	C	Library1&2	832 GWAS variants
9:108740189	9	108740189	G	A	Library1&2	832 GWAS variants
9:108731991	9	108731991	C	T	Library1&2	832 GWAS variants
9:108738054	9	108738054	GA	G	Library1&2	832 GWAS variants
9:109041021	9	109041021	C	T	Library1&2	832 GWAS variants
9:108734684	9	108734684	G	A	Library1&2	832 GWAS variants
9:108756936	9	108756936	G	A	Library1&2	832 GWAS variants
9:108742357	9	108742357	AAG	A	Library1&2	832 GWAS variants
9:108742383	9	108742383	T	C	Library1&2	832 GWAS variants
9:108742388	9	108742388	AT	A	Library1&2	832 GWAS variants
9:108754869	9	108754869	G	A	Library1&2	832 GWAS variants
9:108755010	9	108755010	A	G	Library1&2	832 GWAS variants
9:108729550	9	108729550	C	G	Library1&2	832 GWAS variants
9:108739013	9	108739013	G	A	Library1&2	832 GWAS variants
9:109039363	9	109039363	A	G	Library1&2	832 GWAS variants
9:109039411	9	109039411	T	C	Library1&2	832 GWAS variants
9:108829268	9	108829268	C	T	Library1&2	832 GWAS variants
10:105609822	10	105609822	C	A	Library1&2	832 GWAS variants
10:105668043	10	105668043	A	AG	Library1&2	832 GWAS variants
10:105668179	10	105668179	C	CTT	Library1&2	832 GWAS variants
10:105668843	10	105668843	G	A	Library1&2	832 GWAS variants
10:105655228	10	105655228	C	T	Library1&2	832 GWAS variants
16:54114824	16	54114824	G	A	Library1&2	832 GWAS variants
16:54115829	16	54115829	G	A	Library1&2	832 GWAS variants
16:54116076	16	54116076	T	A	Library1&2	832 GWAS variants
21:42743496	21	42743496	C	T	Library1&2	832 GWAS variants
21:42743327	21	42743327	G	T	Library1&2	832 GWAS variants
21:42742036	21	42742036	C	A	Library1&2	832 GWAS variants
21:42742212	21	42742212	C	A	Library1&2	832 GWAS variants
21:42740949	21	42740949	G	A	Library1&2	832 GWAS variants
21:42745578	21	42745578	C	T	Library1&2	832 GWAS variants
21:42746568	21	42746568	C	G	Library1&2	832 GWAS variants
22:38598234	22	38598234	A	G	Library1&2	832 GWAS variants
22:38572440	22	38572440	G	C	Library1&2	832 GWAS variants
22:38574066	22	38574066	A	G	Library1&2	832 GWAS variants
22:38572526	22	38572526	C	G	Library1&2	832 GWAS variants
22:38572582	22	38572582	C	T	Library1&2	832 GWAS variants
22:38599364	22	38599364	G	A	Library1&2	832 GWAS variants
22:38614129	22	38614129	C	A	Library1&2	832 GWAS variants
22:38613768	22	38613768	G	C	Library1&2	832 GWAS variants
22:38577515	22	38577515	G	A	Library1&2	832 GWAS variants
22:38572057	22	38572057	C	T	Library1&2	832 GWAS variants
22:38572637	22	38572637	A	C	Library1&2	832 GWAS variants
22:38572761	22	38572761	G	A	Library1&2	832 GWAS variants
22:38572977	22	38572977	G	A	Library1&2	832 GWAS variants
22:38573035	22	38573035	A	G	Library1&2	832 GWAS variants
22:38575498	22	38575498	CT	C	Library1&2	832 GWAS variants
22:38575634	22	38575634	A	G	Library1&2	832 GWAS variants
22:38576147	22	38576147	GACAC	G	Library1&2	832 GWAS variants
22:38573531	22	38573531	G	A	Library1&2	832 GWAS variants
22:38573589	22	38573589	T	C	Library1&2	832 GWAS variants
22:38573629	22	38573629	T	C	Library1&2	832 GWAS variants
22:38597312	22	38597312	T	TATCTATC	Library1&2	832 GWAS variants
22:38597377	22	38597377	G	C	Library1&2	832 GWAS variants
22:38597378	22	38597378	G	T	Library1&2	832 GWAS variants
22:38568715	22	38568715	G	T	Library1&2	832 GWAS variants
22:38568833	22	38568833	C	G	Library1&2	832 GWAS variants
22:38568944	22	38568944	A	T	Library1&2	832 GWAS variants
22:38569006	22	38569006	A	G	Library1&2	832 GWAS variants
22:38569171	22	38569171	T	C	Library1&2	832 GWAS variants
22:38609950	22	38609950	G	A	Library1&2	832 GWAS variants
22:38611080	22	38611080	C	G	Library1&2	832 GWAS variants
22:38573229	22	38573229	T	C	Library1&2	832 GWAS variants
22:38573338	22	38573338	T	C	Library1&2	832 GWAS variants
22:38599767	22	38599767	C	G	Library1&2	832 GWAS variants
22:38599857	22	38599857	G	C	Library1&2	832 GWAS variants
22:38601430	22	38601430	C	CCT	Library1&2	832 GWAS variants
22:38605133	22	38605133	C	T	Library1&2	832 GWAS variants
22:38564457	22	38564457	T	C	Library1&2	832 GWAS variants
22:38562056	22	38562056	T	C	Library1&2	832 GWAS variants
22:38539041	22	38539041	T	C	Library1&2	832 GWAS variants
22:38539604	22	38539604	A	G	Library1&2	832 GWAS variants
22:38517880	22	38517880	T	G	Library1&2	832 GWAS variants
22:38518622	22	38518622	A	G	Library1&2	832 GWAS variants
22:38534507	22	38534507	T	C	Library1&2	832 GWAS variants
22:38544298	22	38544298	A	G	Library1&2	832 GWAS variants
22:38557821	22	38557821	A	G	Library1&2	832 GWAS variants
22:38592967	22	38592967	G	A	Library1&2	832 GWAS variants
22:38594668	22	38594668	G	A	Library1&2	832 GWAS variants
22:38595411	22	38595411	G	A	Library1&2	832 GWAS variants
22:38595539	22	38595539	G	A	Library1&2	832 GWAS variants
22:38595571	22	38595571	C	T	Library1&2	832 GWAS variants
1:150626029	1	150626029	C	T	Library1	832 GWAS variants
1:150664077	1	150664077	C	T	Library1	832 GWAS variants
1:150622776	1	150622776	AG	A	Library1	832 GWAS variants
1:150626038	1	150626038	C	G	Library1	832 GWAS variants
1:150635066	1	150635066	C	T	Library1	832 GWAS variants
1:150640475	1	150640475	G	A	Library1	832 GWAS variants
1:150646958	1	150646958	C	T	Library1	832 GWAS variants
1:150652202	1	150652202	A	G	Library1	832 GWAS variants
1:150665050	1	150665050	G	A	Library1	832 GWAS variants
1:150671243	1	150671243	AC	A	Library1	832 GWAS variants
1:150671630	1	150671630	T	C	Library1	832 GWAS variants
1:150683015	1	150683015	C	T	Library1	832 GWAS variants
1:150683251	1	150683251	G	A	Library1	832 GWAS variants
1:150687808	1	150687808	C	G	Library1	832 GWAS variants
1:150695892	1	150695892	C	T	Library1	832 GWAS variants
1:150695929	1	150695929	A	G	Library1	832 GWAS variants
1:150695965	1	150695965	G	A	Library1	832 GWAS variants
1:150656873	1	150656873	G	A	Library1	832 GWAS variants
1:150683512	1	150683512	C	A	Library1	832 GWAS variants
1:150687296	1	150687296	C	T	Library1	832 GWAS variants
1:150721175	1	150721175	G	T	Library1	832 GWAS variants
1:150707596	1	150707596	G	A	Library1	832 GWAS variants
1:150707636	1	150707636	A	T	Library1	832 GWAS variants
1:150638572	1	150638572	T	G	Library1	832 GWAS variants
1:150622620	1	150622620	T	A	Library1	832 GWAS variants
1:150653391	1	150653391	G	A	Library1	832 GWAS variants
1:150685835	1	150685835	A	G	Library1	832 GWAS variants
1:150679033	1	150679033	G	A	Library1	832 GWAS variants
1:150618961	1	150618961	T	G	Library1	832 GWAS variants
1:150608894	1	150608894	A	G	Library1	832 GWAS variants
1:150570985	1	150570985	T	G	Library1	832 GWAS variants
1:150579678	1	150579678	A	T	Library1	832 GWAS variants
1:150579702	1	150579702	TA	T	Library1	832 GWAS variants
1:150564476	1	150564476	T	C	Library1	832 GWAS variants
1:150783934	1	150783934	G	GCACA	Library1	832 GWAS variants
1:150541746	1	150541746	CA	C	Library1	832 GWAS variants
1:150730279	1	150730279	A	G	Library1	832 GWAS variants
1:150766964	1	150766964	T	C	Library1	832 GWAS variants
1:150727539	1	150727539	G	A	Library1	832 GWAS variants
1:150715782	1	150715782	G	A	Library1	832 GWAS variants
1:226595389	1	226595389	C	G	Library1	832 GWAS variants
1:226596019	1	226596019	A	T	Library1	832 GWAS variants
1:226596039	1	226596039	C	T	Library1	832 GWAS variants
1:226596079	1	226596079	C	T	Library1	832 GWAS variants
1:226594857	1	226594857	C	T	Library1	832 GWAS variants
1:226590413	1	226590413	G	A	Library1	832 GWAS variants
1:226591056	1	226591056	T	C	Library1	832 GWAS variants
1:226591121	1	226591121	C	T	Library1	832 GWAS variants
1:226589833	1	226589833	T	C	Library1	832 GWAS variants
1:226594613	1	226594613	G	A	Library1	832 GWAS variants
1:226592278	1	226592278	G	A	Library1	832 GWAS variants
1:226541051	1	226541051	G	A	Library1	832 GWAS variants
1:226612783	1	226612783	AT	A	Library1	832 GWAS variants
1:226543909	1	226543909	A	G	Library1	832 GWAS variants
1:226543982	1	226543982	A	C	Library1	832 GWAS variants
1:226604236	1	226604236	CT	C	Library1	832 GWAS variants
1:226612949	1	226612949	A	G	Library1	832 GWAS variants
1:226594106	1	226594106	G	C	Library1	832 GWAS variants
1:226592745	1	226592745	G	A	Library1	832 GWAS variants
1:226592854	1	226592854	T	C	Library1	832 GWAS variants
1:226593268	1	226593268	A	C	Library1	832 GWAS variants
1:226593271	1	226593271	T	G	Library1	832 GWAS variants
1:226588977	1	226588977	C	G	Library1	832 GWAS variants
1:226589396	1	226589396	C	T	Library1	832 GWAS variants
1:226537368	1	226537368	T	A	Library1	832 GWAS variants
1:226537522	1	226537522	C	T	Library1	832 GWAS variants
1:226588041	1	226588041	T	C	Library1	832 GWAS variants
1:226605765	1	226605765	T	C	Library1	832 GWAS variants
1:226609339	1	226609339	A	C	Library1	832 GWAS variants
1:226609436	1	226609436	C	T	Library1	832 GWAS variants
1:226543691	1	226543691	C	A	Library1	832 GWAS variants
1:226560374	1	226560374	T	TCAAAC	Library1	832 GWAS variants
1:226561065	1	226561065	A	G	Library1	832 GWAS variants
1:226561403	1	226561403	A	T	Library1	832 GWAS variants
1:226564691	1	226564691	T	C	Library1	832 GWAS variants
1:226567563	1	226567563	C	G	Library1	832 GWAS variants
1:226569258	1	226569258	GA	G	Library1	832 GWAS variants
1:226573402	1	226573402	T	C	Library1	832 GWAS variants
1:226576296	1	226576296	G	A	Library1	832 GWAS variants
1:226576906	1	226576906	T	C	Library1	832 GWAS variants
1:226577594	1	226577594	T	C	Library1	832 GWAS variants
1:226580021	1	226580021	G	T	Library1	832 GWAS variants
1:226580093	1	226580093	C	T	Library1	832 GWAS variants
1:226580187	1	226580187	T	C	Library1	832 GWAS variants
1:226583483	1	226583483	C	T	Library1	832 GWAS variants
1:226585280	1	226585280	A	G	Library1	832 GWAS variants
1:226585303	1	226585303	T	C	Library1	832 GWAS variants
1:226585516	1	226585516	C	A	Library1	832 GWAS variants
1:226596936	1	226596936	AT	A	Library1	832 GWAS variants
1:226597593	1	226597593	T	C	Library1	832 GWAS variants
1:226598652	1	226598652	A	G	Library1	832 GWAS variants
1:226601874	1	226601874	G	A	Library1	832 GWAS variants
1:226601884	1	226601884	A	C	Library1	832 GWAS variants
1:226602215	1	226602215	C	T	Library1	832 GWAS variants
1:226604519	1	226604519	G	C	Library1	832 GWAS variants
1:226604638	1	226604638	A	G	Library1	832 GWAS variants
1:226605373	1	226605373	T	C	Library1	832 GWAS variants
2:38304488	2	38304488	T	C	Library1	832 GWAS variants
2:38265420	2	38265420	T	G	Library1	832 GWAS variants
2:38199860	2	38199860	G	T	Library1	832 GWAS variants
2:38319496	2	38319496	C	A	Library1	832 GWAS variants
2:38319594	2	38319594	C	T	Library1	832 GWAS variants
2:38316007	2	38316007	C	T	Library1	832 GWAS variants
2:38316571	2	38316571	C	A	Library1	832 GWAS variants
2:38239010	2	38239010	C	T	Library1	832 GWAS variants
2:38239324	2	38239324	C	G	Library1	832 GWAS variants
2:38162808	2	38162808	T	C	Library1	832 GWAS variants
2:38219742	2	38219742	C	T	Library1	832 GWAS variants
2:38226719	2	38226719	G	A	Library1	832 GWAS variants
2:38243707	2	38243707	A	G	Library1	832 GWAS variants
2:38258827	2	38258827	C	T	Library1	832 GWAS variants
2:38261467	2	38261467	A	G	Library1	832 GWAS variants
2:38318640	2	38318640	G	A	Library1	832 GWAS variants
2:38318688	2	38318688	G	A	Library1	832 GWAS variants
2:38318940	2	38318940	T	C	Library1	832 GWAS variants
2:38289162	2	38289162	G	T	Library1	832 GWAS variants
2:38322361	2	38322361	A	G	Library1	832 GWAS variants
2:202222507	2	202222507	G	T	Library1	832 GWAS variants
2:202222526	2	202222526	AT	A	Library1	832 GWAS variants
2:202122995	2	202122995	A	G	Library1	832 GWAS variants
2:202123430	2	202123430	C	T	Library1	832 GWAS variants
2:202123479	2	202123479	TATTCTGTC	T	Library1	832 GWAS variants
2:202123717	2	202123717	C	CAAGT	Library1	832 GWAS variants
2:202223134	2	202223134	ATTTTT	A	Library1	832 GWAS variants
2:202118753	2	202118753	G	A	Library1	832 GWAS variants
2:202221441	2	202221441	T	A	Library1	832 GWAS variants
2:202223429	2	202223429	T	C	Library1	832 GWAS variants
2:202223566	2	202223566	A	G	Library1	832 GWAS variants
2:202227549	2	202227549	T	C	Library1	832 GWAS variants
2:202227640	2	202227640	G	C	Library1	832 GWAS variants
2:202271347	2	202271347	C	T	Library1	832 GWAS variants
2:202119789	2	202119789	T	C	Library1	832 GWAS variants
2:202229225	2	202229225	A	C	Library1	832 GWAS variants
2:202145612	2	202145612	C	T	Library1	832 GWAS variants
2:202224664	2	202224664	T	TA	Library1	832 GWAS variants
2:202311155	2	202311155	G	A	Library1	832 GWAS variants
2:202126615	2	202126615	A	G	Library1	832 GWAS variants
2:202130308	2	202130308	A	C	Library1	832 GWAS variants
5:1328320	5	1328320	A	G	Library1	832 GWAS variants
5:1356944	5	1356944	C	T	Library1	832 GWAS variants
5:1333778	5	1333778	C	A	Library1	832 GWAS variants
5:1333779	5	1333779	T	A	Library1	832 GWAS variants
5:1241908	5	1241908	T	C	Library1	832 GWAS variants
5:1347128	5	1347128	C	T	Library1	832 GWAS variants
5:1342714	5	1342714	C	A	Library1	832 GWAS variants
5:1354022	5	1354022	GCTGGA	G	Library1	832 GWAS variants
5:1348798	5	1348798	A	T	Library1	832 GWAS variants
5:1236690	5	1236690	T	C	Library1	832 GWAS variants
5:1334869	5	1334869	A	AAAACAAAC	Library1	832 GWAS variants
5:1299213	5	1299213	A	G	Library1	832 GWAS variants
5:1300429	5	1300429	T	G	Library1	832 GWAS variants
5:1302914	5	1302914	G	A	Library1	832 GWAS variants
5:1303901	5	1303901	T	C	Library1	832 GWAS variants
5:1306165	5	1306165	T	C	Library1	832 GWAS variants
5:1312020	5	1312020	T	C	Library1	832 GWAS variants
5:1312987	5	1312987	G	GAA	Library1	832 GWAS variants
5:1238753	5	1238753	GA	G	Library1	832 GWAS variants
5:1243009	5	1243009	A	G	Library1	832 GWAS variants
5:1244286	5	1244286	T	C	Library1	832 GWAS variants
5:1248354	5	1248354	G	A	Library1	832 GWAS variants
5:1347239	5	1347239	C	T	Library1	832 GWAS variants
5:1445616	5	1445616	A	T	Library1	832 GWAS variants
5:1292983	5	1292983	C	A	Library1	832 GWAS variants
5:1467245	5	1467245	G	A	Library1	832 GWAS variants
5:1292643	5	1292643	T	TA	Library1	832 GWAS variants
5:1450506	5	1450506	T	C	Library1	832 GWAS variants
5:1450513	5	1450513	A	G	Library1	832 GWAS variants
5:1451782	5	1451782	T	C	Library1	832 GWAS variants
5:1453344	5	1453344	C	A	Library1	832 GWAS variants
5:1453772	5	1453772	A	C	Library1	832 GWAS variants
5:1454612	5	1454612	T	C	Library1	832 GWAS variants
5:1455871	5	1455871	A	AT	Library1	832 GWAS variants
5:1455946	5	1455946	C	T	Library1	832 GWAS variants
5:1456803	5	1456803	A	G	Library1	832 GWAS variants
5:1457093	5	1457093	A	ATTTC	Library1	832 GWAS variants
5:1457554	5	1457554	A	C	Library1	832 GWAS variants
5:1457986	5	1457986	C	T	Library1	832 GWAS variants
5:1458018	5	1458018	A	G	Library1	832 GWAS variants
5:1459573	5	1459573	A	G	Library1	832 GWAS variants
5:1461568	5	1461568	C	T	Library1	832 GWAS variants
5:1462720	5	1462720	G	A	Library1	832 GWAS variants
5:1462732	5	1462732	G	C	Library1	832 GWAS variants
5:1464780	5	1464780	A	G	Library1	832 GWAS variants
5:1464995	5	1464995	C	CACA	Library1	832 GWAS variants
5:1465008	5	1465008	A	G	Library1	832 GWAS variants
5:1465146	5	1465146	C	CACACTA	Library1	832 GWAS variants
5:1465569	5	1465569	A	G	Library1	832 GWAS variants
5:1465586	5	1465586	G	GCA	Library1	832 GWAS variants
5:1465893	5	1465893	A	AAC	Library1	832 GWAS variants
5:1465983	5	1465983	GAAAC	G	Library1	832 GWAS variants
5:1466399	5	1466399	C	G	Library1	832 GWAS variants
5:1466686	5	1466686	G	C	Library1	832 GWAS variants
5:1466813	5	1466813	T	C	Library1	832 GWAS variants
5:1468011	5	1468011	C	T	Library1	832 GWAS variants
5:1468170	5	1468170	C	G	Library1	832 GWAS variants
5:1469437	5	1469437	A	G	Library1	832 GWAS variants
5:1480630	5	1480630	G	A	Library1	832 GWAS variants
5:1287194	5	1287194	G	A	Library1	832 GWAS variants
5:1290319	5	1290319	T	G	Library1	832 GWAS variants
5:1296486	5	1296486	A	G	Library1	832 GWAS variants
5:1304432	5	1304432	C	T	Library1	832 GWAS variants
5:1308552	5	1308552	G	A	Library1	832 GWAS variants
5:1313242	5	1313242	G	C	Library1	832 GWAS variants
6:21144599	6	21144599	G	A	Library1	832 GWAS variants
6:21144756	6	21144756	T	C	Library1	832 GWAS variants
6:21144010	6	21144010	T	A	Library1	832 GWAS variants
6:21166705	6	21166705	A	G	Library1	832 GWAS variants
6:21154412	6	21154412	A	G	Library1	832 GWAS variants
6:21155819	6	21155819	C	A	Library1	832 GWAS variants
6:21156863	6	21156863	A	G	Library1	832 GWAS variants
6:21157016	6	21157016	A	G	Library1	832 GWAS variants
6:21157093	6	21157093	A	G	Library1	832 GWAS variants
6:21160048	6	21160048	T	TA	Library1	832 GWAS variants
6:21164249	6	21164249	C	T	Library1	832 GWAS variants
6:21165213	6	21165213	G	A	Library1	832 GWAS variants
6:21213307	6	21213307	G	A	Library1	832 GWAS variants
6:21166291	6	21166291	A	G	Library1	832 GWAS variants
6:21159853	6	21159853	C	G	Library1	832 GWAS variants
6:21168591	6	21168591	T	G	Library1	832 GWAS variants
7:16993426	7	16993426	T	C	Library1	832 GWAS variants
7:16966980	7	16966980	C	A	Library1	832 GWAS variants
7:16931241	7	16931241	G	C	Library1	832 GWAS variants
7:16936884	7	16936884	G	A	Library1	832 GWAS variants
7:16945035	7	16945035	C	T	Library1	832 GWAS variants
7:16975053	7	16975053	G	A	Library1	832 GWAS variants
7:17584269	7	17584269	C	G	Library1	832 GWAS variants
7:17571392	7	17571392	G	A	Library1	832 GWAS variants
7:17123888	7	17123888	C	G	Library1	832 GWAS variants
7:17117288	7	17117288	T	C	Library1	832 GWAS variants
9:21813241	9	21813241	T	C	Library2	832 GWAS variants
9:21813303	9	21813303	A	C	Library2	832 GWAS variants
9:21803183	9	21803183	G	C	Library2	832 GWAS variants
9:21803729	9	21803729	T	TCTTAA	Library2	832 GWAS variants
9:21711735	9	21711735	C	G	Library2	832 GWAS variants
9:21711788	9	21711788	A	C	Library2	832 GWAS variants
9:21711789	9	21711789	A	C	Library2	832 GWAS variants
9:21711062	9	21711062	G	T	Library2	832 GWAS variants
9:21711647	9	21711647	C	A	Library2	832 GWAS variants
9:21711675	9	21711675	G	A	Library2	832 GWAS variants
9:21711020	9	21711020	GT	G	Library2	832 GWAS variants
9:21801776	9	21801776	A	T	Library2	832 GWAS variants
9:21801811	9	21801811	T	TGTGTGTGTGTGTGC	Library2	832 GWAS variants
9:21803880	9	21803880	C	A	Library2	832 GWAS variants
9:21813718	9	21813718	C	T	Library2	832 GWAS variants
9:21837144	9	21837144	GT	G	Library2	832 GWAS variants
9:21813495	9	21813495	C	T	Library2	832 GWAS variants
9:21813518	9	21813518	C	T	Library2	832 GWAS variants
9:21711125	9	21711125	C	T	Library2	832 GWAS variants
9:21711637	9	21711637	A	G	Library2	832 GWAS variants
9:21711801	9	21711801	G	A	Library2	832 GWAS variants
9:21711815	9	21711815	C	G	Library2	832 GWAS variants
9:21712193	9	21712193	C	T	Library2	832 GWAS variants
9:21831784	9	21831784	AT	A	Library2	832 GWAS variants
9:21754226	9	21754226	C	G	Library2	832 GWAS variants
9:21754372	9	21754372	T	C	Library2	832 GWAS variants
9:21754588	9	21754588	C	T	Library2	832 GWAS variants
9:21761440	9	21761440	C	G	Library2	832 GWAS variants
9:21761322	9	21761322	T	C	Library2	832 GWAS variants
9:21801530	9	21801530	A	G	Library2	832 GWAS variants
9:21789580	9	21789580	C	T	Library2	832 GWAS variants
9:21771241	9	21771241	T	C	Library2	832 GWAS variants
9:21770709	9	21770709	T	C	Library2	832 GWAS variants
9:21770951	9	21770951	T	C	Library2	832 GWAS variants
9:21771756	9	21771756	A	G	Library2	832 GWAS variants
9:21710215	9	21710215	C	T	Library2	832 GWAS variants
9:21790067	9	21790067	A	G	Library2	832 GWAS variants
9:21790142	9	21790142	G	C	Library2	832 GWAS variants
9:21709997	9	21709997	C	T	Library2	832 GWAS variants
9:21710108	9	21710108	T	TG	Library2	832 GWAS variants
9:21728390	9	21728390	T	C	Library2	832 GWAS variants
9:21728406	9	21728406	G	A	Library2	832 GWAS variants
9:21728450	9	21728450	A	C	Library2	832 GWAS variants
9:21745114	9	21745114	T	C	Library2	832 GWAS variants
9:21745120	9	21745120	T	A	Library2	832 GWAS variants
9:21750069	9	21750069	A	G	Library2	832 GWAS variants
9:21750075	9	21750075	A	G	Library2	832 GWAS variants
9:21742746	9	21742746	T	A	Library2	832 GWAS variants
9:21742816	9	21742816	T	G	Library2	832 GWAS variants
9:21804617	9	21804617	A	G	Library2	832 GWAS variants
9:21806564	9	21806564	G	A	Library2	832 GWAS variants
9:21806969	9	21806969	C	A	Library2	832 GWAS variants
9:21804693	9	21804693	A	G	Library2	832 GWAS variants
9:21805208	9	21805208	C	CAG	Library2	832 GWAS variants
9:21811154	9	21811154	A	G	Library2	832 GWAS variants
9:21808420	9	21808420	CAAA	CAA	Library2	832 GWAS variants
9:21808752	9	21808752	T	G	Library2	832 GWAS variants
9:21808913	9	21808913	C	T	Library2	832 GWAS variants
9:21809077	9	21809077	T	A	Library2	832 GWAS variants
9:21831494	9	21831494	AT	A	Library2	832 GWAS variants
9:21833338	9	21833338	T	C	Library2	832 GWAS variants
9:21828110	9	21828110	A	C	Library2	832 GWAS variants
9:21731081	9	21731081	A	T	Library2	832 GWAS variants
9:21986847	9	21986847	T	A	Library2	832 GWAS variants
9:21965232	9	21965232	C	G	Library2	832 GWAS variants
9:22052068	9	22052068	A	G	Library2	832 GWAS variants
9:21987584	9	21987584	T	C	Library2	832 GWAS variants
9:21993964	9	21993964	T	C	Library2	832 GWAS variants
9:21964866	9	21964866	G	C	Library2	832 GWAS variants
9:21968159	9	21968159	G	A	Library2	832 GWAS variants
9:22005330	9	22005330	T	G	Library2	832 GWAS variants
9:22039426	9	22039426	C	T	Library2	832 GWAS variants
9:21973422	9	21973422	G	T	Library2	832 GWAS variants
9:22011477	9	22011477	A	G	Library2	832 GWAS variants
9:108979480	9	108979480	G	A	Library2	832 GWAS variants
9:108683178	9	108683178	A	C	Library2	832 GWAS variants
9:108835978	9	108835978	G	A	Library2	832 GWAS variants
9:108861044	9	108861044	C	T	Library2	832 GWAS variants
9:108861500	9	108861500	A	G	Library2	832 GWAS variants
9:108860561	9	108860561	T	C	Library2	832 GWAS variants
9:109073457	9	109073457	G	C	Library2	832 GWAS variants
9:109089589	9	109089589	A	G	Library2	832 GWAS variants
9:108798077	9	108798077	G	A	Library2	832 GWAS variants
9:109141955	9	109141955	T	G	Library2	832 GWAS variants
9:109042782	9	109042782	T	C	Library2	832 GWAS variants
9:108688733	9	108688733	T	A	Library2	832 GWAS variants
9:108688735	9	108688735	T	C	Library2	832 GWAS variants
9:108688849	9	108688849	G	A	Library2	832 GWAS variants
9:108743743	9	108743743	A	G	Library2	832 GWAS variants
9:109004064	9	109004064	A	G	Library2	832 GWAS variants
9:109133568	9	109133568	A	G	Library2	832 GWAS variants
9:109046668	9	109046668	G	A	Library2	832 GWAS variants
9:108880564	9	108880564	A	G	Library2	832 GWAS variants
10:105677897	10	105677897	A	C	Library2	832 GWAS variants
10:105682296	10	105682296	C	T	Library2	832 GWAS variants
10:105644473	10	105644473	A	T	Library2	832 GWAS variants
10:105644323	10	105644323	G	C	Library2	832 GWAS variants
10:105645181	10	105645181	A	G	Library2	832 GWAS variants
10:105637026	10	105637026	C	T	Library2	832 GWAS variants
11:69354931	11	69354931	G	A	Library2	832 GWAS variants
11:69370115	11	69370115	T	C	Library2	832 GWAS variants
11:69354484	11	69354484	C	T	Library2	832 GWAS variants
11:68926067	11	68926067	C	T	Library2	832 GWAS variants
11:69369447	11	69369447	G	A	Library2	832 GWAS variants
11:69353963	11	69353963	T	C	Library2	832 GWAS variants
11:69354185	11	69354185	GAGGGAAGGGA	G	Library2	832 GWAS variants
11:69378736	11	69378736	A	G	Library2	832 GWAS variants
11:69378833	11	69378833	T	C	Library2	832 GWAS variants
11:69379188	11	69379188	G	A	Library2	832 GWAS variants
11:69370584	11	69370584	T	C	Library2	832 GWAS variants
11:69382767	11	69382767	T	C	Library2	832 GWAS variants
11:68927358	11	68927358	A	G	Library2	832 GWAS variants
11:68941774	11	68941774	T	C	Library2	832 GWAS variants
11:68941787	11	68941787	G	A	Library2	832 GWAS variants
11:68941870	11	68941870	G	T	Library2	832 GWAS variants
11:68942650	11	68942650	A	C	Library2	832 GWAS variants
11:68942867	11	68942867	C	T	Library2	832 GWAS variants
11:68943309	11	68943309	TTAA	T	Library2	832 GWAS variants
11:68943545	11	68943545	TTCACCTCC	T	Library2	832 GWAS variants
11:68943547	11	68943547	C	T	Library2	832 GWAS variants
11:68943571	11	68943571	G	A	Library2	832 GWAS variants
11:68943613	11	68943613	A	G	Library2	832 GWAS variants
11:69402925	11	69402925	C	T	Library2	832 GWAS variants
11:69402981	11	69402981	A	G	Library2	832 GWAS variants
11:68940308	11	68940308	G	C	Library2	832 GWAS variants
11:69336403	11	69336403	G	A	Library2	832 GWAS variants
11:69368991	11	69368991	T	C	Library2	832 GWAS variants
11:68922734	11	68922734	C	T	Library2	832 GWAS variants
11:68923213	11	68923213	C	T	Library2	832 GWAS variants
11:68922119	11	68922119	G	A	Library2	832 GWAS variants
11:68919649	11	68919649	A	G	Library2	832 GWAS variants
11:68942374	11	68942374	T	C	Library2	832 GWAS variants
11:68943971	11	68943971	C	T	Library2	832 GWAS variants
11:68944030	11	68944030	T	C	Library2	832 GWAS variants
11:68944052	11	68944052	T	C	Library2	832 GWAS variants
11:68968149	11	68968149	C	A	Library2	832 GWAS variants
11:68946781	11	68946781	C	T	Library2	832 GWAS variants
11:69383728	11	69383728	C	T	Library2	832 GWAS variants
11:69383741	11	69383741	C	CTGTG	Library2	832 GWAS variants
11:69383768	11	69383768	G	A	Library2	832 GWAS variants
11:69367118	11	69367118	A	C	Library2	832 GWAS variants
11:69367175	11	69367175	A	G	Library2	832 GWAS variants
11:69390432	11	69390432	C	G	Library2	832 GWAS variants
11:69390782	11	69390782	A	G	Library2	832 GWAS variants
11:69390847	11	69390847	G	A	Library2	832 GWAS variants
11:68909222	11	68909222	T	C	Library2	832 GWAS variants
11:68909448	11	68909448	A	C	Library2	832 GWAS variants
11:68909948	11	68909948	C	CA	Library2	832 GWAS variants
11:68916037	11	68916037	C	T	Library2	832 GWAS variants
11:68916579	11	68916579	T	C	Library2	832 GWAS variants
11:68917082	11	68917082	A	G	Library2	832 GWAS variants
11:68917351	11	68917351	T	C	Library2	832 GWAS variants
11:68941192	11	68941192	T	G	Library2	832 GWAS variants
11:69342650	11	69342650	A	G	Library2	832 GWAS variants
11:69344241	11	69344241	T	C	Library2	832 GWAS variants
11:69344477	11	69344477	T	C	Library2	832 GWAS variants
11:69345336	11	69345336	A	G	Library2	832 GWAS variants
11:69345469	11	69345469	A	G	Library2	832 GWAS variants
11:69346897	11	69346897	G	T	Library2	832 GWAS variants
11:69347220	11	69347220	C	T	Library2	832 GWAS variants
11:69347262	11	69347262	A	G	Library2	832 GWAS variants
11:69347338	11	69347338	T	C	Library2	832 GWAS variants
11:69348869	11	69348869	T	C	Library2	832 GWAS variants
11:69349845	11	69349845	C	T	Library2	832 GWAS variants
11:69350228	11	69350228	G	C	Library2	832 GWAS variants
11:69350505	11	69350505	TG	T	Library2	832 GWAS variants
11:69351911	11	69351911	A	G	Library2	832 GWAS variants
11:69352137	11	69352137	G	A	Library2	832 GWAS variants
11:69352404	11	69352404	A	G	Library2	832 GWAS variants
11:69358817	11	69358817	C	T	Library2	832 GWAS variants
11:69359739	11	69359739	C	T	Library2	832 GWAS variants
11:69360004	11	69360004	C	CA	Library2	832 GWAS variants
11:69361386	11	69361386	T	G	Library2	832 GWAS variants
11:69361811	11	69361811	G	GA	Library2	832 GWAS variants
11:69362414	11	69362414	A	G	Library2	832 GWAS variants
11:69364305	11	69364305	A	C	Library2	832 GWAS variants
11:69364461	11	69364461	T	G	Library2	832 GWAS variants
11:69364772	11	69364772	ATT	A	Library2	832 GWAS variants
11:69371783	11	69371783	A	G	Library2	832 GWAS variants
11:69371916	11	69371916	A	G	Library2	832 GWAS variants
11:69373025	11	69373025	T	C	Library2	832 GWAS variants
11:69373584	11	69373584	G	T	Library2	832 GWAS variants
11:69373903	11	69373903	T	C	Library2	832 GWAS variants
11:69375138	11	69375138	A	C	Library2	832 GWAS variants
11:69375393	11	69375393	T	A	Library2	832 GWAS variants
11:69376121	11	69376121	T	C	Library2	832 GWAS variants
11:69377250	11	69377250	C	T	Library2	832 GWAS variants
11:69380898	11	69380898	A	G	Library2	832 GWAS variants
11:69381152	11	69381152	T	C	Library2	832 GWAS variants
11:69383988	11	69383988	G	T	Library2	832 GWAS variants
11:69386962	11	69386962	A	G	Library2	832 GWAS variants
11:69387455	11	69387455	C	T	Library2	832 GWAS variants
11:69388143	11	69388143	G	A	Library2	832 GWAS variants
11:69388853	11	69388853	G	C	Library2	832 GWAS variants
11:69388907	11	69388907	A	G	Library2	832 GWAS variants
11:69391327	11	69391327	A	G	Library2	832 GWAS variants
11:69406000	11	69406000	C	G	Library2	832 GWAS variants
11:108338340	11	108338340	A	G	Library2	832 GWAS variants
11:108368145	11	108368145	A	C	Library2	832 GWAS variants
11:107986691	11	107986691	T	C	Library2	832 GWAS variants
11:107986227	11	107986227	C	A	Library2	832 GWAS variants
11:108336636	11	108336636	T	C	Library2	832 GWAS variants
11:108150207	11	108150207	CT	C	Library2	832 GWAS variants
11:107966040	11	107966040	C	T	Library2	832 GWAS variants
11:107987229	11	107987229	C	T	Library2	832 GWAS variants
11:108072728	11	108072728	C	A	Library2	832 GWAS variants
11:107983096	11	107983096	C	T	Library2	832 GWAS variants
11:108235115	11	108235115	C	A	Library2	832 GWAS variants
15:28341609	15	28341609	C	A	Library2	832 GWAS variants
15:28330368	15	28330368	G	A	Library2	832 GWAS variants
15:28328485	15	28328485	C	T	Library2	832 GWAS variants
15:28328765	15	28328765	G	A	Library2	832 GWAS variants
15:28332533	15	28332533	C	A	Library2	832 GWAS variants
15:28332549	15	28332549	T	C	Library2	832 GWAS variants
21:42742529	21	42742529	A	G	Library2	832 GWAS variants
21:42744264	21	42744264	A	C	Library2	832 GWAS variants
21:42744267	21	42744267	A	G	Library2	832 GWAS variants
21:42741211	21	42741211	A	G	Library2	832 GWAS variants
21:42739979	21	42739979	A	G	Library2	832 GWAS variants
21:42745414	21	42745414	G	A	Library2	832 GWAS variants
21:42746081	21	42746081	C	T	Library2	832 GWAS variants
21:42746156	21	42746156	T	C	Library2	832 GWAS variants
21:42744605	21	42744605	A	G	Library2	832 GWAS variants
21:42748232	21	42748232	G	A	Library2	832 GWAS variants
21:42748235	21	42748235	C	T	Library2	832 GWAS variants
21:42748319	21	42748319	A	C	Library2	832 GWAS variants
21:42622479	21	42622479	A	G	Library2	832 GWAS variants
21:42656275	21	42656275	C	CT	Library2	832 GWAS variants
21:42646992	21	42646992	C	T	Library2	832 GWAS variants
22:38598041	22	38598041	C	T	Library2	832 GWAS variants
22:38576826	22	38576826	G	A	Library2	832 GWAS variants
22:38614090	22	38614090	T	C	Library2	832 GWAS variants
22:38614095	22	38614095	A	G	Library2	832 GWAS variants
22:38577119	22	38577119	T	G	Library2	832 GWAS variants
22:38541936	22	38541936	G	A	Library2	832 GWAS variants
22:38542046	22	38542046	A	AT	Library2	832 GWAS variants
22:38542074	22	38542074	A	G	Library2	832 GWAS variants
22:38542346	22	38542346	G	A	Library2	832 GWAS variants
22:38542356	22	38542356	AT	A	Library2	832 GWAS variants
22:38573230	22	38573230	G	A	Library2	832 GWAS variants
22:38510258	22	38510258	G	A	Library2	832 GWAS variants
22:38635679	22	38635679	C	T	Library2	832 GWAS variants
22:38569527	22	38569527	C	T	Library2	832 GWAS variants
22:38569529	22	38569529	T	C	Library2	832 GWAS variants
22:38569653	22	38569653	G	C	Library2	832 GWAS variants
22:38601231	22	38601231	G	T	Library2	832 GWAS variants
22:38600542	22	38600542	C	T	Library2	832 GWAS variants
22:38600595	22	38600595	A	T	Library2	832 GWAS variants
22:38602140	22	38602140	T	C	Library2	832 GWAS variants
22:38570408	22	38570408	A	AAAAG	Library2	832 GWAS variants
22:38570585	22	38570585	A	G	Library2	832 GWAS variants
22:38570698	22	38570698	C	A	Library2	832 GWAS variants
22:38570700	22	38570700	C	A	Library2	832 GWAS variants
22:38570721	22	38570721	G	A	Library2	832 GWAS variants
22:38570775	22	38570775	C	G	Library2	832 GWAS variants
22:38570791	22	38570791	T	C	Library2	832 GWAS variants
22:38570842	22	38570842	T	C	Library2	832 GWAS variants
22:38570912	22	38570912	C	T	Library2	832 GWAS variants
22:38570927	22	38570927	C	G	Library2	832 GWAS variants
22:38571087	22	38571087	T	G	Library2	832 GWAS variants
22:38571563	22	38571563	A	G	Library2	832 GWAS variants
22:38599978	22	38599978	G	A	Library2	832 GWAS variants
22:38570189	22	38570189	A	G	Library2	832 GWAS variants
22:38570313	22	38570313	G	A	Library2	832 GWAS variants
22:38551166	22	38551166	A	G	Library2	832 GWAS variants
22:38563234	22	38563234	C	CA	Library2	832 GWAS variants
22:38563471	22	38563471	C	T	Library2	832 GWAS variants
22:38564041	22	38564041	C	G	Library2	832 GWAS variants
22:38570219	22	38570219	T	C	Library2	832 GWAS variants
22:38542499	22	38542499	C	T	Library2	832 GWAS variants
22:38558459	22	38558459	A	G	Library2	832 GWAS variants
22:38558842	22	38558842	C	T	Library2	832 GWAS variants
22:38559448	22	38559448	C	A	Library2	832 GWAS variants
22:38542613	22	38542613	T	C	Library2	832 GWAS variants
22:38558141	22	38558141	C	T	Library2	832 GWAS variants
22:38506688	22	38506688	T	C	Library2	832 GWAS variants
22:38518731	22	38518731	C	T	Library2	832 GWAS variants
22:38518538	22	38518538	G	A	Library2	832 GWAS variants
22:38579026	22	38579026	G	A	Library2	832 GWAS variants
22:38607237	22	38607237	CTTT	C	Library2	832 GWAS variants
22:38507047	22	38507047	G	A	Library2	832 GWAS variants
22:38512402	22	38512402	G	A	Library2	832 GWAS variants
22:38523065	22	38523065	T	C	Library2	832 GWAS variants
22:38523246	22	38523246	C	G	Library2	832 GWAS variants
22:38524149	22	38524149	G	C	Library2	832 GWAS variants
22:38538822	22	38538822	T	C	Library2	832 GWAS variants
22:38553411	22	38553411	C	T	Library2	832 GWAS variants
22:38505347	22	38505347	G	A	Library2	832 GWAS variants
22:38533971	22	38533971	A	T	Library2	832 GWAS variants
22:38534045	22	38534045	T	C	Library2	832 GWAS variants
22:38535946	22	38535946	G	A	Library2	832 GWAS variants
22:38544221	22	38544221	A	G	Library2	832 GWAS variants
22:38555904	22	38555904	T	G	Library2	832 GWAS variants
22:38556260	22	38556260	T	G	Library2	832 GWAS variants
22:38557326	22	38557326	T	C	Library2	832 GWAS variants
22:38557513	22	38557513	T	A	Library2	832 GWAS variants
22:38595483	22	38595483	G	A	Library2	832 GWAS variants
