# Supplementary material for: Massively parallel reporter assays of melanoma risk variants identify MX2 as a gene promoting melanoma
Source: Nat Commun. 2020 Jun 1;11:2718. doi: 10.1038/s41467-020-16590-1 (PMC7264232; doi:10.1038/s41467-020-16590-1)
Supplement: Supplementary file 5 — Supplementary Data 2 [file 41467_2020_16590_MOESM5_ESM.xlsx]

## Sheet: Sheet1
Supplementary Data 2. Differentially expressed genes in MX2-high melanocytes vs. MX2-low melanocytes
GeneName	log2(FoldChange)	|log2Fold|	Direction (MX2-high)	P-value	FDR
MX2	4.816	4.816	Up	2.46068e-66	3.28771e-62
IFI27	4.413	4.413	Up	1.97137e-19	1.31697e-15
ANPEP	-5.222	5.222	Down	1.85762e-14	8.27322e-11
IFI6	2.107	2.107	Up	3.33234e-14	1.11309e-10
RUNX2	-3.47	3.47	Down	7.17538e-14	1.91741e-10
WNT5A	-4.428	4.428	Down	1.42719e-13	3.17811e-10
IL1R1	-4.134	4.134	Down	1.90999e-13	3.64563e-10
MRC2	-5.423	5.423	Down	5.78914e-13	9.26951e-10
CMPK2	2.087	2.087	Up	7.63151e-13	9.26951e-10
EGFR	-4.305	4.305	Down	7.40906e-13	9.26951e-10
CD248	-5.902	5.902	Down	7.60967e-13	9.26951e-10
APCDD1	-3.708	3.708	Down	1.59154e-12	1.77205e-09
THBS1	-3.339	3.339	Down	2.2288e-12	2.29069e-09
LOXL4	-3.998	3.998	Down	2.60144e-12	2.4827e-09
LTBP1	-3.889	3.889	Down	4.18533e-12	3.72801e-09
SUSD2	-4.371	4.371	Down	5.08222e-12	4.24397e-09
PCOLCE	-3.697	3.697	Down	6.90422e-12	4.40277e-09
OLFML3	-4.006	4.006	Down	5.89156e-12	4.40277e-09
BST2	2.95	2.95	Up	6.92e-12	4.40277e-09
AHNAK2	-3.752	3.752	Down	6.79863e-12	4.40277e-09
S100A16	-2.976	2.976	Down	6.42114e-12	4.40277e-09
USP18	1.45	1.45	Up	8.63553e-12	5.24452e-09
CFH	-3.271	3.271	Down	9.66746e-12	5.61595e-09
RIN2	-3.465	3.465	Down	1.27113e-11	7.07649e-09
ADCY7	-3.37	3.37	Down	1.36208e-11	7.2795e-09
FBLN5	-3.698	3.698	Down	1.43908e-11	7.39522e-09
FAT4	-3.387	3.387	Down	1.55455e-11	7.69274e-09
IFI44L	2.893	2.893	Up	1.65598e-11	7.90199e-09
COL7A1	-4.281	4.281	Down	3.22697e-11	1.48674e-08
LAMB3	-3.18	3.18	Down	5.46276e-11	2.43293e-08
XAF1	2.377	2.377	Up	6.14577e-11	2.56605e-08
TPBG	-3.737	3.737	Down	6.00407e-11	2.56605e-08
RSAD2	2.362	2.362	Up	7.89675e-11	3.19723e-08
THY1	-3.979	3.979	Down	8.78274e-11	3.38489e-08
MX1	2.285	2.285	Up	8.86694e-11	3.38489e-08
TBX3	-3.611	3.611	Down	9.62817e-11	3.57339e-08
MAP1A	-3.37	3.37	Down	1.0397e-10	3.75445e-08
OAS2	2.566	2.566	Up	1.21934e-10	4.07289e-08
OASL	2.411	2.411	Up	1.16118e-10	4.07289e-08
TGM2	-3.341	3.341	Down	1.19002e-10	4.07289e-08
COL6A2	-5.095	5.095	Down	1.30739e-10	4.26051e-08
COL12A1	-2.56	2.56	Down	1.4215e-10	4.52205e-08
COL6A3	-6.024	6.024	Down	2.23106e-10	6.93238e-08
ITGB4	-4.028	4.028	Down	2.59359e-10	7.87567e-08
STEAP3	-2.865	2.865	Down	3.05882e-10	9.08197e-08
ADM	-2.708	2.708	Down	3.56696e-10	1.03605e-07
OAS1	2.146	2.146	Up	4.17339e-10	1.1864e-07
ERRFI1	-2.336	2.336	Down	4.72353e-10	1.31482e-07
SLIT2	-2.616	2.616	Down	7.13877e-10	1.94655e-07
MAP3K5	-2.575	2.575	Down	7.34653e-10	1.96314e-07
KIAA1217	-2.867	2.867	Down	7.69786e-10	2.01669e-07
OCIAD2	-2.111	2.111	Down	9.97198e-10	2.56222e-07
IFIT3	1.391	1.391	Up	1.09119e-09	2.75083e-07
LAMA5	-3.096	3.096	Down	1.30964e-09	3.24039e-07
COL6A1	-3.084	3.084	Down	1.39023e-09	3.37724e-07
DPYSL3	-2.242	2.242	Down	1.67925e-09	4.0065e-07
ADAM19	-3.266	3.266	Down	1.98541e-09	4.65388e-07
PAMR1	-4.15	4.15	Down	2.27433e-09	5.2392e-07
NEGR1	-2.541	2.541	Down	2.4352e-09	5.5147e-07
FABP3	-2.783	2.783	Down	3.16105e-09	7.02979e-07
COL5A1	-4.622	4.622	Down	3.20947e-09	7.02979e-07
ARHGAP29	-2.552	2.552	Down	3.44571e-09	7.4255e-07
PLXNA2	-2.063	2.063	Down	3.84591e-09	8.15638e-07
ISG15	2.343	2.343	Up	4.36755e-09	9.11795e-07
CD74	4.017	4.017	Up	5.32772e-09	1.07938e-06
FBLN1	-2.796	2.796	Down	5.33185e-09	1.07938e-06
FBN2	-3.58	3.58	Down	5.61755e-09	1.12024e-06
DHX58	1.118	1.118	Up	5.98906e-09	1.17676e-06
IFIT2	1.163	1.163	Up	6.5435e-09	1.24897e-06
ADAMTS14	-3.232	3.232	Down	6.5239e-09	1.24897e-06
MGLL	-2.851	2.851	Down	7.26052e-09	1.34733e-06
IFIT1	1.632	1.632	Up	7.26051e-09	1.34733e-06
VGLL3	-3.14	3.14	Down	7.70005e-09	1.40932e-06
CPED1	-2.444	2.444	Down	8.50151e-09	1.53498e-06
SCG2	-2.738	2.738	Down	8.63961e-09	1.53912e-06
VEGFA	-2.122	2.122	Down	9.21002e-09	1.61251e-06
AMPD3	-2.414	2.414	Down	9.29294e-09	1.61251e-06
IGFBP6	-2.329	2.329	Down	9.74227e-09	1.6585e-06
CTD-2521M24.9	1.565	1.565	Up	9.80627e-09	1.6585e-06
TPM2	-2.081	2.081	Down	1.01822e-08	1.70056e-06
TRERF1	-2.308	2.308	Down	1.09768e-08	1.81062e-06
PGF	-2.336	2.336	Down	1.18522e-08	1.93118e-06
EFNB2	-2.027	2.027	Down	1.238e-08	1.99288e-06
VCAN	-3.363	3.363	Down	1.29147e-08	2.0542e-06
IGFBP4	-2.274	2.274	Down	1.34899e-08	2.0997e-06
CDKN2B	-2.279	2.279	Down	1.3515e-08	2.0997e-06
SMAGP	-1.958	1.958	Down	1.54919e-08	2.35213e-06
IRF7	1.617	1.617	Up	1.53779e-08	2.35213e-06
ADAMTSL4	-2.409	2.409	Down	1.66416e-08	2.4983e-06
EMILIN1	-3.005	3.005	Down	1.89273e-08	2.80986e-06
OXTR	-2.293	2.293	Down	1.94638e-08	2.85775e-06
EHD3	-2.268	2.268	Down	1.96854e-08	2.85887e-06
SFRP1	-3.378	3.378	Down	2.01341e-08	2.86182e-06
MT1E	-1.677	1.677	Down	2.00357e-08	2.86182e-06
NEXN	-2.199	2.199	Down	2.17668e-08	3.06133e-06
GAS6	-3.037	3.037	Down	2.70104e-08	3.75923e-06
TFPI	-1.933	1.933	Down	2.84191e-08	3.91452e-06
TCF4	-2.577	2.577	Down	2.90202e-08	3.95651e-06
GLI2	-2.366	2.366	Down	3.12037e-08	4.21124e-06
TNFRSF21	-2.554	2.554	Down	3.61837e-08	4.8345e-06
CHN1	-1.98	1.98	Down	4.27534e-08	5.60027e-06
PAPSS2	-2.229	2.229	Down	4.46337e-08	5.78981e-06
SPON2	-3.722	3.722	Down	4.52087e-08	5.80801e-06
DGKA	-1.825	1.825	Down	4.62599e-08	5.88646e-06
TSPAN5	-1.54	1.54	Down	4.74366e-08	5.97925e-06
DSE	-1.565	1.565	Down	7.72543e-08	9.55736e-06
EGR1	-2.682	2.682	Down	7.70848e-08	9.55736e-06
SULF2	-3.113	3.113	Down	8.33761e-08	1.02201e-05
SRPX2	-2.501	2.501	Down	1.11079e-07	1.33705e-05
HERC6	1.033	1.033	Up	1.10868e-07	1.33705e-05
NUAK1	-2.192	2.192	Down	1.14076e-07	1.36087e-05
ATP8B1	-1.986	1.986	Down	1.19559e-07	1.41365e-05
IFITM1	2.24	2.24	Up	1.21502e-07	1.42403e-05
PRR16	-1.836	1.836	Down	1.43121e-07	1.66281e-05
LPHN2	-2.819	2.819	Down	1.44597e-07	1.66548e-05
MYLK	-1.695	1.695	Down	1.7493e-07	1.96407e-05
FAP	-1.873	1.873	Down	1.74881e-07	1.96407e-05
COL1A2	-2.747	2.747	Down	1.86537e-07	2.07693e-05
PRICKLE1	-1.638	1.638	Down	1.89625e-07	2.09386e-05
ANKH	-2.102	2.102	Down	1.986e-07	2.175e-05
SLC16A3	-2.033	2.033	Down	2.16313e-07	2.34972e-05
COL1A1	-4.616	4.616	Down	2.38179e-07	2.56638e-05
LMO7	-1.017	1.017	Down	2.46103e-07	2.63055e-05
IFI44	1.427	1.427	Up	2.62589e-07	2.78448e-05
MICAL2	-1.707	1.707	Down	2.71619e-07	2.83523e-05
HELZ2	1.154	1.154	Up	2.92924e-07	3.03392e-05
DNM1	-2.257	2.257	Down	3.02831e-07	3.1124e-05
SLC20A1	-1.388	1.388	Down	3.30129e-07	3.36707e-05
GLIS2	-2.184	2.184	Down	3.94568e-07	3.96377e-05
RGS17	-2.048	2.048	Down	4.11956e-07	4.10757e-05
S100A6	-1.487	1.487	Down	4.18793e-07	4.14481e-05
C1orf115	-1.621	1.621	Down	4.78236e-07	4.69831e-05
OAS3	1.349	1.349	Up	4.96518e-07	4.84232e-05
RGAG4	-2.12	2.12	Down	5.52493e-07	5.34917e-05
ECE1	-1.479	1.479	Down	5.88774e-07	5.65943e-05
IFIH1	1.181	1.181	Up	6.08342e-07	5.80576e-05
GEM	-1.819	1.819	Down	6.59272e-07	6.24719e-05
TNC	-2.292	2.292	Down	6.93366e-07	6.52399e-05
DDAH1	-1.545	1.545	Down	8.24382e-07	7.62163e-05
CITED2	-1.368	1.368	Down	8.29809e-07	7.62163e-05
ARSJ	-1.307	1.307	Down	8.2172e-07	7.62163e-05
BAG2	-1.152	1.152	Down	9.5607e-07	8.68983e-05
FBLIM1	-1.786	1.786	Down	9.76822e-07	8.81845e-05
SYNJ2	-1.371	1.371	Down	1.00635e-06	9.02408e-05
SERPINE1	-3.977	3.977	Down	1.0277e-06	9.15408e-05
PLEKHG5	-1.874	1.874	Down	1.27396e-06	0.000111983
FN1	-1.642	1.642	Down	1.34916e-06	0.000117053
FLNB	-1.141	1.141	Down	1.52456e-06	0.000131417
JUP	-1.727	1.727	Down	1.65112e-06	0.000141414
NAGS	-1.469	1.469	Down	1.81281e-06	0.000153297
SDC4	-1.14	1.14	Down	2.07242e-06	0.00017306
C9orf3	-1.112	1.112	Down	2.07196e-06	0.00017306
BICC1	-1.218	1.218	Down	2.47577e-06	0.00019927
PALLD	-1.033	1.033	Down	2.4688e-06	0.00019927
STX1A	-1.38	1.38	Down	2.53872e-06	0.000203113
SERINC2	-1.515	1.515	Down	2.78317e-06	0.000220035
FAM20C	-1.502	1.502	Down	2.82055e-06	0.000221679
HEG1	-1.192	1.192	Down	2.91826e-06	0.000226526
SLC16A2	-1.639	1.639	Down	3.04939e-06	0.000234155
FLJ27365	-1.583	1.583	Down	3.12275e-06	0.000238418
RCN3	-2.052	2.052	Down	3.55272e-06	0.00026818
EPSTI1	1.605	1.605	Up	3.61216e-06	0.00026962
PAPL	1.342	1.342	Up	3.7077e-06	0.000275215
HLA-F	1.136	1.136	Up	3.92146e-06	0.000289473
PCSK9	-1.874	1.874	Down	4.11275e-06	0.000299225
RAB3IP	-1.005	1.005	Down	4.34475e-06	0.000308169
FBN1	-1.243	1.243	Down	4.35925e-06	0.000308169
BASP1	-1.522	1.522	Down	4.44046e-06	0.000312258
TGFBI	-2.071	2.071	Down	5.07316e-06	0.000354882
CARD10	-1.208	1.208	Down	5.19485e-06	0.000359629
C2CD2	-1.209	1.209	Down	5.60861e-06	0.000386271
LOX	-1.224	1.224	Down	5.74673e-06	0.000391745
HLA-B	2.088	2.088	Up	6.32557e-06	0.000426848
FLRT2	-1.221	1.221	Down	6.71232e-06	0.00045067
C4orf32	-1.142	1.142	Down	6.83339e-06	0.000456504
ZDHHC2	-1.284	1.284	Down	7.14267e-06	0.000472442
FAM167A	-2.309	2.309	Down	7.92768e-06	0.000521782
CDK14	-1.545	1.545	Down	8.4819e-06	0.000555523
ATF3	1.081	1.081	Up	8.65232e-06	0.00056392
TGFB1	-1.728	1.728	Down	8.77916e-06	0.000566321
C10orf54	-1.806	1.806	Down	9.47065e-06	0.000602559
ITGA2	-1.6	1.6	Down	9.54264e-06	0.000604262
SLC41A2	-1.126	1.126	Down	9.88958e-06	0.000623277
CNIH3	-1.545	1.545	Down	1.00034e-05	0.000627488
CBLN3	-1.373	1.373	Down	1.04426e-05	0.000651982
GADD45B	-1.467	1.467	Down	1.07106e-05	0.000659466
NREP	-1.85	1.85	Down	1.06787e-05	0.000659466
FAM115C	-1.429	1.429	Down	1.13718e-05	0.000695905
SH3RF3	-1.929	1.929	Down	1.14066e-05	0.000695905
CLCN4	-1.302	1.302	Down	1.1769e-05	0.000710494
CTGF	-1.575	1.575	Down	1.18052e-05	0.000710494
SELM	-1.652	1.652	Down	1.17659e-05	0.000710494
ANTXR2	-1.748	1.748	Down	1.35046e-05	0.000798329
PHKA1	-1.602	1.602	Down	1.42347e-05	0.000830525
S1PR3	-1.569	1.569	Down	1.46846e-05	0.000853049
PPAP2B	-1.209	1.209	Down	1.51537e-05	0.000876486
SSC5D	-1.905	1.905	Down	1.52708e-05	0.000879455
RP1-152L7.5	-1.337	1.337	Down	1.59269e-05	0.000913304
DPF3	-1.213	1.213	Down	1.70209e-05	0.000963626
HLA-DPA1	1.595	1.595	Up	1.75613e-05	0.000985867
COL22A1	2.269	2.269	Up	1.87875e-05	0.00105029
HTRA1	-1.159	1.159	Down	1.98427e-05	0.00109102
AXL	-1.535	1.535	Down	2.0466e-05	0.00111611
PLAUR	-1.115	1.115	Down	2.10557e-05	0.00113929
IGFBP2	-1.473	1.473	Down	2.10617e-05	0.00113929
KIAA1244	-1.545	1.545	Down	2.94428e-05	0.00156105
BEND6	-1.536	1.536	Down	3.02536e-05	0.0015977
KCNK2	-1.3	1.3	Down	3.23144e-05	0.00167997
BEX1	-1.766	1.766	Down	3.29633e-05	0.00170707
SNAI1	-1.366	1.366	Down	3.42892e-05	0.00176887
DUSP5	-1.17	1.17	Down	3.89548e-05	0.00198655
THBS2	-1.474	1.474	Down	4.00217e-05	0.00203319
SECTM1	-2.145	2.145	Down	4.19293e-05	0.00211403
DKK3	-1.573	1.573	Down	4.21058e-05	0.00211494
RP11-347E10.1	1.563	1.563	Up	4.26024e-05	0.00212392
GLIPR2	-1.026	1.026	Down	4.45296e-05	0.00219542
PLA2G4C	1.122	1.122	Up	4.53024e-05	0.00222018
MMP11	-1.27	1.27	Down	4.61379e-05	0.00224163
VASN	-1.905	1.905	Down	5.20213e-05	0.00247504
TFPI2	-1.667	1.667	Down	5.24534e-05	0.00248521
OLFML2B	-1.624	1.624	Down	5.62551e-05	0.00263528
SLC15A3	1.315	1.315	Up	6.21128e-05	0.00280071
EPHA4	-1.66	1.66	Down	6.17202e-05	0.00280071
PLAG1	-1.267	1.267	Down	6.14992e-05	0.00280071
FGFBP2	1.378	1.378	Up	6.38484e-05	0.0028531
CIITA	2.008	2.008	Up	6.43155e-05	0.0028644
ITGA3	-1.081	1.081	Down	6.6524e-05	0.00294314
CYR61	-1.466	1.466	Down	6.86834e-05	0.00301868
ME3	-1.025	1.025	Down	7.09991e-05	0.00308996
NOTCH3	-1.807	1.807	Down	7.14259e-05	0.00309845
A2M	-1.45	1.45	Down	7.96315e-05	0.0033884
KAL1	-1.541	1.541	Down	7.99467e-05	0.00339101
HIVEP3	-1.142	1.142	Down	8.71073e-05	0.00365988
LAYN	-1.427	1.427	Down	9.4082e-05	0.00391598
SCARA3	-1.395	1.395	Down	9.93393e-05	0.0041092
AC009499.1	1.258	1.258	Up	0.000107388	0.00440125
SH2D4A	-1.005	1.005	Down	0.000110334	0.00449444
NT5E	-1.19	1.19	Down	0.000111501	0.00452816
GJA1	-1.464	1.464	Down	0.000136935	0.00538113
SLC17A9	-1.578	1.578	Down	0.000159397	0.00608487
IGFBP3	-1.247	1.247	Down	0.000165865	0.00629578
HSPB6	-1.482	1.482	Down	0.000170221	0.00637065
HLA-DMA	1.272	1.272	Up	0.000176028	0.00653309
SELPLG	-1.305	1.305	Down	0.000176816	0.00654415
FGF2	-1.262	1.262	Down	0.000187309	0.00681918
LOXL2	-1.355	1.355	Down	0.000191144	0.00693563
MMP16	-1.094	1.094	Down	0.000207383	0.00736927
PPP1R9A	-1.088	1.088	Down	0.000222293	0.00781592
MT2A	-1.068	1.068	Down	0.000240141	0.00839929
DUSP8	1.108	1.108	Up	0.000260285	0.00891711
EFEMP2	-1.058	1.058	Down	0.000266944	0.009091
SLC9A9	-1.152	1.152	Down	0.000283244	0.00948476
PRSS12	-1.292	1.292	Down	0.000291143	0.00970065
MX2-high melanocytes (top quantile; n = 28) vs. MX2-low melanocytes (bottom quantile; n = 28). FDR < 0.01 AND |log2Fold| > 1 genes are shown
