# Supplementary material for: Massively parallel reporter assays of melanoma risk variants identify MX2 as a gene promoting melanoma
Source: Nat Commun. 2020 Jun 1;11:2718. doi: 10.1038/s41467-020-16590-1 (PMC7264232; doi:10.1038/s41467-020-16590-1)
Supplement: Supplementary file 6 — Supplementary Data 3 [file 41467_2020_16590_MOESM6_ESM.xlsx]

## Sheet: Data3
Supplementary Data 3 Pairwise gene expression correlation between MX2 and 37,854 genes expressed in 106 primary melanocyte cultures (FDR < 0.05)
Gene symbol	Pearson correlation coeffieicnt estimate	Correlation P-value	FDR	253 genes from Supplementary Data 2 log2(FoldChange)
XAF1	0.758667	1.23193e-21	4.66336e-17	2.377
IFIT3	0.75356	3.2542e-21	1.23181e-16	1.391
EPSTI1	0.744735	1.65048e-20	6.24739e-16	1.605
OAS2	0.732759	1.34804e-19	5.10246e-15	2.566
USP18	0.727096	3.50043e-19	1.32491e-14	1.45
CMPK2	0.723656	6.17742e-19	2.33809e-14	2.087
OAS1	0.721509	8.76948e-19	3.31907e-14	2.146
IFI6	0.718562	1.41073e-18	5.33918e-14	2.107
UBD	0.713041	3.38302e-18	1.28034e-13
IFIT1	0.709137	6.20219e-18	2.34722e-13	1.632
IFITM1	0.708619	6.71635e-18	2.54173e-13	2.24
STAT1	0.70434	1.28868e-17	4.87675e-13
APOL6	0.703178	1.53508e-17	5.80905e-13
RP11-288L9.4	0.7002	2.3946e-17	9.06142e-13
IFI44L	0.698761	2.96247e-17	1.121e-12	2.893
RP11-1094M14.8	0.696928	3.87789e-17	1.46736e-12
CTD-2521M24.9	0.695897	4.50849e-17	1.70592e-12	1.565
MX1	0.692666	7.19772e-17	2.7234e-12	2.285
IFIT2	0.690168	1.02927e-16	3.89435e-12	1.163
BST2	0.688282	1.34492e-16	5.08849e-12	2.95
ISG15	0.687547	1.49207e-16	5.64509e-12	2.343
HLA-F	0.685237	2.06283e-16	7.80431e-12	1.136
TRIM69	0.680879	3.77109e-16	1.42668e-11
HERC6	0.67777	5.76284e-16	2.18014e-11	1.033
SLFN12L	0.676391	6.94365e-16	2.62678e-11
IFIH1	0.676152	7.17157e-16	2.71293e-11	1.181
CXCL10	0.671335	1.36393e-15	5.15947e-11
DTX3L	0.669782	1.6736e-15	6.33074e-11
CXCL5	0.669508	1.73497e-15	6.5627e-11
DDX60	0.66777	2.17806e-15	8.23851e-11
LYVE1	0.667259	2.3278e-15	8.80466e-11
IRF7	0.662554	4.27066e-15	1.61529e-10	1.617
IFI44	0.661817	4.69203e-15	1.77462e-10	1.427
SP110	0.65997	5.93243e-15	2.2437e-10
LAP3	0.658483	7.15713e-15	2.70683e-10
HLA-B	0.657552	8.04447e-15	3.04234e-10	2.088
VGF	0.648605	2.42502e-14	9.17095e-10
RSAD2	0.648022	2.60255e-14	9.84208e-10	2.362
PARP9	0.64681	3.01282e-14	1.13933e-09
B2M	0.646723	3.04441e-14	1.15124e-09
FDCSP	0.642397	5.10495e-14	1.93038e-09
CTD-2521M24.5	0.638646	7.93809e-14	3.00163e-09
CXCL11	0.635655	1.12394e-13	4.24983e-09
DHX58	0.635071	1.20247e-13	4.54666e-09	1.118
HLA-DRB1	0.634077	1.34822e-13	5.0976e-09
AC009950.2	0.63248	1.61923e-13	6.12213e-09
ETV7	0.632438	1.6269e-13	6.151e-09
OASL	0.632203	1.67132e-13	6.31875e-09	2.411
SLC15A3	0.626179	3.30035e-13	1.24773e-08	1.315
WWC1	0.62602	3.35967e-13	1.27012e-08
RP11-1094M14.4	0.62467	3.90483e-13	1.47618e-08
IRF9	0.616666	9.38661e-13	3.54842e-08
DDX58	0.611379	1.65275e-12	6.24772e-08
RP11-347E10.1	0.611356	1.65676e-12	6.26271e-08	1.563
TAPSAR1	0.610418	1.82981e-12	6.91666e-08
BX255923.3	0.609702	1.97326e-12	7.45873e-08
HERC5	0.606178	2.85456e-12	1.07897e-07
RP11-550P17.5	0.604979	3.23316e-12	1.22204e-07
CXCL6	0.603525	3.75763e-12	1.42023e-07
RP1-7G5.6	0.598976	5.98564e-12	2.26227e-07
ODF3B	0.598512	6.27462e-12	2.37143e-07
PPP1R16B	0.598263	6.43468e-12	2.43186e-07
RP13-507P19.2	0.597444	6.9904e-12	2.64181e-07
HLA-DRB5	0.595892	8.1731e-12	3.0887e-07
ADAR	0.594288	9.59876e-12	3.62737e-07
CTD-2014B16.1	0.59403	9.84863e-12	3.7217e-07
CTB-107G13.1	0.594021	9.85788e-12	3.72509e-07
WARS	0.592479	1.14936e-11	4.34309e-07
TYMP	0.591203	1.30427e-11	4.92831e-07
PARP14	0.590727	1.36697e-11	5.1651e-07
RP11-863P13.4	0.590688	1.37231e-11	5.18513e-07
TUBBP6	0.590576	1.38748e-11	5.24233e-07
TAP1	0.590338	1.42048e-11	5.36686e-07
AC012445.1	0.589345	1.56633e-11	5.91776e-07
AC013470.8	0.589345	1.56633e-11	5.91776e-07
AC018717.1	0.589345	1.56633e-11	5.91776e-07
AC019330.1	0.589345	1.56633e-11	5.91776e-07
AC025627.7	0.589345	1.56633e-11	5.91776e-07
AC062022.1	0.589345	1.56633e-11	5.91776e-07
AC074011.2	0.589345	1.56633e-11	5.91776e-07
AC079117.1	0.589345	1.56633e-11	5.91776e-07
AC093390.1	0.589345	1.56633e-11	5.91776e-07
AC108051.3	0.589345	1.56633e-11	5.91776e-07
AP000351.9	0.589345	1.56633e-11	5.91776e-07
ARL14EPL	0.589345	1.56633e-11	5.91776e-07
C4orf40	0.589345	1.56633e-11	5.91776e-07
C4orf50	0.589345	1.56633e-11	5.91776e-07
CNOT7P2	0.589345	1.56633e-11	5.91776e-07
CTA-331P3.1	0.589345	1.56633e-11	5.91776e-07
CTA-992D9.6	0.589345	1.56633e-11	5.91776e-07
CTC-261N6.3	0.589345	1.56633e-11	5.91776e-07
CTD-2130O13.1	0.589345	1.56633e-11	5.91776e-07
CTD-2311B13.5	0.589345	1.56633e-11	5.91776e-07
CTD-2561F5.1	0.589345	1.56633e-11	5.91776e-07
CTD-3032J10.2	0.589345	1.56633e-11	5.91776e-07
CTD-3118D7.1	0.589345	1.56633e-11	5.91776e-07
CYP4F62P	0.589345	1.56633e-11	5.91776e-07
EFCAB3	0.589345	1.56633e-11	5.91776e-07
GABRA4	0.589345	1.56633e-11	5.91776e-07
GPR174	0.589345	1.56633e-11	5.91776e-07
HIST1H2APS1	0.589345	1.56633e-11	5.91776e-07
HMGN2P23	0.589345	1.56633e-11	5.91776e-07
HTR5A-AS1	0.589345	1.56633e-11	5.91776e-07
IGKV2OR2-7	0.589345	1.56633e-11	5.91776e-07
IGKV2OR2-7D	0.589345	1.56633e-11	5.91776e-07
IGSF21	0.589345	1.56633e-11	5.91776e-07
IL1F10	0.589345	1.56633e-11	5.91776e-07
IPPKP1	0.589345	1.56633e-11	5.91776e-07
KLF2P2	0.589345	1.56633e-11	5.91776e-07
KRT18P54	0.589345	1.56633e-11	5.91776e-07
KRT76	0.589345	1.56633e-11	5.91776e-07
KRT8P37	0.589345	1.56633e-11	5.91776e-07
KRT8P6	0.589345	1.56633e-11	5.91776e-07
KRTAP10-1	0.589345	1.56633e-11	5.91776e-07
LINC00113	0.589345	1.56633e-11	5.91776e-07
LINC00359	0.589345	1.56633e-11	5.91776e-07
LINC00661	0.589345	1.56633e-11	5.91776e-07
MOXD2P	0.589345	1.56633e-11	5.91776e-07
MSANTD2P1	0.589345	1.56633e-11	5.91776e-07
MTRNR2L1	0.589345	1.56633e-11	5.91776e-07
OR10X1	0.589345	1.56633e-11	5.91776e-07
OR13C2	0.589345	1.56633e-11	5.91776e-07
OR13C4	0.589345	1.56633e-11	5.91776e-07
OR2AP1	0.589345	1.56633e-11	5.91776e-07
OR3B1P	0.589345	1.56633e-11	5.91776e-07
OR52E1	0.589345	1.56633e-11	5.91776e-07
OR5AL1	0.589345	1.56633e-11	5.91776e-07
OR5AQ1P	0.589345	1.56633e-11	5.91776e-07
OR5BB1P	0.589345	1.56633e-11	5.91776e-07
OR5BC1P	0.589345	1.56633e-11	5.91776e-07
OR5BD1P	0.589345	1.56633e-11	5.91776e-07
OR5D13	0.589345	1.56633e-11	5.91776e-07
OR5H14	0.589345	1.56633e-11	5.91776e-07
OR5H6	0.589345	1.56633e-11	5.91776e-07
OR6R1P	0.589345	1.56633e-11	5.91776e-07
OR7E97P	0.589345	1.56633e-11	5.91776e-07
OR8K3	0.589345	1.56633e-11	5.91776e-07
PGAM1P2	0.589345	1.56633e-11	5.91776e-07
POTEB	0.589345	1.56633e-11	5.91776e-07
POTEE	0.589345	1.56633e-11	5.91776e-07
POTEH-AS1	0.589345	1.56633e-11	5.91776e-07
PRAMEF19	0.589345	1.56633e-11	5.91776e-07
PRDM9	0.589345	1.56633e-11	5.91776e-07
PRKRIRP9	0.589345	1.56633e-11	5.91776e-07
PSMC1P4	0.589345	1.56633e-11	5.91776e-07
PTP4A1P7	0.589345	1.56633e-11	5.91776e-07
REG1B	0.589345	1.56633e-11	5.91776e-07
RN7SKP137	0.589345	1.56633e-11	5.91776e-07
RP1-303A1.1	0.589345	1.56633e-11	5.91776e-07
RP11-1018N14.5	0.589345	1.56633e-11	5.91776e-07
RP11-101E19.8	0.589345	1.56633e-11	5.91776e-07
RP11-108E14.1	0.589345	1.56633e-11	5.91776e-07
RP11-122L4.1	0.589345	1.56633e-11	5.91776e-07
RP11-135M8__A.1	0.589345	1.56633e-11	5.91776e-07
RP11-213L8.1	0.589345	1.56633e-11	5.91776e-07
RP11-218D6.3	0.589345	1.56633e-11	5.91776e-07
RP11-223J15.2	0.589345	1.56633e-11	5.91776e-07
RP11-22D3.1	0.589345	1.56633e-11	5.91776e-07
RP11-235G24.3	0.589345	1.56633e-11	5.91776e-07
RP11-237M21.1	0.589345	1.56633e-11	5.91776e-07
RP11-258F22.2	0.589345	1.56633e-11	5.91776e-07
RP11-278L15.3	0.589345	1.56633e-11	5.91776e-07
RP11-314D7.2	0.589345	1.56633e-11	5.91776e-07
RP11-321L2.2	0.589345	1.56633e-11	5.91776e-07
RP11-395L14.3	0.589345	1.56633e-11	5.91776e-07
RP11-403F21.1	0.589345	1.56633e-11	5.91776e-07
RP11-404I7.2	0.589345	1.56633e-11	5.91776e-07
RP11-423J7.1	0.589345	1.56633e-11	5.91776e-07
RP11-434D2.7	0.589345	1.56633e-11	5.91776e-07
RP11-443J23.1	0.589345	1.56633e-11	5.91776e-07
RP11-448N11.1	0.589345	1.56633e-11	5.91776e-07
RP11-450I1.4	0.589345	1.56633e-11	5.91776e-07
RP11-456A14.1	0.589345	1.56633e-11	5.91776e-07
RP11-468N14.11	0.589345	1.56633e-11	5.91776e-07
RP11-500K19.1	0.589345	1.56633e-11	5.91776e-07
RP11-507K13.4	0.589345	1.56633e-11	5.91776e-07
RP11-538I12.3	0.589345	1.56633e-11	5.91776e-07
RP11-545P6.2	0.589345	1.56633e-11	5.91776e-07
RP11-586D19.2	0.589345	1.56633e-11	5.91776e-07
RP11-618M23.1	0.589345	1.56633e-11	5.91776e-07
RP11-627H22.5	0.589345	1.56633e-11	5.91776e-07
RP11-628J14.1	0.589345	1.56633e-11	5.91776e-07
RP11-631F7.2	0.589345	1.56633e-11	5.91776e-07
RP11-63B19.1	0.589345	1.56633e-11	5.91776e-07
RP11-659G9.3	0.589345	1.56633e-11	5.91776e-07
RP11-680N20.1	0.589345	1.56633e-11	5.91776e-07
RP11-686G23.2	0.589345	1.56633e-11	5.91776e-07
RP11-730N24.1	0.589345	1.56633e-11	5.91776e-07
RP11-766N7.3	0.589345	1.56633e-11	5.91776e-07
RP11-846F4.5	0.589345	1.56633e-11	5.91776e-07
RP11-907D1.1	0.589345	1.56633e-11	5.91776e-07
RP11-90C4.1	0.589345	1.56633e-11	5.91776e-07
RP11-946L20.4	0.589345	1.56633e-11	5.91776e-07
RP11-96B5.4	0.589345	1.56633e-11	5.91776e-07
RP11-989E6.11	0.589345	1.56633e-11	5.91776e-07
RP3-340N1.2	0.589345	1.56633e-11	5.91776e-07
RP4-736I12.1	0.589345	1.56633e-11	5.91776e-07
RP5-855F14.2	0.589345	1.56633e-11	5.91776e-07
RPL12P3	0.589345	1.56633e-11	5.91776e-07
RPL23AP22	0.589345	1.56633e-11	5.91776e-07
RPL7P10	0.589345	1.56633e-11	5.91776e-07
RPL7P12	0.589345	1.56633e-11	5.91776e-07
RPS2P24	0.589345	1.56633e-11	5.91776e-07
RPSAP55	0.589345	1.56633e-11	5.91776e-07
S100G	0.589345	1.56633e-11	5.91776e-07
SALL1P1	0.589345	1.56633e-11	5.91776e-07
SEPT7P8	0.589345	1.56633e-11	5.91776e-07
SIGLEC30P	0.589345	1.56633e-11	5.91776e-07
SPATA2P1	0.589345	1.56633e-11	5.91776e-07
TCEB1P24	0.589345	1.56633e-11	5.91776e-07
TRIM31	0.589345	1.56633e-11	5.91776e-07
TUBB4BP4	0.589345	1.56633e-11	5.91776e-07
TVP23BP1	0.589345	1.56633e-11	5.91776e-07
U3	0.589345	1.56633e-11	5.91776e-07
UBE2D3P4	0.589345	1.56633e-11	5.91776e-07
VN1R28P	0.589345	1.56633e-11	5.91776e-07
VN1R35P	0.589345	1.56633e-11	5.91776e-07
ZNF723	0.589345	1.56633e-11	5.91776e-07
ZNF729	0.589345	1.56633e-11	5.91776e-07
IFIT5	0.586876	1.99416e-11	7.50503e-07
RTP4	0.586437	2.08114e-11	7.83217e-07
RP11-116D17.3	0.583131	2.86528e-11	1.07829e-06
RP11-1094M14.5	0.582218	3.12784e-11	1.17707e-06
RELB	0.581769	3.26532e-11	1.22877e-06
TNN	0.580611	3.64747e-11	1.37254e-06
EIF2AK2	0.580227	3.78339e-11	1.42365e-06
RP11-66H6.3	0.579294	4.13426e-11	1.55564e-06
RP11-54O7.17	0.577271	5.00632e-11	1.88373e-06
OAS3	0.576933	5.16852e-11	1.94471e-06	1.349
TRIM25	0.575977	5.6544e-11	2.12747e-06
BATF2	0.575601	5.8575e-11	2.20383e-06
DDX60L	0.575575	5.87192e-11	2.20919e-06
UBE2L6	0.570696	9.24203e-11	3.47704e-06
RP11-1094M14.9	0.570611	9.31541e-11	3.50455e-06
NAMPT	0.570443	9.46079e-11	3.55915e-06
IFITM3	0.56818	1.16449e-10	4.3807e-06
USP17L14P	0.567726	1.21381e-10	4.5661e-06
COL22A1	0.566416	1.36761e-10	5.14454e-06	2.269
CCL5	0.564603	1.6119e-10	6.06331e-06
C7orf33	0.561725	2.08806e-10	7.85425e-06
IFI27	0.56131	2.16705e-10	8.15114e-06	4.413
SOD2	0.560147	2.40398e-10	9.0421e-06
HELZ2	0.559806	2.47789e-10	9.31986e-06	1.154
CYB561A3	0.558965	2.67003e-10	1.00423e-05
CILP2	0.558816	2.70571e-10	1.01762e-05
TRIM21	0.554459	3.97004e-10	1.49309e-05
RP11-466P24.7	0.553192	4.43344e-10	1.66733e-05
PARP12	0.552553	4.68681e-10	1.76257e-05
RP11-529E10.7	0.548547	6.62121e-10	2.48997e-05
RP11-496I2.2	0.546489	7.89336e-10	2.9683e-05
TNFAIP3	0.545896	8.30105e-10	3.12153e-05
HES4	0.545061	8.9106e-10	3.35065e-05
TRAF3	0.544773	9.13052e-10	3.43326e-05
PNPT1	0.544693	9.19261e-10	3.45652e-05
CTD-2521M24.4	0.543796	9.91586e-10	3.72836e-05
C19orf66	0.542317	1.123e-09	4.22235e-05
SPATA31D4	0.541072	1.24654e-09	4.68673e-05
AC073626.2	0.536067	1.88765e-09	7.09699e-05
HLA-DRA	0.53579	1.93112e-09	7.26025e-05
FAM197Y7	0.534039	2.22911e-09	8.38035e-05
RP11-488I20.9	0.534039	2.22911e-09	8.38035e-05
NECAB2	0.533135	2.3997e-09	9.0212e-05
SCRT2	0.533132	2.40039e-09	9.02355e-05
IL8	0.532516	2.52374e-09	9.487e-05
MRAS	0.5311	2.83083e-09	0.000106411
RP11-151E14.1	0.529856	3.13003e-09	0.000117655
DTX4	0.528357	3.53102e-09	0.000132724
SV2C	0.527823	3.68548e-09	0.000138526
IL4I1	0.525346	4.49037e-09	0.000168775
EBI3	0.524187	4.92259e-09	0.000185015
PARP10	0.52415	4.93698e-09	0.000185551
BAALC	0.522332	5.69804e-09	0.00021415
NAMPTL	0.522054	5.82413e-09	0.000218882
C2	0.521876	5.90606e-09	0.000221956
HNRNPA3P13	0.521416	6.12346e-09	0.00023012
HLA-DMA	0.521339	6.16034e-09	0.000231499	1.272
HLA-DPA1	0.520165	6.75322e-09	0.000253772	1.595
LRP2	0.519739	6.98145e-09	0.000262342
PLSCR1	0.517398	8.37442e-09	0.000314677
CXCL3	0.516543	8.94649e-09	0.000336164
CXCL1	0.516539	8.94927e-09	0.00033626
CXCL2	0.516434	9.02203e-09	0.000338985
TRIM14	0.51553	9.67276e-09	0.000363425
FAM170B-AS1	0.515346	9.81121e-09	0.000368617
AC019118.3	0.515017	1.00625e-08	0.000378047
CCL18	0.513274	1.14999e-08	0.00043204
RP11-93H12.4	0.513139	1.16186e-08	0.000436487
AC140542.2	0.51223	1.24528e-08	0.000467814
MKRN7P	0.510228	1.44958e-08	0.000544549
RP11-54O7.11	0.50939	1.54429e-08	0.000580113
CTA-384D8.34	0.507371	1.79759e-08	0.000675247
IFI35	0.507291	1.80835e-08	0.000679269
DEFB124	0.504907	2.16056e-08	0.000811549
CTD-2562J17.4	0.50466	2.20068e-08	0.000826599
SP100	0.50309	2.4721e-08	0.000928519
HLA-E	0.502245	2.63131e-08	0.000988293
RP11-439E19.3	0.501892	2.70069e-08	0.00101433
CHRNA3	0.4994	3.2423e-08	0.00121771
LCP1	0.49938	3.24708e-08	0.00121947
CNN1	0.499285	3.26968e-08	0.00122793
CTBP2P5	0.494003	4.79325e-08	0.00180006
C1orf95	0.493674	4.90782e-08	0.00184303
ADAP1	0.492729	5.25158e-08	0.00197207
HINT1P1	0.491921	5.56377e-08	0.00208925
OVOL1	0.49151	5.72902e-08	0.00215125
IQSEC3	0.490457	6.17473e-08	0.00231855
UBA7	0.490455	6.17564e-08	0.00231883
GCNT4	0.490178	6.2979e-08	0.00236467
AC013402.5	0.489948	6.4016e-08	0.00240354
PRPS1L1	0.489271	6.71581e-08	0.00252145
RP11-769N22.1	0.488558	7.06285e-08	0.00265168
CCL20	0.488347	7.16908e-08	0.00269149
DSCAML1	0.488127	7.28108e-08	0.00273346
PAPL	0.487713	7.49634e-08	0.0028142	1.342
SPIB	0.487418	7.65382e-08	0.00287324
RP11-669E14.4	0.486514	8.15526e-08	0.0030614
VSTM2B	0.48559	8.70036e-08	0.00326594
FXYD6-FXYD2	0.484765	9.21585e-08	0.00345935
NFKBIZ	0.48197	1.11892e-07	0.00419997
TVP23A	0.47977	1.30198e-07	0.00488698
RP11-475D12.2	0.47928	1.34649e-07	0.00505391
AC017076.5	0.478875	1.38429e-07	0.00519565
RP11-65J21.4	0.478757	1.3955e-07	0.00523757
RP11-189E14.4	0.478059	1.46369e-07	0.00549338
RP11-25J3.2	0.473835	1.94907e-07	0.00731486
TMPRSS13	0.47369	1.96815e-07	0.00738626
DNM1P32	0.472957	2.0676e-07	0.00775928
CENPVP1	0.47197	2.20905e-07	0.0082899
RIPK4	0.470813	2.38657e-07	0.00895584
CIITA	0.470249	2.47801e-07	0.00929871	2.008
RP11-167N4.5	0.47012	2.4993e-07	0.00937837
RNF213	0.469228	2.65202e-07	0.00995117
AC032027.1	0.468587	2.76708e-07	0.0103826
RP11-288L9.1	0.467365	2.99986e-07	0.0112558
CDHR3	0.46696	3.08108e-07	0.0115602
RP11-439E19.10	0.466031	3.27519e-07	0.0122882
PLA2G4C	0.463844	3.77938e-07	0.0141795	1.122
RP11-81K13.1	0.463175	3.94769e-07	0.0148106
RP11-322A17.1	0.462466	4.13387e-07	0.0155086
F7	0.462207	4.20412e-07	0.0157717
RDH8	0.461775	4.32351e-07	0.0162192
RP4-641G12.3	0.461532	4.39211e-07	0.0164761
AGRN	0.461514	4.39721e-07	0.0164948
HLA-DMB	0.46145	4.41536e-07	0.0165624
ICAM1	0.459743	4.92977e-07	0.0184916
NFKB2	0.459361	5.0527e-07	0.0189522
ZMYND15	0.458654	5.28739e-07	0.0198319
AC012065.4	0.458402	5.37356e-07	0.0201546
RPL7P37	0.458402	5.37356e-07	0.0201546
LTF	0.457748	5.60356e-07	0.0210162
RP11-728F11.4	0.457746	5.60428e-07	0.0210183
THEMIS2	0.457143	5.82415e-07	0.0218423
AC067956.1	0.456463	6.08237e-07	0.0228101
RP11-669M2.1	0.456463	6.08237e-07	0.0228101
PLEKHA7	0.456405	6.10498e-07	0.0228937
BIRC3	0.455086	6.63899e-07	0.0248956
IL32	0.454806	6.75797e-07	0.025341
RN7SL74P	0.454358	6.95261e-07	0.0260702
SSTR2	0.452876	7.63446e-07	0.0286262
AMER2	0.452762	7.68949e-07	0.0288318
PABPC1P11	0.452655	7.74147e-07	0.0290259
RP11-15F12.3	0.452655	7.74147e-07	0.0290259
RP3-395M20.7	0.452386	7.87381e-07	0.0295205
DAPK2	0.451875	8.13068e-07	0.0304828
RP11-283I3.2	0.451445	8.35317e-07	0.031316
FBXO39	0.449733	9.29709e-07	0.0348539
SMTNL1	0.449315	9.54273e-07	0.0357738
TCERG1L	0.448434	1.00804e-06	0.0377883
PATL2	0.447729	1.05312e-06	0.0394771
RP11-686D22.10	0.44754	1.06547e-06	0.039939
RBM26-AS1	0.446121	1.16312e-06	0.0435982
RP11-1281K21.1	0.445736	1.19105e-06	0.0446443
ABLIM2	0.44549	1.20923e-06	0.0453242
HCK	0.445062	1.2415e-06	0.0465328
CRIP1P4	0.444955	1.24966e-06	0.0468372
C1S	0.444271	1.30323e-06	0.0488438
RP11-398A8.1	0.444108	1.31632e-06	0.0493331
FDR < 0.05 is equivalent to Bonferroni-corrected P-value cutoff < 1.32e-06 (0.05/37,854)
Two-sided person’s correlation test was applied. P-values were adjusted for multiple comparisons (as shown as FDR) using Benjamini & Hochberg method
