# Supplementary material for: Massively parallel reporter assays of melanoma risk variants identify MX2 as a gene promoting melanoma
Source: Nat Commun. 2020 Jun 1;11:2718. doi: 10.1038/s41467-020-16590-1 (PMC7264232; doi:10.1038/s41467-020-16590-1)
Supplement: Supplementary file 7 — Supplementary Data 4 [file 41467_2020_16590_MOESM7_ESM.xlsx]

## Sheet: Sheet1
Supplementary Data 4. Differentially expressed genes in MX2-overexpressed melanocytes from three individuals at 72hr induction
158 differentially expressed genes in MX2-overexpressed melanocytes (three individuals; 72hr)							Comparison to other differential expression data
GeneSymbol	log2(FoldChange)	SE	Stat	Direction (MX2-overexpressed)	P-value	FDR	253 genes from Supplementary Data 2 log2(FoldChange)	2nd set 6hr induction in one individual (C23) log2(FoldChange)	Direction	2nd set 72hr induction in one individual (C23) log2(FoldChange)	Direction
MX2	1.43545	0.180215	7.96522	Up	1.64931e-15	2.23003e-11	4.816	2.63366	Same	0.640333	Same
FAM210B	0.235875	0.0381678	6.17995	Up	6.41223e-10	4.33499e-06		0.0131371	Same	0.0850498	Same
RGS3	0.329567	0.0552025	5.97015	Up	2.3704e-09	1.06834e-05		-0.0830425	Opposite	0.253416	Same
ARMC9	0.213199	0.036853	5.7851	Up	7.24674e-09	2.44958e-05		0.00872586	Same	0.2025	Same
TEX41	0.288851	0.0531053	5.43921	Up	5.3518e-08	0.000144723		0.195686	Same	0.161379	Same
ISY1-RAB43	-0.333332	0.061792	-5.39443	Down	6.87432e-08	0.000145937		0.0689343	Opposite	-0.0951032	Same
MAGOHB	-0.351871	0.0654347	-5.37744	Down	7.55533e-08	0.000145937		0.0899804	Opposite	-0.129	Same
SLC7A8	0.266054	0.0501093	5.30947	Up	1.09947e-07	0.000185825		-0.0306144	Opposite	0.187554	Same
CLDN15	0.359579	0.0696113	5.16553	Up	2.39764e-07	0.000360206		0.0731193	Same	0.224908	Same
HTR2B	0.436901	0.0863433	5.06004	Up	4.19166e-07	0.000566754		0.0525874	Same	0.292606	Same
CBX6	-0.217294	0.0435034	-4.99487	Down	5.88744e-07	0.000723673		-0.199347	Same	-0.00917917	Same
MYO9B	0.141724	0.0289639	4.89312	Up	9.92489e-07	0.00100544		-0.0669278	Opposite	0.159342	Same
ADIRF-AS1	0.342614	0.0700861	4.88847	Up	1.01623e-06	0.00100544		0.0201914	Same	0.202152	Same
POM121	0.115428	0.0236353	4.88371	Up	1.04106e-06	0.00100544		0.0568661	Same	0.172014	Same
NAT8L	-0.256966	0.0530012	-4.84829	Down	1.24528e-06	0.0011225		-0.110687	Same	0.0806887	Opposite
ELK1	-0.162628	0.0344753	-4.71724	Down	2.39068e-06	0.00202028		-0.016804	Same	0.0710499	Opposite
BCL6	0.218755	0.0471841	4.63621	Up	3.54855e-06	0.00282235		0.0779181	Same	0.129622	Same
UHMK1	-0.166258	0.0362255	-4.58952	Down	4.4426e-06	0.00318384		-0.0085692	Same	-0.119633	Same
SCCPDH	-0.217332	0.0473691	-4.58805	Down	4.474e-06	0.00318384		-0.0236616	Same	-0.121755	Same
AC004889.1	0.274254	0.06084	4.5078	Up	6.55044e-06	0.0043264		-0.124434	Opposite	0.180581	Same
LRRC39	0.452418	0.100484	4.50239	Up	6.7195e-06	0.0043264		0.0794042	Same	0.314992	Same
MRPL44	0.233882	0.0521796	4.48224	Up	7.38644e-06	0.00453964		-0.00270511	Opposite	0.253877	Same
AC241585.2	0.397427	0.0894931	4.44087	Up	8.95967e-06	0.00526712		-0.0449013	Opposite	0.279146	Same
PREP	-0.170133	0.0389295	-4.3703	Down	1.24078e-05	0.00659928		0.00634928	Opposite	-0.065334	Same
TBL1X	0.282343	0.0646266	4.36884	Up	1.24907e-05	0.00659928		0.068256	Same	0.243252	Same
PSAP	-0.139694	0.0320005	-4.36538	Down	1.269e-05	0.00659928		-0.0367102	Same	0.00227054	Opposite
AC008991.2	0.32869	0.0756767	4.34335	Up	1.40326e-05	0.0070272		0.140258	Same	0.280022	Same
EFR3B	-0.20679	0.0487087	-4.24545	Down	2.18157e-05	0.0105347		-0.0412955	Same	-0.202862	Same
LINC00518	0.289092	0.0687069	4.20762	Up	2.5808e-05	0.0120327		-0.0441025	Opposite	0.100831	Same
RASGRP3	0.772684	0.184734	4.18268	Up	2.88093e-05	0.0126078		0.119071	Same	0.613046	Same
BRI3BP	-0.288494	0.0690144	-4.1802	Down	2.91252e-05	0.0126078		-0.102267	Same	-0.0688381	Same
RIMS2	0.678617	0.162555	4.17469	Up	2.98386e-05	0.0126078		0.0904777	Same	-0.0634865	Opposite
MKNK2	-0.197253	0.047632	-4.14119	Down	3.45515e-05	0.0141567		0.0222073	Opposite	-0.0403464	Same
EP400P1	0.227424	0.0556695	4.08526	Up	4.40282e-05	0.0169594		-0.115533	Opposite	-0.180117	Opposite
JUN	0.42757	0.104706	4.08352	Up	4.43581e-05	0.0169594		0.0434332	Same	0.383099	Same
LNP1	0.499893	0.122541	4.07939	Up	4.51548e-05	0.0169594		-0.0704792	Opposite	0.235484	Same
OPHN1	-0.307591	0.0760915	-4.04239	Down	5.291e-05	0.019335		0.0238376	Opposite	-0.353438	Same
ARNT2	-0.284829	0.0707363	-4.02663	Down	5.6582e-05	0.0201328		-0.102413	Same	-0.145784	Same
NIPAL3	-0.135865	0.0337933	-4.02047	Down	5.8081e-05	0.0201362		0.0649948	Opposite	0.0453336	Opposite
ATP10B	-0.376717	0.0939928	-4.00793	Down	6.12521e-05	0.0207047		0.159589	Opposite	-0.320327	Same
ZBTB17	0.167466	0.0420346	3.98402	Up	6.77606e-05	0.0223461		0.045327	Same	0.167134	Same
PLD2	0.189452	0.0478066	3.96288	Up	7.4052e-05	0.0229312		0.162332	Same	0.220984	Same
GSTM2	0.149423	0.0377112	3.9623	Up	7.42323e-05	0.0229312		0.112102	Same	-0.00732894	Opposite
TFAP2A	0.160245	0.0404552	3.96104	Up	7.46227e-05	0.0229312		0.023796	Same	0.103063	Same
MOCS2	-0.132631	0.0336459	-3.94197	Down	8.08146e-05	0.0242821		0.120729	Opposite	-0.0813535	Same
SLC16A4	-0.255982	0.0652538	-3.92286	Down	8.75036e-05	0.0257204		-0.0839851	Same	-0.311314	Same
GJA3	0.17912	0.0459031	3.90214	Up	9.53461e-05	0.0274292		0.116381	Same	0.1014	Same
MTURN	0.182329	0.0468363	3.89291	Up	9.90507e-05	0.0279013		0.0439732	Same	0.209418	Same
SERINC5	-0.188436	0.0485769	-3.87912	Down	0.000104833	0.0289275		-0.0615897	Same	-0.0374931	Same
PLXNB1	0.344442	0.0890479	3.86806	Up	0.000109707	0.0292803		0.0156762	Same	0.284469	Same
CNPY2	-0.127575	0.0329956	-3.86642	Down	0.000110443	0.0292803		-0.114174	Same	-0.0437969	Same
ZFP90	0.189208	0.049239	3.84264	Up	0.000121719	0.0316493		-0.0274707	Opposite	0.0902192	Same
GBP2	-0.870297	0.226789	-3.83748	Down	0.000124305	0.0317119		0.127004	Opposite	-1.16983	Same
DNAJC13	0.158969	0.0414893	3.83156	Up	0.000127332	0.0318826		0.0879357	Same	0.0244323	Same
MIA	-0.477849	0.125119	-3.81916	Down	0.000133908	0.0324587		0.0335944	Opposite	-0.274198	Same
TTLL3	0.193552	0.050692	3.81819	Up	0.000134434	0.0324587		0.134395	Same	-0.154531	Opposite
FAM193B	0.170088	0.0446447	3.8098	Up	0.000139078	0.0329908		-0.249711	Opposite	0.0266852	Same
ZBTB24	0.135394	0.0356166	3.80144	Up	0.000143855	0.0335356		-0.0415293	Opposite	0.133934	Same
BVES-AS1	0.658456	0.173929	3.78577	Up	0.000153232	0.0351162		-0.78016	Opposite	-0.0372528	Opposite
WSB2	-0.120906	0.0320156	-3.77646	Down	0.000159073	0.0358471		-0.0824945	Same	0.0239651	Opposite
RGS16	0.563238	0.150698	3.73753	Up	0.00018584	0.0411925		0.138006	Same	0.176691	Same
ERG28	-0.325443	0.0875021	-3.71926	Down	0.000199807	0.0435741		-0.0472283	Same	-0.119316	Same
ETS1	0.142548	0.0383811	3.71401	Up	0.000204003	0.043783		0.0770884	Same	0.0718747	Same
IP6K3	0.27559	0.074403	3.70402	Up	0.000212208	0.0448323		-0.140765	Opposite	0.258183	Same
LDB1	0.132129	0.0358179	3.68891	Up	0.000225217	0.0452903		-0.0235305	Opposite	0.128429	Same
IRF2BP2	0.156545	0.0424479	3.68792	Up	0.000226091	0.0452903		0.0519765	Same	0.130951	Same
USP22	-0.107239	0.0290944	-3.68591	Down	0.000227884	0.0452903		-0.0362498	Same	-0.00513956	Same
HEXIM1	-0.115297	0.0313401	-3.6789	Down	0.000234241	0.0452903		-0.00749432	Same	-0.0401962	Same
AC068205.2	0.335825	0.0914	3.67424	Up	0.000238561	0.0452903		0.174906	Same	0.334424	Same
FABP3	0.629148	0.171242	3.67403	Up	0.000238759	0.0452903	-2.783	0.082115	Same	0.747592	Same
VAPB	-0.105769	0.028794	-3.6733	Down	0.00023944	0.0452903		0.00229506	Opposite	0.0455974	Opposite
KCNIP3	-0.195363	0.0532113	-3.67146	Down	0.000241173	0.0452903		0.0364462	Opposite	0.107027	Opposite
AC015909.3	0.361273	0.0989538	3.65093	Up	0.000261294	0.0480521		0.0560335	Same	-0.0411878	Opposite
KLHDC8B	0.190118	0.0521325	3.64681	Up	0.000265514	0.0480521		0.185528	Same	0.20095	Same
AATK	-0.402338	0.110356	-3.64582	Down	0.000266541	0.0480521		-0.12535	Same	-0.102965	Same
HP1BP3	-0.110549	0.030392	-3.63742	Down	0.00027538	0.0489922		0.00277517	Opposite	-0.152714	Same
ULK1	0.174408	0.0480476	3.6299	Up	0.000283535	0.0493831		0.111778	Same	0.161497	Same
PI4K2A	-0.131055	0.0361165	-3.62867	Down	0.000284881	0.0493831		-0.0291133	Same	-6.64485e-05	Same
HAX1	-0.114652	0.031751	-3.61097	Down	0.000305052	0.0522103		-0.0165441	Same	0.0122431	Opposite
FEM1B	0.208549	0.0578231	3.60667	Up	0.000310157	0.0524205		0.0147164	Same	0.101772	Same
ATG14	0.200252	0.0556498	3.59844	Up	0.000320135	0.0534389		0.0568758	Same	0.109662	Same
YME1L1	-0.0861231	0.0239742	-3.59232	Down	0.000327752	0.0540432		0.0229822	Opposite	-0.0887023	Same
TANC1	0.126013	0.035155	3.58451	Up	0.000337716	0.0547298		0.0302942	Same	0.0760202	Same
GJB1	-0.512001	0.143096	-3.57802	Down	0.000346213	0.0547298		-0.117171	Same	-0.146273	Same
TEAD3	0.170135	0.0475677	3.5767	Up	0.000347961	0.0547298		-0.0663765	Opposite	0.0850688	Same
ZNF135	0.2618	0.0732538	3.57388	Up	0.000351735	0.0547298		-0.00273996	Opposite	0.168295	Same
LRRC8D	-0.112591	0.031516	-3.57252	Down	0.000353563	0.0547298		0.00342336	Opposite	-0.0402293	Same
KIAA0513	-0.185433	0.0519587	-3.56885	Down	0.000358548	0.0547298		-0.127456	Same	-0.133423	Same
COX16	-0.158997	0.0445669	-3.56761	Down	0.000360251	0.0547298		-0.0370057	Same	0.0667719	Opposite
TRAK2	0.164444	0.0461855	3.56051	Up	0.000370138	0.055163		-0.0125766	Opposite	0.0722847	Same
PDLIM3	0.361967	0.101684	3.55971	Up	0.000371262	0.055163		-0.0518675	Opposite	0.235854	Same
ACSL3	-0.284928	0.0802112	-3.55223	Down	0.000381988	0.0558784		-0.0137895	Same	-0.323373	Same
PCMT1	-0.0951123	0.0268043	-3.54839	Down	0.00038759	0.0558784		-0.0527845	Same	-0.0313733	Same
TMEM215	0.516614	0.145616	3.54779	Up	0.000388475	0.0558784		-0.0298988	Opposite	0.400871	Same
STK40	-0.130013	0.0367641	-3.5364	Down	0.000405624	0.057731		-0.0603892	Same	0.0658935	Opposite
TFAP2C	0.296602	0.0840239	3.52997	Up	0.000415607	0.0578152		-0.0647292	Opposite	0.287757	Same
PSMA3	-0.101155	0.0286713	-3.52809	Down	0.000418573	0.0578152		0.0199284	Opposite	-0.00850261	Same
PPP1R13B	-0.360097	0.102075	-3.52779	Down	0.000419043	0.0578152		0.00133614	Opposite	-0.0552861	Same
ELFN1	0.363401	0.10309	3.5251	Up	0.000423329	0.0578165		0.00691045	Same	0.217865	Same
PIP4K2A	0.175291	0.0499135	3.5119	Up	0.00044492	0.0601576		0.0144779	Same	0.0272277	Same
SLC9A3-AS1	0.225232	0.0643569	3.49974	Up	0.000465717	0.0623461		-0.0679243	Opposite	0.197144	Same
IRS2	0.122391	0.0350617	3.49074	Up	0.000481682	0.0638511		0.00486622	Same	0.156305	Same
PPP1R15A	0.157717	0.0458369	3.44084	Up	0.000579916	0.0749918		0.000309197	Same	0.198061	Same
INTS13	-0.174895	0.0508451	-3.43976	Down	0.000582221	0.0749918		0.216577	Opposite	-0.031548	Same
MEF2C	0.396453	0.115258	3.4397	Up	0.000582364	0.0749918		0.0328082	Same	-0.0235138	Opposite
CNP	-0.133631	0.0389207	-3.43341	Down	0.000596042	0.0757226		-0.0254323	Same	0.0162456	Opposite
GABPB1-AS1	0.22944	0.0669095	3.42911	Up	0.000605564	0.0757226		-0.173468	Opposite	0.381349	Same
EFCAB11	-0.357932	0.104418	-3.42787	Down	0.000608329	0.0757226		-0.0492225	Same	0.0697081	Opposite
ABHD14B	0.102225	0.0298298	3.42693	Up	0.00061044	0.0757226		-0.0604746	Opposite	0.190428	Same
PPME1	-0.166443	0.0486637	-3.42026	Down	0.000625615	0.0768995		-0.107829	Same	-0.0236888	Same
ZCCHC17	-0.131529	0.0385047	-3.41593	Down	0.000635653	0.0773638		-0.00940874	Same	-0.140956	Same
PHACTR1	0.414361	0.121381	3.41371	Up	0.000640836	0.0773638		-0.0643233	Opposite	0.311258	Same
CYB5B	-0.164182	0.0481488	-3.40988	Down	0.000649905	0.0776717		0.00432914	Opposite	-0.0357749	Same
GNB4	-0.183396	0.0538164	-3.40781	Down	0.000654876	0.0776717		-0.103996	Same	-0.141742	Same
AL133367.1	0.300441	0.0886215	3.39017	Up	0.000698504	0.0821258		0.159756	Same	0.307625	Same
SEC61A1	-0.0713133	0.0211358	-3.37406	Down	0.000740688	0.0863348		-0.0235748	Same	0.0333565	Opposite
PGM1	-0.150184	0.0445628	-3.37016	Down	0.000751244	0.0868169		-0.057631	Same	-0.0339787	Same
ARVCF	0.348818	0.103955	3.35546	Up	0.000792319	0.0899535		0.105786	Same	0.393786	Same
PRAG1	0.323248	0.0963919	3.35348	Up	0.000798023	0.0899535		0.0639844	Same	0.528485	Same
ARHGEF40	-0.20587	0.0614044	-3.35269	Down	0.000800305	0.0899535		-0.0133171	Same	-0.10896	Same
GALNT1	0.100312	0.0299344	3.35107	Up	0.000804998	0.0899535		0.0480618	Same	0.0125149	Same
HFE	-0.169168	0.0505362	-3.34745	Down	0.000815584	0.0903894		-0.0283069	Same	-0.0254652	Same
LPP-AS2	0.319222	0.0955849	3.33967	Up	0.000838773	0.0915584		-0.197057	Opposite	0.372327	Same
P4HA1	-0.142661	0.042721	-3.33937	Down	0.000839675	0.0915584		0.0232351	Opposite	-0.109564	Same
NACAD	0.284136	0.0852291	3.33379	Up	0.000856714	0.0918335		-0.0931871	Opposite	0.195207	Same
SRP14	-0.110546	0.0331904	-3.33067	Down	0.000866382	0.0918335		-0.035128	Same	0.00395473	Opposite
ZNF578	0.546093	0.164043	3.32897	Up	0.000871686	0.0918335		0.13405	Same	0.419067	Same
MEIS3	0.147218	0.0442343	3.32814	Up	0.000874264	0.0918335		0.0882294	Same	0.166538	Same
PRKCH	-0.223079	0.0670401	-3.32754	Down	0.000876157	0.0918335		-0.0485641	Same	0.283096	Opposite
HRH2	0.326323	0.0982138	3.32257	Up	0.000891912	0.0924203		-0.175856	Opposite	0.342892	Same
ERH	-0.147235	0.0443283	-3.32148	Down	0.000895427	0.0924203		-0.000358343	Same	-0.0319094	Same
PTPRM	0.175751	0.0530099	3.31543	Up	0.000915008	0.093726		0.0455105	Same	-0.0249583	Opposite
C12orf76	0.22474	0.0678951	3.3101	Up	0.000932619	0.0937687		0.165174	Same	0.0754132	Same
HIST1H2BG	0.421796	0.127463	3.30917	Up	0.000935721	0.0937687		0.03732	Same	0.085314	Same
MCF2	-0.295932	0.089432	-3.30902	Down	0.000936231	0.0937687		-0.0898394	Same	-0.211405	Same
OSGIN2	-0.142377	0.0430593	-3.30653	Down	0.000944592	0.093904		0.113798	Opposite	-0.0686096	Same
DUSP8	0.340803	0.103142	3.30421	Up	0.000952442	0.093904	1.108	0.039135	Same	0.336037	Same
EXOC6	-0.409323	0.123945	-3.30246	Down	0.000958416	0.093904		-0.130795	Same	-0.281207	Same
GPSM3	0.122613	0.037162	3.29941	Up	0.000968876	0.0942458		-0.0810239	Opposite	0.143506	Same
DNAJC1	-0.127733	0.0387544	-3.29597	Down	0.000980822	0.0947264		0.199482	Opposite	-0.214528	Same
C1QTNF1	-0.267944	0.0814996	-3.28767	Down	0.00101022	0.0966699		-0.0913563	Same	-0.0457541	Same
NT5C3A	-0.315309	0.095976	-3.28529	Down	0.00101877	0.0966699		0.264855	Opposite	-0.367506	Same
DHX16	-0.13131	0.0399812	-3.28429	Down	0.00102239	0.0966699		-0.0942618	Same	0.00923432	Opposite
CCDC57	0.147662	0.0451277	3.27209	Up	0.00106756	0.0981153		0.0576936	Same	-0.00554624	Opposite
AC007906.2	0.319245	0.097581	3.27159	Up	0.00106946	0.0981153		-0.247124	Opposite	0.157367	Same
ELOVL2	-0.464372	0.141953	-3.27132	Down	0.00107049	0.0981153		0.0787053	Opposite	-0.343691	Same
BSG	-0.0836126	0.0255673	-3.2703	Down	0.00107434	0.0981153		-0.0168569	Same	0.0825526	Opposite
AP1G1	-0.146995	0.0450017	-3.26642	Down	0.00108915	0.0981153		-0.0493474	Same	0.0121808	Opposite
AC020916.1	0.156024	0.0477812	3.26539	Up	0.00109313	0.0981153		-0.069494	Opposite	0.0531395	Same
ATAT1	0.144407	0.0442277	3.26507	Up	0.00109437	0.0981153		-0.0483787	Opposite	-0.173943	Opposite
RNF44	0.181523	0.0556016	3.26472	Up	0.00109573	0.0981153		-0.0192515	Opposite	0.128228	Same
PDE3A	-0.353157	0.108244	-3.26261	Down	0.00110393	0.0981554		-5.15028e-05	Same	-0.223339	Same
KLF13	-0.139634	0.042839	-3.2595	Down	0.00111608	0.0981554		-0.144446	Same	-0.027172	Same
CAMSAP1	0.226115	0.0693986	3.25821	Up	0.00112119	0.0981554		0.0381746	Same	0.0396303	Same
UBE4B	0.130814	0.0401788	3.2558	Up	0.00113074	0.0981554		0.0411265	Same	0.0393025	Same
NORAD	-0.128972	0.0396184	-3.25536	Down	0.00113248	0.0981554		-0.0070415	Same	-0.0969141	Same
ZNF154	0.170807	0.0525401	3.25099	Up	0.00115004	0.099043		0.117082	Same	0.0074119	Same
PSMA2	-0.162579	0.0500418	-3.24887	Down	0.00115865	0.0991525		-0.03855	Same	-0.0213625	Same
MX2-overexpressed melanocytes (100ng/ml doxycycline treated) vs. control melanocytes (no doxycycline) at 72hrs of induction. Genes of FDR < 0.1 are shown
