# Supplementary material for: Massively parallel reporter assays of melanoma risk variants identify MX2 as a gene promoting melanoma
Source: Nat Commun. 2020 Jun 1;11:2718. doi: 10.1038/s41467-020-16590-1 (PMC7264232; doi:10.1038/s41467-020-16590-1)
Supplement: Supplementary file 8 — Supplementary Data 5 [file 41467_2020_16590_MOESM8_ESM.xlsx]

## Sheet: Sheet1
Supplementary Data 5. Differentially expressed genes in MX2-overexpressed melanocytes C23 at 6hrs
GeneName	log2(FoldChange)	SE	Stat	Direction (MX2-high)	P-value	FDR
MX2	2.63366	0.178164	14.7822	Up	1.9069e-49	6.41902e-45
C21orf91	0.617502	0.0646639	2.31081	Up	8.94166e-12	1.50497e-07
UNC5C	1.84388	0.1039	2.54914	Up	8.40626e-11	9.43238e-07
CHD7	0.558383	0.670797	2.58276	Up	1.35681e-09	1.14182e-05
GTF3C1	-0.301771	0.196776	-2.19653	Down	1.49727e-06	0.0100802
FGF23	-1.09755	0.131844	2.00848	Down	3.74578e-06	0.0210151
CHD2	0.296775	0.171004	-2.16865	Up	2.33599e-05	0.112334
RORA	-2.99422	1.5823	-2.69174	Down	3.6963e-05	0.155531
DISP2	-1.51537	0.080745	3.56966	Down	6.07454e-05	0.205901
DDX54	-0.443517	0.070158	4.23009	Down	6.11672e-05	0.205901
ABHD2	-0.290184	0.0587014	2.07654	Down	0.000101005	0.309093
AL669918.1	-1.39223	0.0662413	-2.81683	Down	0.000155611	0.436516
TECPR2	-0.241487	0.0800682	2.50931	Down	0.000177858	0.460544
SLC25A36	0.254243	0.0949215	2.32079	Up	0.000223039	0.536282
AC000120.3	2.33711	0.072751	2.77529	Up	0.00033045	0.741574
RBM25	0.288232	0.081805	2.0642	Up	0.000357446	0.752021
DNM1	-1.57225	0.347635	-2.99329	Down	0.000421799	0.835212
RNF10	-0.245219	1.30796	-2.16107	Down	0.000617618	0.999998
RFC1	0.328606	0.0943584	-1.99368	Up	0.000629206	0.999998
SDC3	-0.127598	0.0729129	-1.99972	Down	0.000643612	0.999998
AGO2	-0.315001	0.279543	-2.21853	Down	0.000805807	0.999998
ADAMTS4	-0.59353	2.12151	-2.38116	Down	0.000898009	0.999998
CBX6	-0.199347	0.061051	2.1141	Down	0.000914588	0.999998
AKAP9	0.355968	0.133378	2.04477	Up	0.00104178	0.999998
AL355315.1	-2.58368	0.0940079	-3.35079	Down	0.00127096	0.999998
MIER3	0.403412	0.0398718	-2.05373	Up	0.00179614	0.999998
CU633906.2	-1.83534	0.377909	-4.0099	Down	0.00185372	0.999998
SBF2	0.318755	0.0812352	2.62366	Up	0.00195105	0.999998
FLVCR2	1.09001	0.0477038	-2.04724	Up	0.00202128	0.999998
SCAF11	0.25943	0.0884269	2.08202	Up	0.00209777	0.999998
HDAC4	-0.302193	0.124713	2.74711	Down	0.00259439	0.999998
SNX8	-0.188986	0.0922232	-2.01956	Down	0.00260155	0.999998
NEUROD2	-1.05221	0.239267	-1.98197	Down	0.00260414	0.999998
TNRC18	-0.303962	1.9096	-2.88755	Down	0.00263345	0.999998
MT-RNR2	-0.111716	0.0761274	2.02812	Down	0.00272293	0.999998
EFNA5	-1.04057	0.0941925	2.40337	Down	0.00275991	0.999998
TBL1XR1	-0.247939	0.0536751	2.53181	Down	0.00289738	0.999998
PAFAH1B1	-0.168193	0.0849564	2.23783	Down	0.00303004	0.999998
INO80B-WBP1	-7.80721	0.0818958	2.21984	Down	0.00331353	0.999998
UCN2	-0.307947	0.0336486	2.36473	Down	0.00341061	0.999998
AD000671.2	-2.47364	0.0823969	-2.0206	Down	0.00378576	0.999998
PLA2G4C	-0.423645	0.0567324	-2.96467	Down	0.00385436	0.999998
BPTFP1	-5.51407	0.042532	2.01088	Down	0.00388256	0.999998
PPP1R12B	-0.414074	1.2649	-2.41952	Down	0.00390915	0.999998
AGAP4	0.555941	0.0509381	2.45988	Up	0.00394962	0.999998
MBD5	-0.565149	0.373522	-2.25558	Down	0.00401515	0.999998
SSPO	3.68755	0.1098	-2.55608	Up	0.00413123	0.999998
AC116533.1	-8.23684	0.0644214	-3.74855	Down	0.00429944	0.999998
TANC2	-0.262075	0.0585423	2.29711	Down	0.00440024	0.999998
AC018738.1	-3.68353	0.0663009	-2.01169	Down	0.00471563	0.999998
GORASP2	-0.207785	0.0934656	2.11977	Down	0.00481323	0.999998
MYCBP2	-0.18659	0.20499	-1.99468	Down	0.00485005	0.999998
AC022414.1	-5.50593	0.650973	3.59018	Down	0.00485538	0.999998
PPP1R10	-0.241388	0.108017	2.03601	Down	0.00486178	0.999998
ERBB4	-4.00436	0.0804344	-2.05437	Down	0.00498327	0.999998
ENPP7P8	-2.63393	0.5211	-2.36102	Down	0.00502597	0.999998
SCHIP1	1.14432	0.0364156	-1.98891	Up	0.00511738	0.999998
CENPS-CORT	-2.67517	0.0788048	2.21648	Down	0.00535302	0.999998
NUCKS1	0.201905	1.4027	2.58853	Up	0.00551529	0.999998
RAD50	0.3426	0.0362887	-2.6626	Up	0.00601228	0.999998
KLHL28	0.436358	2.2339	2.09378	Up	0.00611285	0.999998
CDC42EP3	0.272186	0.133036	-1.97528	Up	0.00611648	0.999998
INO80	0.305556	0.0510922	-2.1156	Up	0.00675479	0.999998
CU634019.1	8.02064	0.856479	-2.45319	Up	0.00708926	0.999998
AC131160.1	-4.25915	0.0861417	2.40873	Down	0.00710806	0.999998
SENP5	0.291356	0.132411	2.19127	Up	0.00711314	0.999998
ADGRG1	-0.126626	0.15733	2.31655	Down	0.00729258	0.999998
TRIM44	0.177264	0.392009	2.59933	Up	0.00730937	0.999998
NOL9	-0.498221	0.0911103	-2.24768	Down	0.00768971	0.999998
MMP14	-0.0966222	0.0627594	-3.01127	Down	0.007754	0.999998
HDAC6	0.213133	0.0451105	2.13144	Up	0.00869914	0.999998
RPL21P16	-0.187481	0.0920225	-2.84795	Down	0.00876763	0.999998
AFDN-DT	2.72742	0.0627698	-2.57034	Up	0.00905721	0.999998
CDKL1	-1.17689	0.101623	2.27587	Down	0.00933645	0.999998
AL133352.1	1.01896	0.0824254	-2.44711	Up	0.00934055	0.999998
AL772307.1	3.63092	0.28022	-2.09404	Up	0.00963878	0.999998
ATRX	0.242144	0.177987	2.04285	Up	0.00977055	0.999998
CLSTN3	0.603697	0.192891	2.88216	Up	0.00977615	0.999998
AL662899.2	1.73251	0.107515	1.99826	Up	0.00980127	0.999998
SNX1	-0.16134	0.0395404	-2.27702	Down	0.0101597	0.999998
NAV2	-0.148055	0.137535	2.45067	Down	0.0103931	0.999998
PTPRU	-0.280658	0.0843391	3.07603	Down	0.010586	0.999998
NT5C3A	0.264855	2.97875	2.69262	Up	0.010799	0.999998
MT-ND4	-0.0786328	0.0577784	-2.56247	Down	0.0109463	0.999998
GCN1	-0.162732	0.854311	-2.89548	Down	0.0111507	0.999998
DST	0.135895	0.0627174	-4.8116	Up	0.0113477	0.999998
UPF3A	0.264658	0.100326	-3.01211	Up	0.0113755	0.999998
FIGN	0.355935	0.113148	2.05921	Up	0.0113895	0.999998
ZNF81	-0.442643	0.233661	2.58365	Down	0.011747	0.999998
CRISPLD1	-0.510334	0.0894129	2.23909	Down	0.0119434	0.999998
IFIT2	0.200916	0.258496	-1.99731	Up	0.0120966	0.999998
RNF13	0.203941	0.93889	-2.80536	Up	0.0127382	0.999998
FAM193B	-0.249711	0.203012	-2.51381	Down	0.0134973	0.999998
GTF2I	0.125302	0.552074	2.34364	Up	0.0138983	0.999998
ZNF521	0.427664	0.081419	2.36974	Up	0.0139636	0.999998
CHDH	-2.10111	0.101065	-3.00757	Down	0.0141594	0.999998
SMIM11B	2.68354	0.318614	2.15381	Up	0.0141943	0.999998
GEN1	0.337055	0.112806	2.7087	Up	0.0142589	0.999998
CD276	-0.140707	0.632775	2.00802	Down	0.0142914	0.999998
ABCD1	-0.201704	0.0649509	-1.97906	Down	0.0144007	0.999998
ADARB1	-0.304276	0.801774	-3.22246	Down	0.0144199	0.999998
SGPL1	-0.241177	0.51852	2.3789	Down	0.0145395	0.999998
EFHC1	0.328626	0.0591654	2.23174	Up	0.015003	0.999998
TTN	-3.06045	0.0471924	-2.68318	Down	0.0155409	0.999998
IDS	0.201737	0.341286	-2.00038	Up	0.0157283	0.999998
KTN1	0.207492	1.09429	2.45231	Up	0.0160082	0.999998
SATB1	0.320278	0.0921345	6.06052	Up	0.0160253	0.999998
SGSM3	0.15958	1.9549	-2.81648	Up	0.0160405	0.999998
ZNF146	0.226379	1.426	-2.80811	Up	0.0162449	0.999998
RAC1	-0.126747	0.066818	2.14228	Down	0.016639	0.999998
SON	0.11638	0.0935363	2.12061	Up	0.0170894	0.999998
AC068631.2	-0.865616	0.0992847	2.74147	Down	0.0172475	0.999998
AC136604.3	-5.05166	0.0937147	2.58385	Down	0.0172583	0.999998
ST6GALNAC5	1.23351	0.725752	-4.12569	Up	0.0173646	0.999998
PNRC2	0.192942	0.0737017	-2.81927	Up	0.0178005	0.999998
AL035078.1	-2.01072	0.405129	1.98883	Down	0.0178104	0.999998
NEAT1	0.07957	0.444971	2.03695	Up	0.0180431	0.999998
TGIF2-RAB5IF	-1.23033	0.0340063	-2.16286	Down	0.0182245	0.999998
ACER3	0.280105	0.0805297	2.34968	Up	0.0182846	0.999998
MT-ND5	-0.0852167	0.0660839	2.68241	Down	0.018659	0.999998
TRIM56	0.189219	0.237308	-4.62501	Up	0.0187895	0.999998
PRR26	1.29386	1.68231	2.13468	Up	0.0190965	0.999998
PKN2	0.219345	0.291337	-1.98503	Up	0.0196779	0.999998
C15orf41	0.581742	0.286081	-2.05862	Up	0.0199351	0.999998
MT-ND4L	-0.0921291	0.0336714	-2.2736	Down	0.0199951	0.999998
PLEKHA6	-1.45504	0.0427021	2.19126	Down	0.0201847	0.999998
DHX36	0.220293	0.066271	2.40799	Up	0.020298	0.999998
PPP1CB	0.162097	0.214162	2.1149	Up	0.0203573	0.999998
RAB43	0.240998	2.88474	-2.85531	Up	0.0205035	0.999998
PUS7L	0.364465	0.10856	3.27899	Up	0.0205281	0.999998
RDX	0.149426	0.102233	2.27977	Up	0.0208433	0.999998
MPP6	0.501884	0.0396009	-2.32644	Up	0.0214192	0.999998
EIF2AK1	0.15707	0.111393	2.01156	Up	0.0215916	0.999998
XAF1	0.134478	0.0835293	2.41516	Up	0.0216127	0.999998
MTOR	-0.18207	2.65818	-2.93705	Down	0.021889	0.999998
IL6ST	-0.192407	0.0529304	-2.39459	Down	0.0221476	0.999998
DYNC2H1	0.233067	0.368125	-3.78194	Up	0.0226214	0.999998
MYH9	-0.0900343	0.0799304	-2.00071	Down	0.0227849	0.999998
UBC	0.231281	0.0986954	-2.44365	Up	0.0228539	0.999998
SLC7A5	-0.0765552	0.131226	2.04427	Down	0.0229903	0.999998
PKD1P1	0.201969	0.0821399	1.97594	Up	0.0236205	0.999998
BORCS8-MEF2B	-0.842508	0.132987	2.40834	Down	0.0240971	0.999998
FLNB	-0.288912	0.0794273	-2.29229	Down	0.024263	0.999998
FRMD4A	-0.166365	0.0873862	-2.06277	Down	0.0242899	0.999998
ADCY1	-0.204787	0.129215	3.12202	Down	0.0245967	0.999998
PKD1	-0.159614	0.0372709	-2.9974	Down	0.0251444	0.999998
YIPF4	0.200204	0.175676	-2.51966	Up	0.0251498	0.999998
DDX46	0.190118	1.84779	-2.16224	Up	0.025232	0.999998
CPSF2	0.148986	1.71748	-2.16313	Up	0.0253135	0.999998
OGA	0.132042	0.40875	2.79955	Up	0.0256324	0.999998
DMTF1	0.209208	0.0712827	-2.23918	Up	0.0259043	0.999998
CCAR1	0.181795	0.118699	2.3598	Up	0.0264299	0.999998
C1orf50	-0.620175	0.0857187	-2.81605	Down	0.0265184	0.999998
SCAND2P	-0.493056	1.3296	-1.98588	Down	0.026631	0.999998
ZNF638	0.174669	0.0574347	-2.44985	Up	0.0266586	0.999998
STOX2	-0.432224	0.152648	2.05672	Down	0.0280541	0.999998
CHURC1-FNTB	-6.12169	1.24496	1.97	Down	0.0283867	0.999998
KLF12	0.290147	1.30351	-2.82584	Up	0.0284326	0.999998
MITF	0.0935713	0.104967	2.18696	Up	0.0284333	0.999998
AP3D1	-0.107607	0.169992	2.01316	Down	0.0285286	0.999998
AC126755.1	0.229559	0.273658	-1.96437	Up	0.0287453	0.999998
NBPF4	3.49546	0.62639	-2.3229	Up	0.0289694	0.999998
SIPA1L3	-0.370848	0.353088	3.08709	Down	0.0301093	0.999998
CHST5	3.89923	0.0839384	2.15524	Up	0.0302504	0.999998
XDH	-3.71513	0.159158	2.74167	Down	0.0305315	0.999998
TUBB	-0.0735511	0.0572297	2.15569	Down	0.0305516	0.999998
AL360181.3	-3.99536	0.0683663	2.29748	Down	0.0305998	0.999998
IGF2BP1	-2.82658	0.10517	-2.92808	Down	0.0306902	0.999998
TNPO2	0.12337	0.445895	-3.52606	Up	0.0311076	0.999998
CTR9	0.180908	0.146389	2.0205	Up	0.0311427	0.999998
ZNF844	0.686236	0.45274	-2.59948	Up	0.0312547	0.999998
SYAP1	0.20284	0.0940412	2.33243	Up	0.0318822	0.999998
PURA	0.226948	0.283974	6.49315	Up	0.0320183	0.999998
PRICKLE1	0.880171	0.0509253	-2.05808	Up	0.0321672	0.999998
DOCK7	0.143143	1.28577	2.86796	Up	0.0321713	0.999998
CDC25B	-0.125158	0.0666132	2.23658	Down	0.0322199	0.999998
AVPI1	-0.117231	0.349458	-3.01097	Down	0.0326353	0.999998
AL157400.5	3.5912	0.142629	2.07225	Up	0.032787	0.999998
HNRNPH1	0.0961505	1.60056	2.1839	Up	0.0330526	0.999998
FIP1L1	0.198354	0.222409	-2.21688	Up	0.0339547	0.999998
YIPF6	0.198125	0.10489	-2.01461	Up	0.0340255	0.999998
SZRD1	-0.108091	0.142296	-2.10769	Down	0.0343786	0.999998
C1RL	0.45293	0.0716228	-3.42376	Up	0.0344387	0.999998
AC125232.1	8.13473	0.128809	2.0448	Up	0.0344799	0.999998
CAPZA1	0.129068	0.10825	2.6915	Up	0.0345071	0.999998
WRAP73	-0.299915	2.79287	-2.1919	Down	0.0350578	0.999998
HIST2H2BD	0.68123	0.0488011	2.38478	Up	0.0352285	0.999998
MAP3K2	0.230753	0.221252	-1.97619	Up	0.0358202	0.999998
CELSR3	-0.586791	0.0749542	-2.00389	Down	0.0362566	0.999998
AC012531.2	4.67728	0.0362274	-2.35227	Up	0.03628	0.999998
CCDC180	0.754878	0.410848	2.14233	Up	0.0364577	0.999998
SLC39A14	-0.150641	0.635164	1.9834	Down	0.0365315	0.999998
PGGT1B	-0.298098	0.0491371	-2.18994	Down	0.0365703	0.999998
HIP1	0.184107	0.0548852	1.96235	Up	0.0373402	0.999998
EID1	0.121896	1.04503	2.60989	Up	0.0378443	0.999998
TBCE	0.295562	0.0641198	-2.53794	Up	0.038242	0.999998
RPP14	0.284271	0.0716116	-2.01708	Up	0.0383229	0.999998
IGF2BP2	0.168862	0.0788761	-1.98954	Up	0.0389988	0.999998
MDC1	-0.180257	0.147096	1.99998	Down	0.0391346	0.999998
RNF111	0.232996	0.140657	2.53051	Up	0.0394741	0.999998
ZDHHC2	-0.588931	0.037391	-3.41254	Down	0.039531	0.999998
TUBA1C	-0.104808	0.178738	-3.32067	Down	0.0395822	0.999998
NPIPA2	-3.55577	0.105844	2.14418	Down	0.0396874	0.999998
NIPAL2	0.313953	0.323514	2.10572	Up	0.0397134	0.999998
GUCD1	-0.165242	0.0905085	6.82259	Down	0.0399403	0.999998
LRP1	-0.0818859	0.143506	-2.8854	Down	0.0400018	0.999998
A2M	-0.0976612	0.206604	-1.98094	Down	0.0406343	0.999998
ITPKB	-0.0870544	0.770389	2.04526	Down	0.0407095	0.999998
SLC4A5	1.57565	0.0746327	-3.88817	Up	0.040829	0.999998
ZNF160	0.263389	0.363492	-2.38139	Up	0.0408746	0.999998
ARID4B	0.272728	0.900642	-2.00941	Up	0.0408772	0.999998
NBPF12	0.268262	0.104569	2.53095	Up	0.0409266	0.999998
ZNF143	0.363601	0.915968	-1.96066	Up	0.0410671	0.999998
LRRC37A	0.906385	0.0548694	-2.13654	Up	0.0416549	0.999998
BOD1L1	0.219924	0.101082	-2.47037	Up	0.0417492	0.999998
ADCY3	0.154395	0.0688747	3.69138	Up	0.0425484	0.999998
MRPL35	-0.166491	0.84857	-2.36954	Down	0.043321	0.999998
PLEKHG4	0.29578	0.072044	-2.09096	Up	0.0433314	0.999998
PTPRZ1	-0.18625	3.84727	2.11441	Down	0.0434289	0.999998
ADCY2	-0.279677	0.0425387	-2.04648	Down	0.0436534	0.999998
KLF13	-0.144446	0.146598	-2.88984	Down	0.0436876	0.999998
FBN1	0.200236	0.204475	2.01109	Up	0.0437553	0.999998
PC	-0.211312	0.081871	2.49101	Down	0.0439453	0.999998
CDC45	0.342221	0.0309042	-2.54441	Up	0.0440974	0.999998
RNF187	-0.133377	0.0715308	-2.62098	Down	0.0442523	0.999998
KMT5A	0.224074	0.0584393	-2.14167	Up	0.044266	0.999998
MSANTD2	0.411218	0.173975	2.4582	Up	0.0443155	0.999998
HSP90B1	0.0855268	1.79954	2.1668	Up	0.0443381	0.999998
GDF15	-0.0733957	0.0961202	3.4187	Down	0.044453	0.999998
CACNA2D4	-1.80976	0.0738574	-2.25251	Down	0.0444934	0.999998
PIK3CA	0.264806	0.0892386	2.26325	Up	0.0445921	0.999998
ZNF781	1.27062	0.249936	2.32757	Up	0.0446412	0.999998
OSBPL10	-0.1502	0.0841005	-2.28783	Down	0.0450816	0.999998
FHOD1	-0.169968	0.138632	-2.0174	Down	0.0453772	0.999998
NCAPD2	-0.159918	0.104013	2.317	Down	0.0454238	0.999998
TCF4	-0.682704	0.124365	-2.44663	Down	0.0454589	0.999998
DENND6A	0.29419	0.110651	-4.00826	Up	0.0455021	0.999998
NR4A1	-0.145806	0.0601247	-3.31556	Down	0.0455303	0.999998
MAF	0.214844	0.0945251	2.14588	Up	0.0456881	0.999998
WNK3	-0.516296	0.0698788	2.3197	Down	0.0457918	0.999998
RAD51	-0.40889	0.137237	2.07138	Down	0.0460775	0.999998
JMJD1C	-0.188121	0.360877	2.09179	Down	0.046187	0.999998
MADD	-0.156927	0.109937	2.09896	Down	0.0466413	0.999998
MT-ND1	-0.0724274	0.102905	3.09758	Down	0.0467108	0.999998
AC118553.2	0.805734	0.186922	-2.6654	Up	0.04672	0.999998
FP565260.3	-2.64042	0.083245	-2.97842	Down	0.0470468	0.999998
CCDC36	-0.578314	0.128238	-2.25294	Down	0.0471407	0.999998
CASP10	1.25978	0.0939143	2.22764	Up	0.047323	0.999998
CCDC85C	-0.47422	0.196439	-2.87697	Down	0.0474823	0.999998
ZNF280D	-0.40927	0.142595	-2.09053	Down	0.0475979	0.999998
POLR1A	-0.128541	0.036519	-2.00979	Down	0.0478097	0.999998
CACNB1	-0.437236	0.0849354	-2.00114	Down	0.0481336	0.999998
HES6	0.162304	0.96057	-2.78498	Up	0.0481615	0.999998
PLPBP	-0.262783	0.218162	2.30051	Down	0.0482363	0.999998
CFAP74	2.45258	0.0993024	2.01643	Up	0.0488387	0.999998
ARPC4-TTLL3	-0.537566	1.72863	-2.05699	Down	0.0494873	0.999998
KAT2B	0.107704	0.135109	2.43231	Up	0.0497218	0.999998
AC138866.2	-1.7959	0.589625	-3.11272	Down	0.0499187	0.999998
MX2-overexpressed melanocytes (100ng/ml doxycycline treated) vs. control melanocytes (no doxycycline) at 6hrs. Genes of P < 0.05 are shown
