# Supplementary material for: Massively parallel reporter assays of melanoma risk variants identify MX2 as a gene promoting melanoma
Source: Nat Commun. 2020 Jun 1;11:2718. doi: 10.1038/s41467-020-16590-1 (PMC7264232; doi:10.1038/s41467-020-16590-1)
Supplement: Supplementary file 9 — Supplementary Data 6 [file 41467_2020_16590_MOESM9_ESM.xlsx]

## Sheet: Sheet1
Supplementary Data 6. Differentially expressed genes in MX2-overexpressed melanocytes C23 at 72hrs
GeneName	log2(FoldChange)	SE	Stat	Direction (MX2-high)	P-value	FDR
MX2	0.640333	0.0901784	7.10074	Up	1.24095e-12	4.2016e-08
AC107918.4	1.33171	0.278068	4.78916	Up	1.67477e-06	0.0283522
IFI44L	-0.375772	0.0832504	-4.51376	Down	6.36896e-06	0.0718801
DDX60L	-0.377049	0.0885761	-4.25678	Down	2.07396e-05	0.174909
KIAA1143	-0.641601	0.152493	-4.20742	Down	2.58298e-05	0.174909
HMGCS1	-0.391188	0.0965814	-4.05034	Down	5.11427e-05	0.288598
LAMA1	-0.320622	0.0799393	-4.01082	Down	6.05087e-05	0.292672
ITGA1	0.685585	0.173554	3.95027	Up	7.80624e-05	0.330379
IFIT1	-0.303864	0.0778342	-3.90399	Down	9.46205e-05	0.355962
CHL1	-0.357647	0.0923456	-3.87292	Down	0.000107539	0.364106
C6orf48	0.317684	0.0833464	3.8116	Up	0.000138068	0.423009
HMGCR	-0.305852	0.0806742	-3.7912	Down	0.000149923	0.423009
LGI3	0.277544	0.0741674	3.74213	Up	0.000182465	0.475222
JUN	0.383099	0.10735	3.56869	Up	0.000358764	0.835042
TRIM22	-0.331831	0.0931942	-3.56064	Down	0.000369946	0.835042
FAM157C	-1.66979	0.473604	-3.52572	Down	0.000422331	0.863927
AC007326.5	-1.78403	0.510249	-3.49638	Down	0.000471614	0.863927
PHACTR1	0.311258	0.0890477	3.49541	Up	0.000473331	0.863927
LAMB1	-0.385247	0.110417	-3.48901	Down	0.000484807	0.863927
NOS3	1.25191	0.364248	3.43697	Up	0.000588267	0.962968
ACAT2	-0.353088	0.103006	-3.42785	Down	0.000608391	0.962968
IDI1	-0.279869	0.0818278	-3.42022	Down	0.00062571	0.962968
MAGI2	0.746126	0.219502	3.39918	Up	0.000675892	0.994972
RDX	-0.431485	0.128757	-3.35117	Down	0.000804711	0.999947
PITPNM1	0.38934	0.117926	3.30156	Up	0.000961475	0.999947
MIA3	-0.334031	0.101234	-3.29958	Down	0.000968288	0.999947
LINC00511	0.353665	0.107437	3.29183	Up	0.00099538	0.999947
NBN	-0.417285	0.127187	-3.28088	Down	0.00103484	0.999947
ACSL3	-0.323373	0.0989429	-3.26828	Down	0.00108202	0.999947
PIK3C2A	-0.417591	0.127976	-3.26304	Down	0.00110223	0.999947
REPS2	-0.572263	0.176661	-3.23933	Down	0.00119812	0.999947
SAMD9L	-0.392531	0.121552	-3.22932	Down	0.00124085	0.999947
NGFR	0.328635	0.102558	3.20439	Up	0.00135349	0.999947
SRSF11	-0.337528	0.106429	-3.17139	Down	0.00151714	0.999947
BRWD3	-0.4552	0.143589	-3.17015	Down	0.00152361	0.999947
CEP350	-0.329943	0.104578	-3.15498	Down	0.00160512	0.999947
PLXNB1	0.284469	0.0902	3.15376	Up	0.00161182	0.999947
OTUD3	-0.548479	0.174829	-3.13722	Down	0.00170558	0.999947
HTR2B	0.292606	0.093754	3.121	Up	0.00180237	0.999947
AC002996.1	3.75716	1.20648	3.11415	Up	0.00184476	0.999947
DOCK10	-0.381732	0.122622	-3.11309	Down	0.00185142	0.999947
NT5C3A	-0.367506	0.118566	-3.0996	Down	0.00193784	0.999947
PCDHGC3	0.235811	0.0763788	3.08739	Up	0.00201926	0.999947
SBF1	0.29683	0.0962688	3.08335	Up	0.00204687	0.999947
PYGB	0.237662	0.0774752	3.06758	Up	0.00215798	0.999947
CEP290	-0.803826	0.262655	-3.06039	Down	0.0022105	0.999947
THBS2	-0.323179	0.1061	-3.04598	Down	0.00231924	0.999947
JMY	-0.416688	0.136905	-3.04362	Down	0.00233751	0.999947
RASGRP3	0.613046	0.201966	3.0354	Up	0.00240216	0.999947
MDK	0.465947	0.153583	3.03385	Up	0.00241458	0.999947
CALD1	-0.309049	0.102571	-3.01303	Down	0.00258653	0.999947
RSAD2	-0.4582	0.15312	-2.99242	Down	0.00276771	0.999947
AL662899.2	6.91694	2.31165	2.99222	Up	0.00276959	0.999947
AKNA	0.470594	0.157326	2.99119	Up	0.00277891	0.999947
GLI3	0.388106	0.129879	2.9882	Up	0.00280622	0.999947
KDM6B	0.335535	0.112559	2.98098	Up	0.00287329	0.999947
DOCK9	-0.446838	0.150029	-2.97833	Down	0.00289821	0.999947
HAUS6	-0.409181	0.137517	-2.97548	Down	0.00292529	0.999947
MMP23A	-5.56762	1.87495	-2.96948	Down	0.00298309	0.999947
CITED1	0.443251	0.149331	2.96824	Up	0.00299507	0.999947
AC009086.2	9.13795	3.08586	2.96123	Up	0.00306413	0.999947
SMIM11A	1.39497	0.473036	2.94897	Up	0.00318837	0.999947
MRPL44	0.253877	0.0865474	2.93339	Up	0.00335286	0.999947
SLC23A2	0.211799	0.0723588	2.92707	Up	0.00342176	0.999947
MIR663AHG	0.328025	0.11239	2.91863	Up	0.00351578	0.999947
GABPB1-AS1	0.381349	0.131015	2.91072	Up	0.00360595	0.999947
STAT1	-0.201635	0.069381	-2.9062	Down	0.00365844	0.999947
POLE	0.427752	0.147662	2.89682	Up	0.00376962	0.999947
SQLE	-0.258786	0.0901555	-2.87044	Down	0.00409904	0.999947
RNPEPL1	0.279173	0.0975182	2.86278	Up	0.0041994	0.999947
FAM102A	0.269287	0.0941678	2.85965	Up	0.00424111	0.999947
MSMO1	-0.252528	0.0884078	-2.8564	Down	0.00428473	0.999947
XRN1	-0.35122	0.122975	-2.85602	Down	0.00428994	0.999947
SCD	-0.200472	0.0702661	-2.85305	Down	0.00433022	0.999947
LINC00680	0.584826	0.205282	2.84889	Up	0.00438716	0.999947
HSPB1	0.259177	0.0913203	2.83811	Up	0.00453821	0.999947
PYGL	-0.224843	0.0793918	-2.83206	Down	0.00462487	0.999947
DQX1	2.97945	1.05759	2.8172	Up	0.0048444	0.999947
ARHGEF2	0.2206	0.0787699	2.80057	Up	0.00510127	0.999947
CD36	0.279539	0.0998755	2.79888	Up	0.00512809	0.999947
PPDPF	0.294265	0.105493	2.78942	Up	0.00528021	0.999947
LRRK2	-0.345025	0.124214	-2.77767	Down	0.00547499	0.999947
PLCD4	-0.581938	0.209528	-2.77738	Down	0.00547986	0.999947
MSC	0.258156	0.0929554	2.7772	Up	0.00548286	0.999947
MMP17	0.211498	0.0761834	2.77617	Up	0.00550028	0.999947
AL645929.2	1.17792	0.425842	2.7661	Up	0.00567319	0.999947
JCAD	-3.48791	1.26501	-2.75722	Down	0.00582947	0.999947
FAM98B	-0.426964	0.155819	-2.74013	Down	0.0061415	0.999947
EIF3L	0.208667	0.0762118	2.73799	Up	0.00618167	0.999947
MAGED4	3.57134	1.305	2.73665	Up	0.00620683	0.999947
ENAH	-0.28411	0.104159	-2.72766	Down	0.00637856	0.999947
IFIT3	-0.201028	0.0737134	-2.72715	Down	0.00638838	0.999947
MCM4	-0.35972	0.132176	-2.72153	Down	0.00649802	0.999947
AC027644.4	-1.40792	0.518232	-2.71678	Down	0.00659197	0.999947
TM4SF1	-0.371723	0.137234	-2.70868	Down	0.00675516	0.999947
CU633906.1	-4.99017	1.8472	-2.70148	Down	0.00690316	0.999947
C2CD2L	0.350773	0.13018	2.69452	Up	0.00704898	0.999947
PIEZO1	0.226657	0.084226	2.69106	Up	0.00712257	0.999947
SP100	-0.287815	0.10704	-2.68884	Down	0.00717003	0.999947
PNPT1	-0.271213	0.100911	-2.68764	Down	0.00719596	0.999947
MUC5B	1.12024	0.416898	2.68708	Up	0.00720793	0.999947
ATM	-0.250219	0.0931395	-2.6865	Down	0.00722055	0.999947
HSD17B14	0.496683	0.185129	2.68291	Up	0.00729848	0.999947
MIA	-0.274198	0.102446	-2.67651	Down	0.00743932	0.999947
DPYSL4	0.425916	0.159673	2.66743	Up	0.00764346	0.999947
AL669831.4	-2.06808	0.775893	-2.66543	Down	0.0076891	0.999947
ADGRE2	0.530818	0.199244	2.66417	Up	0.00771795	0.999947
HIST2H2AA4	1.73971	0.654443	2.6583	Up	0.00785352	0.999947
HNRNPA2B1	-0.206053	0.077622	-2.65457	Down	0.00794104	0.999947
C19orf47	0.517407	0.195565	2.6457	Up	0.00815221	0.999947
OSGIN1	0.276606	0.104568	2.64523	Up	0.00816352	0.999947
IFITM1	-0.241829	0.0917062	-2.637	Down	0.00836423	0.999947
ZC3H10	0.451246	0.171222	2.63545	Up	0.00840262	0.999947
AC004057.1	0.359394	0.136953	2.62422	Up	0.00868487	0.999947
RNF19A	-0.338548	0.12905	-2.62338	Down	0.00870628	0.999947
FADS2	-0.225486	0.0862831	-2.61333	Down	0.00896651	0.999947
CRYBG3	-0.39242	0.15033	-2.61039	Down	0.00904379	0.999947
FTL	0.211735	0.0812347	2.60646	Up	0.00914831	0.999947
STARD4	-0.301466	0.115922	-2.60059	Down	0.00930634	0.999947
POLR2J4	1.22442	0.470974	2.59976	Up	0.0093289	0.999947
AL157935.2	-1.16502	0.448185	-2.59942	Down	0.00933822	0.999947
SLX1B	0.496276	0.191067	2.59739	Up	0.00939352	0.999947
CCDC82	-0.355742	0.137146	-2.5939	Down	0.00948942	0.999947
SASH1	0.207724	0.0802151	2.58959	Up	0.00960906	0.999947
TMCC2	0.292459	0.112945	2.5894	Up	0.00961428	0.999947
PARP14	-0.213783	0.0826044	-2.58804	Down	0.00965237	0.999947
CREBBP	-0.234021	0.0904326	-2.5878	Down	0.00965909	0.999947
TMEM135	-0.374405	0.144759	-2.58641	Down	0.00969825	0.999947
CDC16	-0.210103	0.0816287	-2.57388	Down	0.0100564	0.999947
WWP1	-0.305509	0.118866	-2.57019	Down	0.0101642	0.999947
IFT81	-0.376564	0.146549	-2.56954	Down	0.0101835	0.999947
ARMC9	0.2025	0.0790028	2.56321	Up	0.010371	0.999947
TMEM189-UBE2V1	0.752298	0.293746	2.56105	Up	0.0104356	0.999947
FAM53B	0.207631	0.0810977	2.56026	Up	0.0104595	0.999947
DANCR	0.401523	0.156852	2.55989	Up	0.0104706	0.999947
AL031315.1	-2.84523	1.1137	-2.55474	Down	0.0106267	0.999947
YTHDC2	-0.334509	0.131074	-2.55207	Down	0.0107084	0.999947
RNMT	-0.280014	0.110015	-2.54525	Down	0.0109201	0.999947
DDX58	-0.251628	0.0988689	-2.54507	Down	0.0109256	0.999947
POLR3G	-0.369459	0.145197	-2.54455	Down	0.010942	0.999947
KLHL21	0.206953	0.0813601	2.54366	Up	0.0109696	0.999947
TRAF5	-0.367377	0.144569	-2.54118	Down	0.0110478	0.999947
AC126755.2	-0.269646	0.10624	-2.53809	Down	0.011146	0.999947
AL121594.1	-0.74453	0.293492	-2.5368	Down	0.0111871	0.999947
AC016705.2	-0.990721	0.390647	-2.5361	Down	0.0112094	0.999947
APAF1	-0.379962	0.149851	-2.53561	Down	0.0112253	0.999947
POR	0.219655	0.0867738	2.53136	Up	0.0113622	0.999947
OPHN1	-0.353438	0.140049	-2.52367	Down	0.0116136	0.999947
AL139353.1	-1.6617	0.659044	-2.52138	Down	0.0116894	0.999947
TGFBR2	0.199199	0.0790176	2.52095	Up	0.0117038	0.999947
GFRA1	0.435582	0.173119	2.51608	Up	0.0118668	0.999947
MGST1	-0.254918	0.101353	-2.51516	Down	0.011898	0.999947
ROBO1	-0.277804	0.110588	-2.51207	Down	0.0120025	0.999947
RNF144B	-0.389346	0.155047	-2.51114	Down	0.0120341	0.999947
MAL	0.196962	0.07847	2.51003	Up	0.0120722	0.999947
BSCL2	0.370812	0.147771	2.50936	Up	0.0120949	0.999947
HRH2	0.342892	0.136777	2.50693	Up	0.0121783	0.999947
TEPSIN	0.286858	0.114432	2.5068	Up	0.0121829	0.999947
KLF15	0.479236	0.191214	2.50627	Up	0.0122011	0.999947
STOX2	0.700922	0.279776	2.5053	Up	0.0122348	0.999947
ABHD4	0.241958	0.0966032	2.50466	Up	0.0122569	0.999947
PRPF40A	-0.27937	0.111548	-2.50448	Down	0.0122632	0.999947
CCL18	0.3685	0.147849	2.49241	Up	0.012688	0.999947
THOC2	-0.346992	0.139308	-2.49082	Down	0.0127449	0.999947
CYP51A1	-0.206478	0.083022	-2.48703	Down	0.0128816	0.999947
ZMYND8	-0.222215	0.0894974	-2.48292	Down	0.0130311	0.999947
ARHGAP19	-0.282742	0.113953	-2.48122	Down	0.0130935	0.999947
LINC02591	-4.27606	1.72522	-2.47856	Down	0.0131913	0.999947
SLC26A2	-0.225648	0.0910995	-2.47694	Down	0.0132513	0.999947
THBD	0.393068	0.158827	2.47481	Up	0.0133307	0.999947
ANKRD17	-0.22137	0.0894672	-2.47431	Down	0.0133493	0.999947
PPP1R15A	0.198061	0.0801228	2.47197	Up	0.0134372	0.999947
CHP1	0.229016	0.0926683	2.47135	Up	0.0134604	0.999947
TPRN	0.42706	0.173359	2.46344	Up	0.013761	0.999947
NCAM2	-0.350311	0.142434	-2.45947	Down	0.0139144	0.999947
TCEANC2	0.359032	0.146132	2.4569	Up	0.0140143	0.999947
PIK3CA	-0.373171	0.151965	-2.45564	Down	0.0140633	0.999947
MFAP3	-0.335387	0.136928	-2.44937	Down	0.0143108	0.999947
DKK3	0.300713	0.122777	2.44926	Up	0.0143149	0.999947
AP5S1	0.404423	0.165146	2.44888	Up	0.0143303	0.999947
IFI44	-0.257799	0.105283	-2.44862	Down	0.0143404	0.999947
TRIB3	0.254816	0.104364	2.44161	Up	0.014622	0.999947
BMF	0.383174	0.157579	2.43162	Up	0.0150314	0.999947
ZNF780B	-0.475469	0.195713	-2.42942	Down	0.0151229	0.999947
RAB4B-EGLN2	-2.44015	1.00518	-2.42757	Down	0.0152005	0.999947
AL451062.3	0.744506	0.306706	2.42743	Up	0.0152064	0.999947
PARG	-0.338749	0.139776	-2.42351	Down	0.0153712	0.999947
GNAL	-0.298438	0.123228	-2.42182	Down	0.0154428	0.999947
CYB561A3	0.185824	0.0769327	2.41541	Up	0.0157177	0.999947
CCDC93	-0.279281	0.115751	-2.41278	Down	0.0158314	0.999947
RNF207	-0.396399	0.164332	-2.41219	Down	0.0158572	0.999947
BCAR1	0.24517	0.101767	2.40914	Up	0.0159901	0.999947
SCFD1	-0.313312	0.130154	-2.40724	Down	0.0160735	0.999947
CIC	0.192698	0.0801186	2.40515	Up	0.0161656	0.999947
TTBK2	-0.362039	0.150556	-2.40467	Down	0.016187	0.999947
RPS6KC1	-0.258283	0.107418	-2.40447	Down	0.0161958	0.999947
ORAI2	0.302011	0.125669	2.40322	Up	0.0162512	0.999947
SYNGR1	0.215901	0.0898915	2.4018	Up	0.0163146	0.999947
MRTFA	0.313719	0.130712	2.40008	Up	0.0163915	0.999947
C19orf44	0.522374	0.217888	2.39744	Up	0.0165101	0.999947
PAK4	0.265728	0.110899	2.39612	Up	0.0165696	0.999947
MX1	-0.186798	0.0780155	-2.39437	Down	0.0166487	0.999947
FAM182A	3.27096	1.36774	2.3915	Up	0.0167796	0.999947
RAP1GAP	0.295848	0.12374	2.39089	Up	0.0168077	0.999947
INPP5F	-0.213992	0.0895713	-2.38907	Down	0.016891	0.999947
HPS1	0.183927	0.0770516	2.38707	Up	0.0169833	0.999947
AC006486.1	2.85191	1.19642	2.38371	Up	0.0171391	0.999947
SPATS2L	-0.232084	0.0973816	-2.38324	Down	0.017161	0.999947
LAP3	-0.195086	0.0819147	-2.38157	Down	0.0172388	0.999947
SMCHD1	-0.280683	0.117899	-2.38072	Down	0.017279	0.999947
ATR	-0.324347	0.136422	-2.37752	Down	0.0174293	0.999947
SHMT2	0.208466	0.087985	2.36934	Up	0.0178198	0.999947
ISYNA1	0.322145	0.136012	2.3685	Up	0.0178602	0.999947
GAS5	0.17271	0.0729349	2.368	Up	0.0178846	0.999947
SHTN1	-0.240696	0.101692	-2.36692	Down	0.017937	0.999947
LARP7	-0.444983	0.188168	-2.36481	Down	0.0180393	0.999947
DHCR7	-0.283684	0.119979	-2.36444	Down	0.0180574	0.999947
YARS2	-0.41876	0.177267	-2.36232	Down	0.0181611	0.999947
SIPA1L3	0.461609	0.195417	2.36217	Up	0.0181683	0.999947
FNBP4	-0.256376	0.108537	-2.36211	Down	0.0181714	0.999947
NOC2L	0.216347	0.0916176	2.36141	Up	0.0182055	0.999947
NPIPA3	-4.9698	2.10501	-2.36095	Down	0.0182284	0.999947
RIPOR1	0.212133	0.0899039	2.35955	Up	0.0182972	0.999947
AL137782.1	1.89442	0.803513	2.35767	Up	0.01839	0.999947
RWDD1	-0.260019	0.1104	-2.35525	Down	0.0185105	0.999947
CD55	-0.277187	0.117704	-2.35494	Down	0.0185259	0.999947
JOSD1	0.226843	0.0963503	2.35435	Up	0.0185549	0.999947
YPEL3	0.305102	0.129704	2.35229	Up	0.018658	0.999947
RPGR	-0.655466	0.278752	-2.35143	Down	0.0187014	0.999947
OAS2	-0.178322	0.0759125	-2.34904	Down	0.0188218	0.999947
ZNF628	0.608629	0.259441	2.34593	Up	0.0189799	0.999947
WIPF1	-0.1942	0.0828406	-2.34426	Down	0.0190648	0.999947
RHBDD2	0.223183	0.0952102	2.34411	Up	0.0190727	0.999947
ACSF3	0.294121	0.125478	2.344	Up	0.0190781	0.999947
ODR4	-0.390785	0.166928	-2.34104	Down	0.01923	0.999947
EIF5A2	0.417546	0.178638	2.33739	Up	0.0194191	0.999947
GPC1	0.297215	0.127189	2.3368	Up	0.0194495	0.999947
AL139011.2	0.851081	0.364261	2.33646	Up	0.0194673	0.999947
EIF2AK3	-0.361437	0.154883	-2.33361	Down	0.0196162	0.999947
MALAT1	-0.200169	0.0857995	-2.33299	Down	0.0196488	0.999947
NEURL4	0.2561	0.109856	2.33123	Up	0.0197415	0.999947
METAP1D	-0.475108	0.204678	-2.32124	Down	0.0202736	0.999947
ROBO2	-0.338435	0.145924	-2.31925	Down	0.0203813	0.999947
SLC1A5	0.226311	0.097634	2.31795	Up	0.020452	0.999947
NKTR	-0.255672	0.110385	-2.31619	Down	0.0205477	0.999947
ZNF23	-0.473646	0.204762	-2.31315	Down	0.0207144	0.999947
CACNA2D1	-0.426464	0.18439	-2.31284	Down	0.0207317	0.999947
ANAPC1	-0.295241	0.127766	-2.31079	Down	0.0208447	0.999947
PARP9	-0.181124	0.0785429	-2.30605	Down	0.0211077	0.999947
CTNS	0.253002	0.109748	2.3053	Up	0.0211496	0.999947
PRKD3	-0.170731	0.0740739	-2.30488	Down	0.0211735	0.999947
RPL39P3	-8.85785	3.84575	-2.30328	Down	0.0212629	0.999947
AC131160.1	-3.919	1.70163	-2.30309	Down	0.0212736	0.999947
ST6GALNAC6	0.286911	0.124601	2.30264	Up	0.0212989	0.999947
HSPA1A	0.22401	0.0976009	2.29516	Up	0.021724	0.999947
PLA1A	-0.20236	0.0883063	-2.29157	Down	0.0219303	0.999947
HPS3	-0.221526	0.0967164	-2.29047	Down	0.0219939	0.999947
SLC1A4	0.166013	0.0725044	2.2897	Up	0.0220387	0.999947
IFIH1	-0.234024	0.102338	-2.28677	Down	0.0222092	0.999947
TRAF4	0.20013	0.0875205	2.28667	Up	0.0222154	0.999947
SYTL2	-0.288779	0.126423	-2.28422	Down	0.0223585	0.999947
ARAP2	-0.484175	0.212023	-2.28359	Down	0.0223954	0.999947
HDAC5	0.280512	0.122854	2.2833	Up	0.0224129	0.999947
SAMD9	-0.276542	0.12127	-2.28038	Down	0.022585	0.999947
RTF1	-0.218726	0.0960828	-2.27643	Down	0.02282	0.999947
GPR155	-0.284892	0.125155	-2.27631	Down	0.0228274	0.999947
APEH	0.222092	0.0975834	2.27592	Up	0.0228505	0.999947
FSCN1	0.233726	0.102859	2.27229	Up	0.0230687	0.999947
ASAH2	-1.75641	0.774005	-2.26924	Down	0.0232536	0.999947
DTX2	0.427341	0.188647	2.26529	Up	0.0234947	0.999947
CD151	0.189027	0.0834541	2.26504	Up	0.0235102	0.999947
SLC12A7	0.217479	0.0960843	2.26342	Up	0.0236098	0.999947
TBX2	0.229565	0.101521	2.26125	Up	0.023744	0.999947
FZR1	0.277731	0.123192	2.25446	Up	0.024167	0.999947
GBP3	-0.288614	0.128144	-2.25227	Down	0.024305	0.999947
CHPF	0.208386	0.0925848	2.25076	Up	0.0244007	0.999947
ZNF84	-0.333164	0.148092	-2.24971	Down	0.0244674	0.999947
SLC27A3	-0.25111	0.111634	-2.24941	Down	0.0244862	0.999947
SCARF2	0.308065	0.137094	2.24711	Up	0.0246331	0.999947
FAM206A	-0.433398	0.193221	-2.24301	Down	0.024896	0.999947
ARMC3	-4.08899	1.8233	-2.24263	Down	0.0249209	0.999947
PITPNM2	0.309098	0.137838	2.24247	Up	0.0249312	0.999947
DLGAP4	0.194299	0.0866682	2.24187	Up	0.0249698	0.999947
DNASE1L1	0.293435	0.130906	2.24156	Up	0.0249897	0.999947
RPL37	0.177517	0.079201	2.24134	Up	0.0250039	0.999947
CSAD	-0.288227	0.128957	-2.23506	Down	0.0254133	0.999947
RPL15	0.193818	0.0867183	2.23503	Up	0.0254155	0.999947
RPLP0	0.167183	0.0748588	2.23332	Up	0.0255282	0.999947
TSPY26P	0.624028	0.279612	2.23176	Up	0.0256307	0.999947
C11orf95	0.296727	0.13355	2.22185	Up	0.0262936	0.999947
EPAS1	0.188774	0.0851178	2.2178	Up	0.0265686	0.999947
CHML	-0.358979	0.162108	-2.21445	Down	0.0267981	0.999947
SRD5A1	0.313597	0.141624	2.2143	Up	0.0268082	0.999947
SHISA5	0.182842	0.0827665	2.20914	Up	0.0271652	0.999947
COMT	0.179726	0.0814105	2.20765	Up	0.0272688	0.999947
SYCP2	-1.09074	0.494651	-2.20507	Down	0.0274489	0.999947
INSIG1	-0.214494	0.0974355	-2.2014	Down	0.0277079	0.999947
ITGA4	-0.259049	0.117678	-2.20134	Down	0.0277121	0.999947
GTF2F1	0.222233	0.10106	2.19901	Up	0.027877	0.999947
DMTN	0.19951	0.0909722	2.19309	Up	0.0283009	0.999947
WDR33	0.241821	0.110381	2.1908	Up	0.0284666	0.999947
AC005363.1	-5.2077	2.37849	-2.1895	Down	0.0285607	0.999947
TP53BP2	-0.235897	0.107829	-2.18771	Down	0.0286909	0.999947
CHERP	0.236631	0.108226	2.18645	Up	0.0287828	0.999947
GCC2	-0.370387	0.169485	-2.18537	Down	0.0288621	0.999947
EEF2	0.171499	0.0784772	2.18534	Up	0.0288641	0.999947
AK1	0.23294	0.106639	2.18437	Up	0.0289349	0.999947
UACA	-0.405292	0.185618	-2.18347	Down	0.0290011	0.999947
DDB1	0.155946	0.0715222	2.18039	Up	0.0292287	0.999947
BBS2	-0.215146	0.0987597	-2.17848	Down	0.0293705	0.999947
ABCA8	-0.618529	0.284249	-2.17601	Down	0.0295542	0.999947
UBXN2B	-0.356414	0.163845	-2.17532	Down	0.0296064	0.999947
GLDC	-0.44941	0.206682	-2.1744	Down	0.0296749	0.999947
HNRNPD	-0.196888	0.0905536	-2.17428	Down	0.0296844	0.999947
PCDHGB5	0.330876	0.152202	2.17392	Up	0.0297108	0.999947
AC005759.1	3.23036	1.48673	2.1728	Up	0.0297957	0.999947
ATP2B1	-0.311605	0.143432	-2.17249	Down	0.0298189	0.999947
DAPK1	0.185146	0.0852845	2.17092	Up	0.0299372	0.999947
BCAN	0.16412	0.0756055	2.17074	Up	0.0299506	0.999947
BACE1	0.22572	0.104017	2.17004	Up	0.0300041	0.999947
ZEB2-AS1	-1.75073	0.80751	-2.16806	Down	0.0301539	0.999947
CRBN	-0.276062	0.12736	-2.16757	Down	0.0301912	0.999947
PI4KA	0.179323	0.0827334	2.16749	Up	0.0301979	0.999947
FCMR	0.225732	0.104145	2.16748	Up	0.0301981	0.999947
CARHSP1	0.233889	0.108016	2.16531	Up	0.0303637	0.999947
RPL18A	0.188101	0.0868952	2.16468	Up	0.030412	0.999947
AGO4	-0.279305	0.129054	-2.16426	Down	0.0304447	0.999947
TOP1	-0.270796	0.125134	-2.16405	Down	0.0304603	0.999947
EHD2	0.230516	0.106571	2.16303	Up	0.0305389	0.999947
RACK1	0.1562	0.0722599	2.16165	Up	0.0306455	0.999947
TSPYL2	-0.264717	0.122774	-2.15613	Down	0.0310736	0.999947
UGDH	-0.285068	0.132339	-2.15407	Down	0.0312343	0.999947
ADAM22	-1.00861	0.468351	-2.15354	Down	0.0312759	0.999947
NCL	-0.181602	0.0844137	-2.15133	Down	0.0314498	0.999947
CARD14	0.994234	0.462156	2.15129	Up	0.0314531	0.999947
GID8	0.264105	0.122978	2.14757	Up	0.031748	0.999947
LAMA3	-1.84383	0.860399	-2.14299	Down	0.0321136	0.999947
HERC6	-0.216546	0.101073	-2.14247	Down	0.0321557	0.999947
RANBP2	-0.233392	0.108941	-2.14236	Down	0.0321642	0.999947
GBP2	-1.16983	0.546064	-2.1423	Down	0.0321693	0.999947
SNX2	-0.221856	0.103565	-2.14219	Down	0.0321786	0.999947
EPN1	0.200459	0.0936948	2.13949	Up	0.0323957	0.999947
ZDHHC21	-0.418122	0.195526	-2.13845	Down	0.0324804	0.999947
TINCR	-1.56592	0.732806	-2.13688	Down	0.0326076	0.999947
SCNN1A	-3.95975	1.85312	-2.13681	Down	0.0326137	0.999947
RBM25	-0.287056	0.134518	-2.13396	Down	0.0328461	0.999947
ZC3H11A	-0.177708	0.0833339	-2.13248	Down	0.0329676	0.999947
IVNS1ABP	-0.169901	0.0797124	-2.13143	Down	0.0330539	0.999947
UGGT2	-0.334522	0.157041	-2.13016	Down	0.0331583	0.999947
ARL6IP4	0.199503	0.093665	2.12997	Up	0.0331744	0.999947
SMC3	-0.365782	0.171782	-2.12934	Down	0.0332263	0.999947
KDELR1	0.179262	0.084223	2.12843	Up	0.0333018	0.999947
HIST2H2AA3	-8.30681	3.90877	-2.12517	Down	0.0335722	0.999947
GBP1	-0.326814	0.15387	-2.12396	Down	0.0336732	0.999947
RABAC1	0.236427	0.11132	2.12386	Up	0.0336821	0.999947
ZFP91-CNTF	2.1748	1.02399	2.12384	Up	0.0336833	0.999947
SLC7A8	0.187554	0.0883225	2.12351	Up	0.0337109	0.999947
KDM6A	0.343631	0.161896	2.12254	Up	0.0337923	0.999947
RPL4	0.173421	0.0819802	2.11539	Up	0.0343963	0.999947
XYLT1	0.337433	0.159669	2.11333	Up	0.0345729	0.999947
N4BP2L2	-0.274216	0.129801	-2.11259	Down	0.0346355	0.999947
C4A	0.957409	0.453294	2.11211	Up	0.0346767	0.999947
FAM72B	-0.997512	0.47251	-2.11109	Down	0.0347644	0.999947
AC010323.1	1.11035	0.526377	2.10942	Up	0.0349082	0.999947
ABHD17A	0.231649	0.109829	2.10917	Up	0.0349299	0.999947
MTSS1L	0.198162	0.0939587	2.10903	Up	0.0349417	0.999947
EGLN2	0.189773	0.0900405	2.10764	Up	0.0350621	0.999947
ZNF785	-0.374533	0.177922	-2.10503	Down	0.0352883	0.999947
EPSTI1	-0.288087	0.136861	-2.10496	Down	0.0352952	0.999947
ATG2A	0.199636	0.0948705	2.1043	Up	0.0353526	0.999947
FRMD8	0.207235	0.0985368	2.10312	Up	0.0354551	0.999947
TLK1	-0.339629	0.161546	-2.10237	Down	0.0355213	0.999947
INPPL1	0.161584	0.076869	2.10208	Up	0.0355466	0.999947
DOC2A	2.587	1.23289	2.09831	Up	0.0358777	0.999947
KDM4B	0.236571	0.112839	2.09654	Up	0.0360344	0.999947
MIR663B	0.632437	0.302132	2.09325	Up	0.036327	0.999947
INTS1	0.185403	0.0886373	2.0917	Up	0.0364651	0.999947
RSRC2	-0.278844	0.133468	-2.08922	Down	0.0366881	0.999947
AC006030.1	3.04828	1.4607	2.08686	Up	0.0369009	0.999947
IFI16	-0.189245	0.0907107	-2.08625	Down	0.0369563	0.999947
ABL1	0.171278	0.0821404	2.08518	Up	0.0370527	0.999947
TBCK	-0.28458	0.136487	-2.08504	Down	0.0370661	0.999947
CLIP1	-0.23504	0.112841	-2.08293	Down	0.0372576	0.999947
KATNB1	0.283617	0.136196	2.08241	Up	0.0373051	0.999947
GGNBP2	-0.215904	0.103693	-2.08215	Down	0.0373291	0.999947
TOP2B	-0.214302	0.102943	-2.08175	Down	0.0373654	0.999947
TRIR	0.209057	0.100478	2.08063	Up	0.0374676	0.999947
PRDM15	-0.376539	0.181069	-2.07953	Down	0.0375683	0.999947
MAN2B1	0.179245	0.0862209	2.07891	Up	0.0376259	0.999947
CEP120	-0.357823	0.172243	-2.07743	Down	0.0377618	0.999947
LHFPL3-AS1	-0.196627	0.0946782	-2.0768	Down	0.0378203	0.999947
SEC62	-0.24125	0.116257	-2.07514	Down	0.0379735	0.999947
PRRC2C	-0.174108	0.0839055	-2.07506	Down	0.0379814	0.999947
SSH2	0.216346	0.104311	2.07404	Up	0.0380752	0.999947
SLC16A4	-0.311314	0.150205	-2.07259	Down	0.0382104	0.999947
NOP53	0.212627	0.102671	2.07095	Up	0.0383632	0.999947
DOP1B	0.286693	0.138606	2.0684	Up	0.0386024	0.999947
ASH1L	-0.211011	0.102048	-2.06777	Down	0.038662	0.999947
AC004080.6	3.39312	1.642	2.06645	Up	0.0387857	0.999947
PTPRF	0.430977	0.209084	2.06127	Up	0.0392775	0.999947
SLC25A6	0.172418	0.0836627	2.06087	Up	0.0393153	0.999947
MYO9B	0.159342	0.0773305	2.06053	Up	0.0393481	0.999947
PYCR1	0.27606	0.133987	2.06036	Up	0.0393644	0.999947
CHD2	-0.217473	0.105572	-2.05995	Down	0.0394032	0.999947
CASK	-0.357856	0.17389	-2.05794	Down	0.0395959	0.999947
TTLL12	0.228374	0.111069	2.05614	Up	0.0397691	0.999947
TIAM1	-0.258137	0.125573	-2.05568	Down	0.0398132	0.999947
TBC1D16	0.158257	0.0770146	2.05489	Up	0.0398895	0.999947
UBLCP1	-0.27168	0.132268	-2.05402	Down	0.0399739	0.999947
AC104472.3	-2.8119	1.36915	-2.05375	Down	0.0399999	0.999947
CBX4	0.219406	0.106889	2.05266	Up	0.0401058	0.999947
ASPG	3.13943	1.53015	2.05171	Up	0.040198	0.999947
RBM39	-0.226498	0.11041	-2.05143	Down	0.0402253	0.999947
AES	0.164114	0.0801682	2.04713	Up	0.0406457	0.999947
ESPN	1.12587	0.550247	2.04612	Up	0.0407448	0.999947
AC074091.1	3.27027	1.59841	2.04595	Up	0.0407617	0.999947
UBN2	-0.270919	0.132522	-2.04434	Down	0.0409201	0.999947
NDRG1	0.171581	0.0839473	2.04392	Up	0.0409619	0.999947
NCOR1	-0.18795	0.0919715	-2.04356	Down	0.0409966	0.999947
COL15A1	0.736424	0.360559	2.04245	Up	0.0411069	0.999947
STARD13	0.257562	0.126106	2.04243	Up	0.0411092	0.999947
LIMD2	0.207915	0.101821	2.04196	Up	0.0411551	0.999947
ACAD11	-0.25818	0.1265	-2.04095	Down	0.0412559	0.999947
ICE1	-0.223826	0.109753	-2.03936	Down	0.0414146	0.999947
PLEKHA5	-0.210204	0.103091	-2.03902	Down	0.0414478	0.999947
RPLP1	0.183982	0.0902441	2.03871	Up	0.0414786	0.999947
RASGEF1A	1.36457	0.669955	2.0368	Up	0.0416699	0.999947
ABHD14B	0.190428	0.0935979	2.03453	Up	0.0418983	0.999947
TTC3	-0.208484	0.102582	-2.03236	Down	0.0421174	0.999947
PLSCR1	-0.163213	0.0803531	-2.0312	Down	0.0422347	0.999947
HIST2H4A	0.438111	0.215765	2.0305	Up	0.0423057	0.999947
SNAP23	-0.205456	0.101192	-2.03035	Down	0.0423209	0.999947
TPM4	-0.13707	0.0675225	-2.02999	Down	0.0423573	0.999947
RARS	-0.211813	0.104528	-2.02638	Down	0.0427262	0.999947
UBA6	-0.270108	0.13331	-2.02616	Down	0.0427488	0.999947
CDPF1	0.54168	0.267469	2.02521	Up	0.0428459	0.999947
CAPN1	0.170839	0.0844149	2.0238	Up	0.0429904	0.999947
AC091167.2	-3.01831	1.49383	-2.02052	Down	0.0433299	0.999947
C12orf57	0.239098	0.11847	2.01821	Up	0.0435691	0.999947
MAPK1IP1L	0.190215	0.0942613	2.01795	Up	0.0435962	0.999947
RUBCN	0.239264	0.118682	2.01601	Up	0.0437988	0.999947
FAAP20	0.262526	0.130488	2.01187	Up	0.0442334	0.999947
ATP10B	-0.320327	0.159302	-2.01081	Down	0.0443455	0.999947
EEF1A1	0.128375	0.0638526	2.0105	Up	0.0443788	0.999947
TRA2A	-0.224252	0.111553	-2.01028	Down	0.044402	0.999947
PDE3A	-0.223339	0.111195	-2.00854	Down	0.0445861	0.999947
MPDZ	-0.212348	0.10582	-2.00669	Down	0.0447823	0.999947
SNX4	-0.277745	0.13842	-2.00653	Down	0.0447997	0.999947
EID1	-0.177445	0.0884589	-2.00595	Down	0.0448611	0.999947
TNFAIP3	-0.231995	0.115681	-2.00548	Down	0.0449117	0.999947
RPS15	0.180806	0.090185	2.00483	Up	0.0449807	0.999947
HECW2	1.68963	0.842921	2.00449	Up	0.0450171	0.999947
CEP78	-0.357847	0.178544	-2.00425	Down	0.0450436	0.999947
MZT2B	0.254271	0.127018	2.00185	Up	0.0453009	0.999947
SLC6A6	0.17816	0.0890106	2.00156	Up	0.0453317	0.999947
TMSB4XP6	2.23906	1.11939	2.00024	Up	0.0454741	0.999947
FABP3	0.747592	0.374236	1.99765	Up	0.0457545	0.999947
MPHOSPH10	-0.387558	0.19403	-1.99741	Down	0.0457808	0.999947
UNC119	0.250276	0.125354	1.99656	Up	0.0458733	0.999947
DHFRP1	1.6377	0.821556	1.99341	Up	0.0462163	0.999947
SSB	-0.256658	0.128944	-1.99047	Down	0.0465397	0.999947
C9orf16	0.283817	0.142593	1.99039	Up	0.0465475	0.999947
HERC5	-0.206398	0.10395	-1.98555	Down	0.0470829	0.999947
STAG3L5P-PVRIG2P-PILRB	-0.246964	0.124432	-1.98474	Down	0.0471739	0.999947
ACTA2	0.182301	0.091865	1.98444	Up	0.0472068	0.999947
CHD9	-0.22204	0.111905	-1.98419	Down	0.0472349	0.999947
DGCR2	0.185509	0.0935582	1.98282	Up	0.0473881	0.999947
DCBLD2	-0.189883	0.0958039	-1.982	Down	0.0474793	0.999947
WDR91	-0.19472	0.0982793	-1.98129	Down	0.0475586	0.999947
ABCE1	-0.191804	0.0968987	-1.97942	Down	0.0477684	0.999947
TEX22	1.36389	0.690026	1.97657	Up	0.0480897	0.999947
CASP8AP2	-0.380175	0.192473	-1.97522	Down	0.0482437	0.999947
SMC6	-0.276405	0.140073	-1.9733	Down	0.0484617	0.999947
ENG	0.172595	0.0874885	1.97278	Up	0.048521	0.999947
PPP4R2	-0.237098	0.120584	-1.96625	Down	0.0492699	0.999947
TMEM256-PLSCR3	2.00824	1.02149	1.96599	Up	0.0492999	0.999947
CCNB1	-0.302054	0.153648	-1.96588	Down	0.0493121	0.999947
ZNF644	-0.269633	0.137202	-1.96522	Down	0.0493888	0.999947
ROCK1	-0.276152	0.14054	-1.96493	Down	0.0494225	0.999947
GATAD1	-0.255162	0.129878	-1.96462	Down	0.0494582	0.999947
CDK5R1	0.23455	0.11946	1.96342	Up	0.0495974	0.999947
NAB1	-0.229556	0.116923	-1.96331	Down	0.0496098	0.999947
AC008014.1	1.59064	0.81035	1.96291	Up	0.0496571	0.999947
MYCBP2	-0.175116	0.089256	-1.96196	Down	0.0497677	0.999947
USF2	0.173586	0.0884838	1.96178	Up	0.0497876	0.999947
