# Supplementary material for: Massively parallel reporter assays of melanoma risk variants identify MX2 as a gene promoting melanoma
Source: Nat Commun. 2020 Jun 1;11:2718. doi: 10.1038/s41467-020-16590-1 (PMC7264232; doi:10.1038/s41467-020-16590-1)
Supplement: Supplementary file 10 — Supplementary Data 7 [file 41467_2020_16590_MOESM10_ESM.xlsx]

## Sheet: Supplementary Data7
ID	Variant	Type	Strand	Transfection_replicates	Transfection_ID	Cell	Donor	Library	TPM	Ratio	NControl	Primer1seq	Seq145	Enzymeseq	Tag	Primer2seq
1:150881663_1_ref_21	1:150881663	ref	fwd	Rep1	T01	HEK293FT	Pro	Library1	14.2458	0.504498	Y	ACTGGCCGCTTCACTG	ATAATCCCAGCTACTCGGGAGGGTGAGGCAGGAGAATCGCTTGAACCTGGGAGGCGGAGGTTGCAGTGAGCCGAGATCACGCCATTGCCCTCCAGCCTGGGCGACAGAGCAAGACTCCTTCTCAAAAAAAAAAAAAAAAAAAGTA	GGTACCTCTAGA	TGAACCAAAT	AGATCGGAAGAGCGTCG
1:150881663_1_ref_22	1:150881663	ref	fwd	Rep1	T01	HEK293FT	Pro	Library1	4.60418	0.614843	Y	ACTGGCCGCTTCACTG	ATAATCCCAGCTACTCGGGAGGGTGAGGCAGGAGAATCGCTTGAACCTGGGAGGCGGAGGTTGCAGTGAGCCGAGATCACGCCATTGCCCTCCAGCCTGGGCGACAGAGCAAGACTCCTTCTCAAAAAAAAAAAAAAAAAAAGTA	GGTACCTCTAGA	GCGCGATAGT	AGATCGGAAGAGCGTCG
1:150881663_1_ref_23	1:150881663	ref	fwd	Rep1	T01	HEK293FT	Pro	Library1	1	1	Y	ACTGGCCGCTTCACTG	ATAATCCCAGCTACTCGGGAGGGTGAGGCAGGAGAATCGCTTGAACCTGGGAGGCGGAGGTTGCAGTGAGCCGAGATCACGCCATTGCCCTCCAGCCTGGGCGACAGAGCAAGACTCCTTCTCAAAAAAAAAAAAAAAAAAAGTA	GGTACCTCTAGA	TCCGCCATAA	AGATCGGAAGAGCGTCG
1:150881663_1_ref_24	1:150881663	ref	fwd	Rep1	T01	HEK293FT	Pro	Library1	4.09925	0.524531	Y	ACTGGCCGCTTCACTG	ATAATCCCAGCTACTCGGGAGGGTGAGGCAGGAGAATCGCTTGAACCTGGGAGGCGGAGGTTGCAGTGAGCCGAGATCACGCCATTGCCCTCCAGCCTGGGCGACAGAGCAAGACTCCTTCTCAAAAAAAAAAAAAAAAAAAGTA	GGTACCTCTAGA	GTAAACGTGG	AGATCGGAAGAGCGTCG
1:150881663_1_ref_25	1:150881663	ref	fwd	Rep1	T01	HEK293FT	Pro	Library1	4.09054	0.553632	Y	ACTGGCCGCTTCACTG	ATAATCCCAGCTACTCGGGAGGGTGAGGCAGGAGAATCGCTTGAACCTGGGAGGCGGAGGTTGCAGTGAGCCGAGATCACGCCATTGCCCTCCAGCCTGGGCGACAGAGCAAGACTCCTTCTCAAAAAAAAAAAAAAAAAAAGTA	GGTACCTCTAGA	CCGGGTAAAT	AGATCGGAAGAGCGTCG
1:150881663_1_ref_26	1:150881663	ref	fwd	Rep1	T01	HEK293FT	Pro	Library1	4.88712	0.760984	Y	ACTGGCCGCTTCACTG	ATAATCCCAGCTACTCGGGAGGGTGAGGCAGGAGAATCGCTTGAACCTGGGAGGCGGAGGTTGCAGTGAGCCGAGATCACGCCATTGCCCTCCAGCCTGGGCGACAGAGCAAGACTCCTTCTCAAAAAAAAAAAAAAAAAAAGTA	GGTACCTCTAGA	GCCCTGGCGA	AGATCGGAAGAGCGTCG
1:150881663_1_ref_27	1:150881663	ref	fwd	Rep1	T01	HEK293FT	Pro	Library1	8.28236	0.58163	Y	ACTGGCCGCTTCACTG	ATAATCCCAGCTACTCGGGAGGGTGAGGCAGGAGAATCGCTTGAACCTGGGAGGCGGAGGTTGCAGTGAGCCGAGATCACGCCATTGCCCTCCAGCCTGGGCGACAGAGCAAGACTCCTTCTCAAAAAAAAAAAAAAAAAAAGTA	GGTACCTCTAGA	CGCGCACTTT	AGATCGGAAGAGCGTCG
1:150881663_1_ref_28	1:150881663	ref	fwd	Rep1	T01	HEK293FT	Pro	Library1	6.15381	0.487619	Y	ACTGGCCGCTTCACTG	ATAATCCCAGCTACTCGGGAGGGTGAGGCAGGAGAATCGCTTGAACCTGGGAGGCGGAGGTTGCAGTGAGCCGAGATCACGCCATTGCCCTCCAGCCTGGGCGACAGAGCAAGACTCCTTCTCAAAAAAAAAAAAAAAAAAAGTA	GGTACCTCTAGA	GGTACACGAG	AGATCGGAAGAGCGTCG
1:150881663_1_ref_29	1:150881663	ref	fwd	Rep1	T01	HEK293FT	Pro	Library1	11.1161	0.51389	Y	ACTGGCCGCTTCACTG	ATAATCCCAGCTACTCGGGAGGGTGAGGCAGGAGAATCGCTTGAACCTGGGAGGCGGAGGTTGCAGTGAGCCGAGATCACGCCATTGCCCTCCAGCCTGGGCGACAGAGCAAGACTCCTTCTCAAAAAAAAAAAAAAAAAAAGTA	GGTACCTCTAGA	CGTCAGTCGT	AGATCGGAAGAGCGTCG
1:150881663_1_ref_30	1:150881663	ref	fwd	Rep1	T01	HEK293FT	Pro	Library1	4.26466	0.542547	Y	ACTGGCCGCTTCACTG	ATAATCCCAGCTACTCGGGAGGGTGAGGCAGGAGAATCGCTTGAACCTGGGAGGCGGAGGTTGCAGTGAGCCGAGATCACGCCATTGCCCTCCAGCCTGGGCGACAGAGCAAGACTCCTTCTCAAAAAAAAAAAAAAAAAAAGTA	GGTACCTCTAGA	ATAACGCTCC	AGATCGGAAGAGCGTCG
1:150881663_2_alt_31	1:150881663	alt	fwd	Rep1	T01	HEK293FT	Pro	Library1	7.56849	0.508026	Y	ACTGGCCGCTTCACTG	ATAATCCCAGCTACTCGGGAGGGTGAGGCAGGAGAATCGCTTGAACCTGGGAGGCGGAGGTTGCAGTGAGCCAAGATCACGCCATTGCCCTCCAGCCTGGGCGACAGAGCAAGACTCCTTCTCAAAAAAAAAAAAAAAAAAAGTA	GGTACCTCTAGA	TGTCCCACCA	AGATCGGAAGAGCGTCG
1:150881663_2_alt_32	1:150881663	alt	fwd	Rep1	T01	HEK293FT	Pro	Library1	7.74696	0.514831	Y	ACTGGCCGCTTCACTG	ATAATCCCAGCTACTCGGGAGGGTGAGGCAGGAGAATCGCTTGAACCTGGGAGGCGGAGGTTGCAGTGAGCCAAGATCACGCCATTGCCCTCCAGCCTGGGCGACAGAGCAAGACTCCTTCTCAAAAAAAAAAAAAAAAAAAGTA	GGTACCTCTAGA	CCAACCTCAA	AGATCGGAAGAGCGTCG
1:150881663_2_alt_33	1:150881663	alt	fwd	Rep1	T01	HEK293FT	Pro	Library1	12.8094	0.536264	Y	ACTGGCCGCTTCACTG	ATAATCCCAGCTACTCGGGAGGGTGAGGCAGGAGAATCGCTTGAACCTGGGAGGCGGAGGTTGCAGTGAGCCAAGATCACGCCATTGCCCTCCAGCCTGGGCGACAGAGCAAGACTCCTTCTCAAAAAAAAAAAAAAAAAAAGTA	GGTACCTCTAGA	CTAACGCAGT	AGATCGGAAGAGCGTCG
1:150881663_2_alt_34	1:150881663	alt	fwd	Rep1	T01	HEK293FT	Pro	Library1	7.13756	0.580386	Y	ACTGGCCGCTTCACTG	ATAATCCCAGCTACTCGGGAGGGTGAGGCAGGAGAATCGCTTGAACCTGGGAGGCGGAGGTTGCAGTGAGCCAAGATCACGCCATTGCCCTCCAGCCTGGGCGACAGAGCAAGACTCCTTCTCAAAAAAAAAAAAAAAAAAAGTA	GGTACCTCTAGA	AGTCAACAAT	AGATCGGAAGAGCGTCG
1:150881663_2_alt_35	1:150881663	alt	fwd	Rep1	T01	HEK293FT	Pro	Library1	10.0279	0.458676	Y	ACTGGCCGCTTCACTG	ATAATCCCAGCTACTCGGGAGGGTGAGGCAGGAGAATCGCTTGAACCTGGGAGGCGGAGGTTGCAGTGAGCCAAGATCACGCCATTGCCCTCCAGCCTGGGCGACAGAGCAAGACTCCTTCTCAAAAAAAAAAAAAAAAAAAGTA	GGTACCTCTAGA	AATACTGCTA	AGATCGGAAGAGCGTCG
1:150881663_2_alt_36	1:150881663	alt	fwd	Rep1	T01	HEK293FT	Pro	Library1	6.64568	0.491434	Y	ACTGGCCGCTTCACTG	ATAATCCCAGCTACTCGGGAGGGTGAGGCAGGAGAATCGCTTGAACCTGGGAGGCGGAGGTTGCAGTGAGCCAAGATCACGCCATTGCCCTCCAGCCTGGGCGACAGAGCAAGACTCCTTCTCAAAAAAAAAAAAAAAAAAAGTA	GGTACCTCTAGA	TTTATTCTTC	AGATCGGAAGAGCGTCG
1:150881663_2_alt_37	1:150881663	alt	fwd	Rep1	T01	HEK293FT	Pro	Library1	10.7896	0.627864	Y	ACTGGCCGCTTCACTG	ATAATCCCAGCTACTCGGGAGGGTGAGGCAGGAGAATCGCTTGAACCTGGGAGGCGGAGGTTGCAGTGAGCCAAGATCACGCCATTGCCCTCCAGCCTGGGCGACAGAGCAAGACTCCTTCTCAAAAAAAAAAAAAAAAAAAGTA	GGTACCTCTAGA	AATGGTGGTC	AGATCGGAAGAGCGTCG
1:150881663_2_alt_38	1:150881663	alt	fwd	Rep1	T01	HEK293FT	Pro	Library1	3.74667	0.551453	Y	ACTGGCCGCTTCACTG	ATAATCCCAGCTACTCGGGAGGGTGAGGCAGGAGAATCGCTTGAACCTGGGAGGCGGAGGTTGCAGTGAGCCAAGATCACGCCATTGCCCTCCAGCCTGGGCGACAGAGCAAGACTCCTTCTCAAAAAAAAAAAAAAAAAAAGTA	GGTACCTCTAGA	GACTTTGTGT	AGATCGGAAGAGCGTCG
1:150881663_2_alt_39	1:150881663	alt	fwd	Rep1	T01	HEK293FT	Pro	Library1	4.20807	0.382227	Y	ACTGGCCGCTTCACTG	ATAATCCCAGCTACTCGGGAGGGTGAGGCAGGAGAATCGCTTGAACCTGGGAGGCGGAGGTTGCAGTGAGCCAAGATCACGCCATTGCCCTCCAGCCTGGGCGACAGAGCAAGACTCCTTCTCAAAAAAAAAAAAAAAAAAAGTA	GGTACCTCTAGA	ACTAGCACAT	AGATCGGAAGAGCGTCG
1:150881663_2_alt_40	1:150881663	alt	fwd	Rep1	T01	HEK293FT	Pro	Library1	8.95706	0.494585	Y	ACTGGCCGCTTCACTG	ATAATCCCAGCTACTCGGGAGGGTGAGGCAGGAGAATCGCTTGAACCTGGGAGGCGGAGGTTGCAGTGAGCCAAGATCACGCCATTGCCCTCCAGCCTGGGCGACAGAGCAAGACTCCTTCTCAAAAAAAAAAAAAAAAAAAGTA	GGTACCTCTAGA	GGTCCGGACG	AGATCGGAAGAGCGTCG
1:150881663_3_scramble_41	1:150881663	scramble	fwd	Rep1	T01	HEK293FT	Pro	Library1	2.60186	0.382955	Y	ACTGGCCGCTTCACTG	ATAATCCCAGCTACTCGGGAGGGTGAGGCAGGAGAATCGCTTGAACCTGGGAGGCGGAGGTTGCACTGACTGGAGACCGACGCATTGCCCTCCAGCCTGGGCGACAGAGCAAGACTCCTTCTCAAAAAAAAAAAAAAAAAAAGTA	GGTACCTCTAGA	ATCAGCCTCG	AGATCGGAAGAGCGTCG
1:150881663_3_scramble_42	1:150881663	scramble	fwd	Rep1	T01	HEK293FT	Pro	Library1	4.42136	0.500382	Y	ACTGGCCGCTTCACTG	ATAATCCCAGCTACTCGGGAGGGTGAGGCAGGAGAATCGCTTGAACCTGGGAGGCGGAGGTTGCACTGACTGGAGACCGACGCATTGCCCTCCAGCCTGGGCGACAGAGCAAGACTCCTTCTCAAAAAAAAAAAAAAAAAAAGTA	GGTACCTCTAGA	AGATCATATT	AGATCGGAAGAGCGTCG
1:150881663_3_scramble_43	1:150881663	scramble	fwd	Rep1	T01	HEK293FT	Pro	Library1	9.42282	0.434973	Y	ACTGGCCGCTTCACTG	ATAATCCCAGCTACTCGGGAGGGTGAGGCAGGAGAATCGCTTGAACCTGGGAGGCGGAGGTTGCACTGACTGGAGACCGACGCATTGCCCTCCAGCCTGGGCGACAGAGCAAGACTCCTTCTCAAAAAAAAAAAAAAAAAAAGTA	GGTACCTCTAGA	AGAGTGCGCT	AGATCGGAAGAGCGTCG
1:150881663_3_scramble_44	1:150881663	scramble	fwd	Rep1	T01	HEK293FT	Pro	Library1	5.18312	0.552545	Y	ACTGGCCGCTTCACTG	ATAATCCCAGCTACTCGGGAGGGTGAGGCAGGAGAATCGCTTGAACCTGGGAGGCGGAGGTTGCACTGACTGGAGACCGACGCATTGCCCTCCAGCCTGGGCGACAGAGCAAGACTCCTTCTCAAAAAAAAAAAAAAAAAAAGTA	GGTACCTCTAGA	GCAGGGCATT	AGATCGGAAGAGCGTCG
1:150881663_3_scramble_45	1:150881663	scramble	fwd	Rep1	T01	HEK293FT	Pro	Library1	7.42485	0.481094	Y	ACTGGCCGCTTCACTG	ATAATCCCAGCTACTCGGGAGGGTGAGGCAGGAGAATCGCTTGAACCTGGGAGGCGGAGGTTGCACTGACTGGAGACCGACGCATTGCCCTCCAGCCTGGGCGACAGAGCAAGACTCCTTCTCAAAAAAAAAAAAAAAAAAAGTA	GGTACCTCTAGA	TGGGTTGTGA	AGATCGGAAGAGCGTCG
1:150881663_3_scramble_46	1:150881663	scramble	fwd	Rep1	T01	HEK293FT	Pro	Library1	6.7545	0.405915	Y	ACTGGCCGCTTCACTG	ATAATCCCAGCTACTCGGGAGGGTGAGGCAGGAGAATCGCTTGAACCTGGGAGGCGGAGGTTGCACTGACTGGAGACCGACGCATTGCCCTCCAGCCTGGGCGACAGAGCAAGACTCCTTCTCAAAAAAAAAAAAAAAAAAAGTA	GGTACCTCTAGA	CGTCCTTAGT	AGATCGGAAGAGCGTCG
1:150881663_3_scramble_47	1:150881663	scramble	fwd	Rep1	T01	HEK293FT	Pro	Library1	5.85781	0.47111	Y	ACTGGCCGCTTCACTG	ATAATCCCAGCTACTCGGGAGGGTGAGGCAGGAGAATCGCTTGAACCTGGGAGGCGGAGGTTGCACTGACTGGAGACCGACGCATTGCCCTCCAGCCTGGGCGACAGAGCAAGACTCCTTCTCAAAAAAAAAAAAAAAAAAAGTA	GGTACCTCTAGA	GGAGGTGTCG	AGATCGGAAGAGCGTCG
1:150881663_3_scramble_48	1:150881663	scramble	fwd	Rep1	T01	HEK293FT	Pro	Library1	5.64887	0.449549	Y	ACTGGCCGCTTCACTG	ATAATCCCAGCTACTCGGGAGGGTGAGGCAGGAGAATCGCTTGAACCTGGGAGGCGGAGGTTGCACTGACTGGAGACCGACGCATTGCCCTCCAGCCTGGGCGACAGAGCAAGACTCCTTCTCAAAAAAAAAAAAAAAAAAAGTA	GGTACCTCTAGA	AGCAATGGAG	AGATCGGAAGAGCGTCG
1:150881663_3_scramble_49	1:150881663	scramble	fwd	Rep1	T01	HEK293FT	Pro	Library1	3.78584	0.489257	Y	ACTGGCCGCTTCACTG	ATAATCCCAGCTACTCGGGAGGGTGAGGCAGGAGAATCGCTTGAACCTGGGAGGCGGAGGTTGCACTGACTGGAGACCGACGCATTGCCCTCCAGCCTGGGCGACAGAGCAAGACTCCTTCTCAAAAAAAAAAAAAAAAAAAGTA	GGTACCTCTAGA	ACATGCGAAC	AGATCGGAAGAGCGTCG
1:150881663_3_scramble_50	1:150881663	scramble	fwd	Rep1	T01	HEK293FT	Pro	Library1	4.34736	0.54273	Y	ACTGGCCGCTTCACTG	ATAATCCCAGCTACTCGGGAGGGTGAGGCAGGAGAATCGCTTGAACCTGGGAGGCGGAGGTTGCACTGACTGGAGACCGACGCATTGCCCTCCAGCCTGGGCGACAGAGCAAGACTCCTTCTCAAAAAAAAAAAAAAAAAAAGTA	GGTACCTCTAGA	ACCGAAGCGT	AGATCGGAAGAGCGTCG
1:150881663_4_ref_rc_51	1:150881663	ref	rev	Rep1	T01	HEK293FT	Pro	Library1	1	1	Y	ACTGGCCGCTTCACTG	TACTTTTTTTTTTTTTTTTTTTGAGAAGGAGTCTTGCTCTGTCGCCCAGGCTGGAGGGCAATGGCGTGATCTCGGCTCACTGCAACCTCCGCCTCCCAGGTTCAAGCGATTCTCCTGCCTCACCCTCCCGAGTAGCTGGGATTAT	GGTACCTCTAGA	TCTGTCTCTC	AGATCGGAAGAGCGTCG
1:150881663_4_ref_rc_52	1:150881663	ref	rev	Rep1	T01	HEK293FT	Pro	Library1	3.1242	0.670849	Y	ACTGGCCGCTTCACTG	TACTTTTTTTTTTTTTTTTTTTGAGAAGGAGTCTTGCTCTGTCGCCCAGGCTGGAGGGCAATGGCGTGATCTCGGCTCACTGCAACCTCCGCCTCCCAGGTTCAAGCGATTCTCCTGCCTCACCCTCCCGAGTAGCTGGGATTAT	GGTACCTCTAGA	CCGCGATGTG	AGATCGGAAGAGCGTCG
1:150881663_4_ref_rc_53	1:150881663	ref	rev	Rep1	T01	HEK293FT	Pro	Library1	2.5148	0.614878	Y	ACTGGCCGCTTCACTG	TACTTTTTTTTTTTTTTTTTTTGAGAAGGAGTCTTGCTCTGTCGCCCAGGCTGGAGGGCAATGGCGTGATCTCGGCTCACTGCAACCTCCGCCTCCCAGGTTCAAGCGATTCTCCTGCCTCACCCTCCCGAGTAGCTGGGATTAT	GGTACCTCTAGA	ACTTCGGATG	AGATCGGAAGAGCGTCG
1:150881663_4_ref_rc_54	1:150881663	ref	rev	Rep1	T01	HEK293FT	Pro	Library1	3.89902	0.4992	Y	ACTGGCCGCTTCACTG	TACTTTTTTTTTTTTTTTTTTTGAGAAGGAGTCTTGCTCTGTCGCCCAGGCTGGAGGGCAATGGCGTGATCTCGGCTCACTGCAACCTCCGCCTCCCAGGTTCAAGCGATTCTCCTGCCTCACCCTCCCGAGTAGCTGGGATTAT	GGTACCTCTAGA	AATATGAGGA	AGATCGGAAGAGCGTCG
1:150881663_4_ref_rc_55	1:150881663	ref	rev	Rep1	T01	HEK293FT	Pro	Library1	6.14075	0.50719	Y	ACTGGCCGCTTCACTG	TACTTTTTTTTTTTTTTTTTTTGAGAAGGAGTCTTGCTCTGTCGCCCAGGCTGGAGGGCAATGGCGTGATCTCGGCTCACTGCAACCTCCGCCTCCCAGGTTCAAGCGATTCTCCTGCCTCACCCTCCCGAGTAGCTGGGATTAT	GGTACCTCTAGA	TAGAAGCTGC	AGATCGGAAGAGCGTCG
1:150881663_4_ref_rc_56	1:150881663	ref	rev	Rep1	T01	HEK293FT	Pro	Library1	10.0888	0.491233	Y	ACTGGCCGCTTCACTG	TACTTTTTTTTTTTTTTTTTTTGAGAAGGAGTCTTGCTCTGTCGCCCAGGCTGGAGGGCAATGGCGTGATCTCGGCTCACTGCAACCTCCGCCTCCCAGGTTCAAGCGATTCTCCTGCCTCACCCTCCCGAGTAGCTGGGATTAT	GGTACCTCTAGA	CTATATCGTA	AGATCGGAAGAGCGTCG
1:150881663_4_ref_rc_57	1:150881663	ref	rev	Rep1	T01	HEK293FT	Pro	Library1	1	1	Y	ACTGGCCGCTTCACTG	TACTTTTTTTTTTTTTTTTTTTGAGAAGGAGTCTTGCTCTGTCGCCCAGGCTGGAGGGCAATGGCGTGATCTCGGCTCACTGCAACCTCCGCCTCCCAGGTTCAAGCGATTCTCCTGCCTCACCCTCCCGAGTAGCTGGGATTAT	GGTACCTCTAGA	TCTTGAGCGG	AGATCGGAAGAGCGTCG
1:150881663_4_ref_rc_58	1:150881663	ref	rev	Rep1	T01	HEK293FT	Pro	Library1	5.305	0.460239	Y	ACTGGCCGCTTCACTG	TACTTTTTTTTTTTTTTTTTTTGAGAAGGAGTCTTGCTCTGTCGCCCAGGCTGGAGGGCAATGGCGTGATCTCGGCTCACTGCAACCTCCGCCTCCCAGGTTCAAGCGATTCTCCTGCCTCACCCTCCCGAGTAGCTGGGATTAT	GGTACCTCTAGA	ACATTGCTTC	AGATCGGAAGAGCGTCG
1:150881663_4_ref_rc_59	1:150881663	ref	rev	Rep1	T01	HEK293FT	Pro	Library1	8.91788	0.524904	Y	ACTGGCCGCTTCACTG	TACTTTTTTTTTTTTTTTTTTTGAGAAGGAGTCTTGCTCTGTCGCCCAGGCTGGAGGGCAATGGCGTGATCTCGGCTCACTGCAACCTCCGCCTCCCAGGTTCAAGCGATTCTCCTGCCTCACCCTCCCGAGTAGCTGGGATTAT	GGTACCTCTAGA	AGAGGGCGTT	AGATCGGAAGAGCGTCG
1:150881663_4_ref_rc_60	1:150881663	ref	rev	Rep1	T01	HEK293FT	Pro	Library1	1	1	Y	ACTGGCCGCTTCACTG	TACTTTTTTTTTTTTTTTTTTTGAGAAGGAGTCTTGCTCTGTCGCCCAGGCTGGAGGGCAATGGCGTGATCTCGGCTCACTGCAACCTCCGCCTCCCAGGTTCAAGCGATTCTCCTGCCTCACCCTCCCGAGTAGCTGGGATTAT	GGTACCTCTAGA	TCCTATAACT	AGATCGGAAGAGCGTCG
1:150881663_5_alt_rc_61	1:150881663	alt	rev	Rep1	T01	HEK293FT	Pro	Library1	5.06994	0.448858	Y	ACTGGCCGCTTCACTG	TACTTTTTTTTTTTTTTTTTTTGAGAAGGAGTCTTGCTCTGTCGCCCAGGCTGGAGGGCAATGGCGTGATCTTGGCTCACTGCAACCTCCGCCTCCCAGGTTCAAGCGATTCTCCTGCCTCACCCTCCCGAGTAGCTGGGATTAT	GGTACCTCTAGA	GTTTAACATA	AGATCGGAAGAGCGTCG
1:150881663_5_alt_rc_62	1:150881663	alt	rev	Rep1	T01	HEK293FT	Pro	Library1	1.47011	0.677273	Y	ACTGGCCGCTTCACTG	TACTTTTTTTTTTTTTTTTTTTGAGAAGGAGTCTTGCTCTGTCGCCCAGGCTGGAGGGCAATGGCGTGATCTTGGCTCACTGCAACCTCCGCCTCCCAGGTTCAAGCGATTCTCCTGCCTCACCCTCCCGAGTAGCTGGGATTAT	GGTACCTCTAGA	CGATAGCGAT	AGATCGGAAGAGCGTCG
1:150881663_5_alt_rc_63	1:150881663	alt	rev	Rep1	T01	HEK293FT	Pro	Library1	1	1	Y	ACTGGCCGCTTCACTG	TACTTTTTTTTTTTTTTTTTTTGAGAAGGAGTCTTGCTCTGTCGCCCAGGCTGGAGGGCAATGGCGTGATCTTGGCTCACTGCAACCTCCGCCTCCCAGGTTCAAGCGATTCTCCTGCCTCACCCTCCCGAGTAGCTGGGATTAT	GGTACCTCTAGA	TCGACATCAA	AGATCGGAAGAGCGTCG
1:150881663_5_alt_rc_64	1:150881663	alt	rev	Rep1	T01	HEK293FT	Pro	Library1	2.93268	0.433965	Y	ACTGGCCGCTTCACTG	TACTTTTTTTTTTTTTTTTTTTGAGAAGGAGTCTTGCTCTGTCGCCCAGGCTGGAGGGCAATGGCGTGATCTTGGCTCACTGCAACCTCCGCCTCCCAGGTTCAAGCGATTCTCCTGCCTCACCCTCCCGAGTAGCTGGGATTAT	GGTACCTCTAGA	ATGCTCTCTC	AGATCGGAAGAGCGTCG
1:150881663_5_alt_rc_65	1:150881663	alt	rev	Rep1	T01	HEK293FT	Pro	Library1	3.85113	0.594627	Y	ACTGGCCGCTTCACTG	TACTTTTTTTTTTTTTTTTTTTGAGAAGGAGTCTTGCTCTGTCGCCCAGGCTGGAGGGCAATGGCGTGATCTTGGCTCACTGCAACCTCCGCCTCCCAGGTTCAAGCGATTCTCCTGCCTCACCCTCCCGAGTAGCTGGGATTAT	GGTACCTCTAGA	TGCGAACCAT	AGATCGGAAGAGCGTCG
1:150881663_5_alt_rc_66	1:150881663	alt	rev	Rep1	T01	HEK293FT	Pro	Library1	7.73825	0.547431	Y	ACTGGCCGCTTCACTG	TACTTTTTTTTTTTTTTTTTTTGAGAAGGAGTCTTGCTCTGTCGCCCAGGCTGGAGGGCAATGGCGTGATCTTGGCTCACTGCAACCTCCGCCTCCCAGGTTCAAGCGATTCTCCTGCCTCACCCTCCCGAGTAGCTGGGATTAT	GGTACCTCTAGA	GAAACTACCT	AGATCGGAAGAGCGTCG
1:150881663_5_alt_rc_67	1:150881663	alt	rev	Rep1	T01	HEK293FT	Pro	Library1	5.73593	0.516535	Y	ACTGGCCGCTTCACTG	TACTTTTTTTTTTTTTTTTTTTGAGAAGGAGTCTTGCTCTGTCGCCCAGGCTGGAGGGCAATGGCGTGATCTTGGCTCACTGCAACCTCCGCCTCCCAGGTTCAAGCGATTCTCCTGCCTCACCCTCCCGAGTAGCTGGGATTAT	GGTACCTCTAGA	AACAGGGACA	AGATCGGAAGAGCGTCG
1:150881663_5_alt_rc_68	1:150881663	alt	rev	Rep1	T01	HEK293FT	Pro	Library1	3.81631	0.48079	Y	ACTGGCCGCTTCACTG	TACTTTTTTTTTTTTTTTTTTTGAGAAGGAGTCTTGCTCTGTCGCCCAGGCTGGAGGGCAATGGCGTGATCTTGGCTCACTGCAACCTCCGCCTCCCAGGTTCAAGCGATTCTCCTGCCTCACCCTCCCGAGTAGCTGGGATTAT	GGTACCTCTAGA	GCATTCAATC	AGATCGGAAGAGCGTCG
1:150881663_5_alt_rc_69	1:150881663	alt	rev	Rep1	T01	HEK293FT	Pro	Library1	3.80761	0.492648	Y	ACTGGCCGCTTCACTG	TACTTTTTTTTTTTTTTTTTTTGAGAAGGAGTCTTGCTCTGTCGCCCAGGCTGGAGGGCAATGGCGTGATCTTGGCTCACTGCAACCTCCGCCTCCCAGGTTCAAGCGATTCTCCTGCCTCACCCTCCCGAGTAGCTGGGATTAT	GGTACCTCTAGA	ATGGCTCCGG	AGATCGGAAGAGCGTCG
1:150881663_5_alt_rc_70	1:150881663	alt	rev	Rep1	T01	HEK293FT	Pro	Library1	6.24522	0.511982	Y	ACTGGCCGCTTCACTG	TACTTTTTTTTTTTTTTTTTTTGAGAAGGAGTCTTGCTCTGTCGCCCAGGCTGGAGGGCAATGGCGTGATCTTGGCTCACTGCAACCTCCGCCTCCCAGGTTCAAGCGATTCTCCTGCCTCACCCTCCCGAGTAGCTGGGATTAT	GGTACCTCTAGA	AACAATGTGT	AGATCGGAAGAGCGTCG
1:150881663_6_scramble_rc_71	1:150881663	scramble	rev	Rep1	T01	HEK293FT	Pro	Library1	6.75886	0.457723	Y	ACTGGCCGCTTCACTG	TACTTTTTTTTTTTTTTTTTTTGAGAAGGAGTCTTGCTCTGTCGCCCAGGCTGGAGGGCAATGCGTCGGTCTCCAGTCAGTGCAACCTCCGCCTCCCAGGTTCAAGCGATTCTCCTGCCTCACCCTCCCGAGTAGCTGGGATTAT	GGTACCTCTAGA	TGACTTATGT	AGATCGGAAGAGCGTCG
1:150881663_6_scramble_rc_72	1:150881663	scramble	rev	Rep1	T01	HEK293FT	Pro	Library1	7.40744	0.444548	Y	ACTGGCCGCTTCACTG	TACTTTTTTTTTTTTTTTTTTTGAGAAGGAGTCTTGCTCTGTCGCCCAGGCTGGAGGGCAATGCGTCGGTCTCCAGTCAGTGCAACCTCCGCCTCCCAGGTTCAAGCGATTCTCCTGCCTCACCCTCCCGAGTAGCTGGGATTAT	GGTACCTCTAGA	TGACACTAGA	AGATCGGAAGAGCGTCG
1:150881663_6_scramble_rc_73	1:150881663	scramble	rev	Rep1	T01	HEK293FT	Pro	Library1	7.82531	0.533717	Y	ACTGGCCGCTTCACTG	TACTTTTTTTTTTTTTTTTTTTGAGAAGGAGTCTTGCTCTGTCGCCCAGGCTGGAGGGCAATGCGTCGGTCTCCAGTCAGTGCAACCTCCGCCTCCCAGGTTCAAGCGATTCTCCTGCCTCACCCTCCCGAGTAGCTGGGATTAT	GGTACCTCTAGA	TTATAAGTGC	AGATCGGAAGAGCGTCG
1:150881663_6_scramble_rc_74	1:150881663	scramble	rev	Rep1	T01	HEK293FT	Pro	Library1	7.44661	0.508203	Y	ACTGGCCGCTTCACTG	TACTTTTTTTTTTTTTTTTTTTGAGAAGGAGTCTTGCTCTGTCGCCCAGGCTGGAGGGCAATGCGTCGGTCTCCAGTCAGTGCAACCTCCGCCTCCCAGGTTCAAGCGATTCTCCTGCCTCACCCTCCCGAGTAGCTGGGATTAT	GGTACCTCTAGA	CTAGCCTGGA	AGATCGGAAGAGCGTCG
1:150881663_6_scramble_rc_75	1:150881663	scramble	rev	Rep1	T01	HEK293FT	Pro	Library1	6.78062	0.456114	Y	ACTGGCCGCTTCACTG	TACTTTTTTTTTTTTTTTTTTTGAGAAGGAGTCTTGCTCTGTCGCCCAGGCTGGAGGGCAATGCGTCGGTCTCCAGTCAGTGCAACCTCCGCCTCCCAGGTTCAAGCGATTCTCCTGCCTCACCCTCCCGAGTAGCTGGGATTAT	GGTACCTCTAGA	TACTCATTAC	AGATCGGAAGAGCGTCG
1:150881663_6_scramble_rc_76	1:150881663	scramble	rev	Rep1	T01	HEK293FT	Pro	Library1	3.06326	0.611862	Y	ACTGGCCGCTTCACTG	TACTTTTTTTTTTTTTTTTTTTGAGAAGGAGTCTTGCTCTGTCGCCCAGGCTGGAGGGCAATGCGTCGGTCTCCAGTCAGTGCAACCTCCGCCTCCCAGGTTCAAGCGATTCTCCTGCCTCACCCTCCCGAGTAGCTGGGATTAT	GGTACCTCTAGA	CCGACTGACA	AGATCGGAAGAGCGTCG
1:150881663_6_scramble_rc_77	1:150881663	scramble	rev	Rep1	T01	HEK293FT	Pro	Library1	2.47127	0.461417	Y	ACTGGCCGCTTCACTG	TACTTTTTTTTTTTTTTTTTTTGAGAAGGAGTCTTGCTCTGTCGCCCAGGCTGGAGGGCAATGCGTCGGTCTCCAGTCAGTGCAACCTCCGCCTCCCAGGTTCAAGCGATTCTCCTGCCTCACCCTCCCGAGTAGCTGGGATTAT	GGTACCTCTAGA	AACACTACAG	AGATCGGAAGAGCGTCG
1:150881663_6_scramble_rc_78	1:150881663	scramble	rev	Rep1	T01	HEK293FT	Pro	Library1	2.55833	0.528736	Y	ACTGGCCGCTTCACTG	TACTTTTTTTTTTTTTTTTTTTGAGAAGGAGTCTTGCTCTGTCGCCCAGGCTGGAGGGCAATGCGTCGGTCTCCAGTCAGTGCAACCTCCGCCTCCCAGGTTCAAGCGATTCTCCTGCCTCACCCTCCCGAGTAGCTGGGATTAT	GGTACCTCTAGA	CACCCGTGCG	AGATCGGAAGAGCGTCG
1:150881663_6_scramble_rc_79	1:150881663	scramble	rev	Rep1	T01	HEK293FT	Pro	Library1	3.78584	0.356969	Y	ACTGGCCGCTTCACTG	TACTTTTTTTTTTTTTTTTTTTGAGAAGGAGTCTTGCTCTGTCGCCCAGGCTGGAGGGCAATGCGTCGGTCTCCAGTCAGTGCAACCTCCGCCTCCCAGGTTCAAGCGATTCTCCTGCCTCACCCTCCCGAGTAGCTGGGATTAT	GGTACCTCTAGA	ATCTTACCAG	AGATCGGAAGAGCGTCG
1:150881663_6_scramble_rc_80	1:150881663	scramble	rev	Rep1	T01	HEK293FT	Pro	Library1	7.1332	0.531049	Y	ACTGGCCGCTTCACTG	TACTTTTTTTTTTTTTTTTTTTGAGAAGGAGTCTTGCTCTGTCGCCCAGGCTGGAGGGCAATGCGTCGGTCTCCAGTCAGTGCAACCTCCGCCTCCCAGGTTCAAGCGATTCTCCTGCCTCACCCTCCCGAGTAGCTGGGATTAT	GGTACCTCTAGA	GGCTAAAGTA	AGATCGGAAGAGCGTCG
1:150889877_1_ref_81	1:150889877	ref	fwd	Rep1	T01	HEK293FT	Pro	Library1	7.49014	0.543844	Y	ACTGGCCGCTTCACTG	ATAATTTAACCAATGCCTGCCAATAGAAATTTACATTATTTTCAAATCTTCTGCTGTTTCAAATAATTATGCTGAAGAAAATAATTTAGCACTTAAATCATTTCAAAAGTATGCAAATTCAAAAGTATGTAAAAGCCAGGCACGG	GGTACCTCTAGA	ACGTCTGCCT	AGATCGGAAGAGCGTCG
1:150889877_1_ref_82	1:150889877	ref	fwd	Rep1	T01	HEK293FT	Pro	Library1	17.8021	0.538318	Y	ACTGGCCGCTTCACTG	ATAATTTAACCAATGCCTGCCAATAGAAATTTACATTATTTTCAAATCTTCTGCTGTTTCAAATAATTATGCTGAAGAAAATAATTTAGCACTTAAATCATTTCAAAAGTATGCAAATTCAAAAGTATGTAAAAGCCAGGCACGG	GGTACCTCTAGA	CTCAGCTTGC	AGATCGGAAGAGCGTCG
1:150889877_1_ref_83	1:150889877	ref	fwd	Rep1	T01	HEK293FT	Pro	Library1	19.9437	0.461013	Y	ACTGGCCGCTTCACTG	ATAATTTAACCAATGCCTGCCAATAGAAATTTACATTATTTTCAAATCTTCTGCTGTTTCAAATAATTATGCTGAAGAAAATAATTTAGCACTTAAATCATTTCAAAAGTATGCAAATTCAAAAGTATGTAAAAGCCAGGCACGG	GGTACCTCTAGA	AGAGGTGCAC	AGATCGGAAGAGCGTCG
1:150889877_1_ref_84	1:150889877	ref	fwd	Rep1	T01	HEK293FT	Pro	Library1	15.0859	0.483234	Y	ACTGGCCGCTTCACTG	ATAATTTAACCAATGCCTGCCAATAGAAATTTACATTATTTTCAAATCTTCTGCTGTTTCAAATAATTATGCTGAAGAAAATAATTTAGCACTTAAATCATTTCAAAAGTATGCAAATTCAAAAGTATGTAAAAGCCAGGCACGG	GGTACCTCTAGA	AACGCGTTCA	AGATCGGAAGAGCGTCG
1:150889877_1_ref_85	1:150889877	ref	fwd	Rep1	T01	HEK293FT	Pro	Library1	9.22694	0.421429	Y	ACTGGCCGCTTCACTG	ATAATTTAACCAATGCCTGCCAATAGAAATTTACATTATTTTCAAATCTTCTGCTGTTTCAAATAATTATGCTGAAGAAAATAATTTAGCACTTAAATCATTTCAAAAGTATGCAAATTCAAAAGTATGTAAAAGCCAGGCACGG	GGTACCTCTAGA	ATTTCTTCAG	AGATCGGAAGAGCGTCG
1:150889877_1_ref_86	1:150889877	ref	fwd	Rep1	T01	HEK293FT	Pro	Library1	10.5894	0.433606	Y	ACTGGCCGCTTCACTG	ATAATTTAACCAATGCCTGCCAATAGAAATTTACATTATTTTCAAATCTTCTGCTGTTTCAAATAATTATGCTGAAGAAAATAATTTAGCACTTAAATCATTTCAAAAGTATGCAAATTCAAAAGTATGTAAAAGCCAGGCACGG	GGTACCTCTAGA	TTAGCTTAGG	AGATCGGAAGAGCGTCG
1:150889877_1_ref_87	1:150889877	ref	fwd	Rep1	T01	HEK293FT	Pro	Library1	7.4292	0.399608	Y	ACTGGCCGCTTCACTG	ATAATTTAACCAATGCCTGCCAATAGAAATTTACATTATTTTCAAATCTTCTGCTGTTTCAAATAATTATGCTGAAGAAAATAATTTAGCACTTAAATCATTTCAAAAGTATGCAAATTCAAAAGTATGTAAAAGCCAGGCACGG	GGTACCTCTAGA	ACTAGATTTA	AGATCGGAAGAGCGTCG
1:150889877_1_ref_88	1:150889877	ref	fwd	Rep1	T01	HEK293FT	Pro	Library1	13.7452	0.553471	Y	ACTGGCCGCTTCACTG	ATAATTTAACCAATGCCTGCCAATAGAAATTTACATTATTTTCAAATCTTCTGCTGTTTCAAATAATTATGCTGAAGAAAATAATTTAGCACTTAAATCATTTCAAAAGTATGCAAATTCAAAAGTATGTAAAAGCCAGGCACGG	GGTACCTCTAGA	GCCATGACAG	AGATCGGAAGAGCGTCG
1:150889877_1_ref_89	1:150889877	ref	fwd	Rep1	T01	HEK293FT	Pro	Library1	1	1	Y	ACTGGCCGCTTCACTG	ATAATTTAACCAATGCCTGCCAATAGAAATTTACATTATTTTCAAATCTTCTGCTGTTTCAAATAATTATGCTGAAGAAAATAATTTAGCACTTAAATCATTTCAAAAGTATGCAAATTCAAAAGTATGTAAAAGCCAGGCACGG	GGTACCTCTAGA	TCTTTGATGT	AGATCGGAAGAGCGTCG
1:150889877_1_ref_90	1:150889877	ref	fwd	Rep1	T01	HEK293FT	Pro	Library1	12.5308	0.477937	Y	ACTGGCCGCTTCACTG	ATAATTTAACCAATGCCTGCCAATAGAAATTTACATTATTTTCAAATCTTCTGCTGTTTCAAATAATTATGCTGAAGAAAATAATTTAGCACTTAAATCATTTCAAAAGTATGCAAATTCAAAAGTATGTAAAAGCCAGGCACGG	GGTACCTCTAGA	GCAGAGTTCG	AGATCGGAAGAGCGTCG
1:150889877_2_alt_91	1:150889877	alt	fwd	Rep1	T01	HEK293FT	Pro	Library1	14.6332	0.500679	Y	ACTGGCCGCTTCACTG	ATAATTTAACCAATGCCTGCCAATAGAAATTTACATTATTTTCAAATCTTCTGCTGTTTCAAATAATTATGCCGAAGAAAATAATTTAGCACTTAAATCATTTCAAAAGTATGCAAATTCAAAAGTATGTAAAAGCCAGGCACGG	GGTACCTCTAGA	CGCTAAACAC	AGATCGGAAGAGCGTCG
1:150889877_2_alt_92	1:150889877	alt	fwd	Rep1	T01	HEK293FT	Pro	Library1	7.18109	0.322179	Y	ACTGGCCGCTTCACTG	ATAATTTAACCAATGCCTGCCAATAGAAATTTACATTATTTTCAAATCTTCTGCTGTTTCAAATAATTATGCCGAAGAAAATAATTTAGCACTTAAATCATTTCAAAAGTATGCAAATTCAAAAGTATGTAAAAGCCAGGCACGG	GGTACCTCTAGA	ATATATACTT	AGATCGGAAGAGCGTCG
1:150889877_2_alt_93	1:150889877	alt	fwd	Rep1	T01	HEK293FT	Pro	Library1	7.60767	0.446236	Y	ACTGGCCGCTTCACTG	ATAATTTAACCAATGCCTGCCAATAGAAATTTACATTATTTTCAAATCTTCTGCTGTTTCAAATAATTATGCCGAAGAAAATAATTTAGCACTTAAATCATTTCAAAAGTATGCAAATTCAAAAGTATGTAAAAGCCAGGCACGG	GGTACCTCTAGA	ATGCAAGGGA	AGATCGGAAGAGCGTCG
1:150889877_2_alt_94	1:150889877	alt	fwd	Rep1	T01	HEK293FT	Pro	Library1	1	1	Y	ACTGGCCGCTTCACTG	ATAATTTAACCAATGCCTGCCAATAGAAATTTACATTATTTTCAAATCTTCTGCTGTTTCAAATAATTATGCCGAAGAAAATAATTTAGCACTTAAATCATTTCAAAAGTATGCAAATTCAAAAGTATGTAAAAGCCAGGCACGG	GGTACCTCTAGA	TCACGAGAGA	AGATCGGAAGAGCGTCG
1:150889877_2_alt_95	1:150889877	alt	fwd	Rep1	T01	HEK293FT	Pro	Library1	11.9997	0.375855	Y	ACTGGCCGCTTCACTG	ATAATTTAACCAATGCCTGCCAATAGAAATTTACATTATTTTCAAATCTTCTGCTGTTTCAAATAATTATGCCGAAGAAAATAATTTAGCACTTAAATCATTTCAAAAGTATGCAAATTCAAAAGTATGTAAAAGCCAGGCACGG	GGTACCTCTAGA	AAAGACCTTG	AGATCGGAAGAGCGTCG
1:150889877_2_alt_96	1:150889877	alt	fwd	Rep1	T01	HEK293FT	Pro	Library1	16.3787	0.484117	Y	ACTGGCCGCTTCACTG	ATAATTTAACCAATGCCTGCCAATAGAAATTTACATTATTTTCAAATCTTCTGCTGTTTCAAATAATTATGCCGAAGAAAATAATTTAGCACTTAAATCATTTCAAAAGTATGCAAATTCAAAAGTATGTAAAAGCCAGGCACGG	GGTACCTCTAGA	TGGTGCACAG	AGATCGGAAGAGCGTCG
1:150889877_2_alt_97	1:150889877	alt	fwd	Rep1	T01	HEK293FT	Pro	Library1	6.6718	0.303468	Y	ACTGGCCGCTTCACTG	ATAATTTAACCAATGCCTGCCAATAGAAATTTACATTATTTTCAAATCTTCTGCTGTTTCAAATAATTATGCCGAAGAAAATAATTTAGCACTTAAATCATTTCAAAAGTATGCAAATTCAAAAGTATGTAAAAGCCAGGCACGG	GGTACCTCTAGA	AGGTTCGGAG	AGATCGGAAGAGCGTCG
1:150889877_2_alt_98	1:150889877	alt	fwd	Rep1	T01	HEK293FT	Pro	Library1	19.5998	0.479412	Y	ACTGGCCGCTTCACTG	ATAATTTAACCAATGCCTGCCAATAGAAATTTACATTATTTTCAAATCTTCTGCTGTTTCAAATAATTATGCCGAAGAAAATAATTTAGCACTTAAATCATTTCAAAAGTATGCAAATTCAAAAGTATGTAAAAGCCAGGCACGG	GGTACCTCTAGA	GGCATGTTCC	AGATCGGAAGAGCGTCG
1:150889877_2_alt_99	1:150889877	alt	fwd	Rep1	T01	HEK293FT	Pro	Library1	12.7136	0.5005	Y	ACTGGCCGCTTCACTG	ATAATTTAACCAATGCCTGCCAATAGAAATTTACATTATTTTCAAATCTTCTGCTGTTTCAAATAATTATGCCGAAGAAAATAATTTAGCACTTAAATCATTTCAAAAGTATGCAAATTCAAAAGTATGTAAAAGCCAGGCACGG	GGTACCTCTAGA	CCGCTTCACG	AGATCGGAAGAGCGTCG
1:150889877_2_alt_100	1:150889877	alt	fwd	Rep1	T01	HEK293FT	Pro	Library1	16.6399	0.418435	Y	ACTGGCCGCTTCACTG	ATAATTTAACCAATGCCTGCCAATAGAAATTTACATTATTTTCAAATCTTCTGCTGTTTCAAATAATTATGCCGAAGAAAATAATTTAGCACTTAAATCATTTCAAAAGTATGCAAATTCAAAAGTATGTAAAAGCCAGGCACGG	GGTACCTCTAGA	GTGTTGGACT	AGATCGGAAGAGCGTCG
1:150889877_3_scramble_101	1:150889877	scramble	fwd	Rep1	T01	HEK293FT	Pro	Library1	12.2914	0.48336	Y	ACTGGCCGCTTCACTG	ATAATTTAACCAATGCCTGCCAATAGAAATTTACATTATTTTCAAATCTTCTGCTGTTTCAAATAATTAAATAGATGGAATCAATTTAGCACTTAAATCATTTCAAAAGTATGCAAATTCAAAAGTATGTAAAAGCCAGGCACGG	GGTACCTCTAGA	CACAGTTCAA	AGATCGGAAGAGCGTCG
1:150889877_3_scramble_102	1:150889877	scramble	fwd	Rep1	T01	HEK293FT	Pro	Library1	11.0334	0.508786	Y	ACTGGCCGCTTCACTG	ATAATTTAACCAATGCCTGCCAATAGAAATTTACATTATTTTCAAATCTTCTGCTGTTTCAAATAATTAAATAGATGGAATCAATTTAGCACTTAAATCATTTCAAAAGTATGCAAATTCAAAAGTATGTAAAAGCCAGGCACGG	GGTACCTCTAGA	TTATGTGCAC	AGATCGGAAGAGCGTCG
1:150889877_3_scramble_103	1:150889877	scramble	fwd	Rep1	T01	HEK293FT	Pro	Library1	5.28758	0.553508	Y	ACTGGCCGCTTCACTG	ATAATTTAACCAATGCCTGCCAATAGAAATTTACATTATTTTCAAATCTTCTGCTGTTTCAAATAATTAAATAGATGGAATCAATTTAGCACTTAAATCATTTCAAAAGTATGCAAATTCAAAAGTATGTAAAAGCCAGGCACGG	GGTACCTCTAGA	ACGGTGTTTG	AGATCGGAAGAGCGTCG
1:150889877_3_scramble_104	1:150889877	scramble	fwd	Rep1	T01	HEK293FT	Pro	Library1	9.82764	0.461981	Y	ACTGGCCGCTTCACTG	ATAATTTAACCAATGCCTGCCAATAGAAATTTACATTATTTTCAAATCTTCTGCTGTTTCAAATAATTAAATAGATGGAATCAATTTAGCACTTAAATCATTTCAAAAGTATGCAAATTCAAAAGTATGTAAAAGCCAGGCACGG	GGTACCTCTAGA	CCGGCAGGAA	AGATCGGAAGAGCGTCG
1:150889877_3_scramble_105	1:150889877	scramble	fwd	Rep1	T01	HEK293FT	Pro	Library1	10.1715	0.427536	Y	ACTGGCCGCTTCACTG	ATAATTTAACCAATGCCTGCCAATAGAAATTTACATTATTTTCAAATCTTCTGCTGTTTCAAATAATTAAATAGATGGAATCAATTTAGCACTTAAATCATTTCAAAAGTATGCAAATTCAAAAGTATGTAAAAGCCAGGCACGG	GGTACCTCTAGA	GCGAATTTGG	AGATCGGAAGAGCGTCG
1:150889877_3_scramble_106	1:150889877	scramble	fwd	Rep1	T01	HEK293FT	Pro	Library1	1.73128	0.547129	Y	ACTGGCCGCTTCACTG	ATAATTTAACCAATGCCTGCCAATAGAAATTTACATTATTTTCAAATCTTCTGCTGTTTCAAATAATTAAATAGATGGAATCAATTTAGCACTTAAATCATTTCAAAAGTATGCAAATTCAAAAGTATGTAAAAGCCAGGCACGG	GGTACCTCTAGA	TAGACGCGAT	AGATCGGAAGAGCGTCG
1:150889877_3_scramble_107	1:150889877	scramble	fwd	Rep1	T01	HEK293FT	Pro	Library1	12.8094	0.430129	Y	ACTGGCCGCTTCACTG	ATAATTTAACCAATGCCTGCCAATAGAAATTTACATTATTTTCAAATCTTCTGCTGTTTCAAATAATTAAATAGATGGAATCAATTTAGCACTTAAATCATTTCAAAAGTATGCAAATTCAAAAGTATGTAAAAGCCAGGCACGG	GGTACCTCTAGA	GGTGAAATCT	AGATCGGAAGAGCGTCG
1:150889877_3_scramble_108	1:150889877	scramble	fwd	Rep1	T01	HEK293FT	Pro	Library1	10.585	0.417675	Y	ACTGGCCGCTTCACTG	ATAATTTAACCAATGCCTGCCAATAGAAATTTACATTATTTTCAAATCTTCTGCTGTTTCAAATAATTAAATAGATGGAATCAATTTAGCACTTAAATCATTTCAAAAGTATGCAAATTCAAAAGTATGTAAAAGCCAGGCACGG	GGTACCTCTAGA	ACATACGTGA	AGATCGGAAGAGCGTCG
1:150889877_3_scramble_109	1:150889877	scramble	fwd	Rep1	T01	HEK293FT	Pro	Library1	9.17035	0.488848	Y	ACTGGCCGCTTCACTG	ATAATTTAACCAATGCCTGCCAATAGAAATTTACATTATTTTCAAATCTTCTGCTGTTTCAAATAATTAAATAGATGGAATCAATTTAGCACTTAAATCATTTCAAAAGTATGCAAATTCAAAAGTATGTAAAAGCCAGGCACGG	GGTACCTCTAGA	ACGAACCCGC	AGATCGGAAGAGCGTCG
1:150889877_3_scramble_110	1:150889877	scramble	fwd	Rep1	T01	HEK293FT	Pro	Library1	3.9556	0.461657	Y	ACTGGCCGCTTCACTG	ATAATTTAACCAATGCCTGCCAATAGAAATTTACATTATTTTCAAATCTTCTGCTGTTTCAAATAATTAAATAGATGGAATCAATTTAGCACTTAAATCATTTCAAAAGTATGCAAATTCAAAAGTATGTAAAAGCCAGGCACGG	GGTACCTCTAGA	GATGAGTGCG	AGATCGGAAGAGCGTCG
1:150889877_4_ref_rc_111	1:150889877	ref	rev	Rep1	T01	HEK293FT	Pro	Library1	40.7635	0.875347	Y	ACTGGCCGCTTCACTG	CCGTGCCTGGCTTTTACATACTTTTGAATTTGCATACTTTTGAAATGATTTAAGTGCTAAATTATTTTCTTCAGCATAATTATTTGAAACAGCAGAAGATTTGAAAATAATGTAAATTTCTATTGGCAGGCATTGGTTAAATTAT	GGTACCTCTAGA	TGGACGACGG	AGATCGGAAGAGCGTCG
1:150889877_4_ref_rc_112	1:150889877	ref	rev	Rep1	T01	HEK293FT	Pro	Library1	30.4124	0.913375	Y	ACTGGCCGCTTCACTG	CCGTGCCTGGCTTTTACATACTTTTGAATTTGCATACTTTTGAAATGATTTAAGTGCTAAATTATTTTCTTCAGCATAATTATTTGAAACAGCAGAAGATTTGAAAATAATGTAAATTTCTATTGGCAGGCATTGGTTAAATTAT	GGTACCTCTAGA	CAGGGAGATT	AGATCGGAAGAGCGTCG
1:150889877_4_ref_rc_113	1:150889877	ref	rev	Rep1	T01	HEK293FT	Pro	Library1	9.78411	0.738379	Y	ACTGGCCGCTTCACTG	CCGTGCCTGGCTTTTACATACTTTTGAATTTGCATACTTTTGAAATGATTTAAGTGCTAAATTATTTTCTTCAGCATAATTATTTGAAACAGCAGAAGATTTGAAAATAATGTAAATTTCTATTGGCAGGCATTGGTTAAATTAT	GGTACCTCTAGA	CTTCGTAAGA	AGATCGGAAGAGCGTCG
1:150889877_4_ref_rc_114	1:150889877	ref	rev	Rep1	T01	HEK293FT	Pro	Library1	1	1	Y	ACTGGCCGCTTCACTG	CCGTGCCTGGCTTTTACATACTTTTGAATTTGCATACTTTTGAAATGATTTAAGTGCTAAATTATTTTCTTCAGCATAATTATTTGAAACAGCAGAAGATTTGAAAATAATGTAAATTTCTATTGGCAGGCATTGGTTAAATTAT	GGTACCTCTAGA	ACAGGTCTAG	AGATCGGAAGAGCGTCG
1:150889877_4_ref_rc_115	1:150889877	ref	rev	Rep1	T01	HEK293FT	Pro	Library1	30.0293	0.823539	Y	ACTGGCCGCTTCACTG	CCGTGCCTGGCTTTTACATACTTTTGAATTTGCATACTTTTGAAATGATTTAAGTGCTAAATTATTTTCTTCAGCATAATTATTTGAAACAGCAGAAGATTTGAAAATAATGTAAATTTCTATTGGCAGGCATTGGTTAAATTAT	GGTACCTCTAGA	GCGTGCGCTC	AGATCGGAAGAGCGTCG
1:150889877_4_ref_rc_116	1:150889877	ref	rev	Rep1	T01	HEK293FT	Pro	Library1	44.5114	0.910411	Y	ACTGGCCGCTTCACTG	CCGTGCCTGGCTTTTACATACTTTTGAATTTGCATACTTTTGAAATGATTTAAGTGCTAAATTATTTTCTTCAGCATAATTATTTGAAACAGCAGAAGATTTGAAAATAATGTAAATTTCTATTGGCAGGCATTGGTTAAATTAT	GGTACCTCTAGA	TGTTGATCTA	AGATCGGAAGAGCGTCG
1:150889877_4_ref_rc_117	1:150889877	ref	rev	Rep1	T01	HEK293FT	Pro	Library1	53.4086	0.944062	Y	ACTGGCCGCTTCACTG	CCGTGCCTGGCTTTTACATACTTTTGAATTTGCATACTTTTGAAATGATTTAAGTGCTAAATTATTTTCTTCAGCATAATTATTTGAAACAGCAGAAGATTTGAAAATAATGTAAATTTCTATTGGCAGGCATTGGTTAAATTAT	GGTACCTCTAGA	GGTTGAACAA	AGATCGGAAGAGCGTCG
1:150889877_4_ref_rc_118	1:150889877	ref	rev	Rep1	T01	HEK293FT	Pro	Library1	16.4397	0.759518	Y	ACTGGCCGCTTCACTG	CCGTGCCTGGCTTTTACATACTTTTGAATTTGCATACTTTTGAAATGATTTAAGTGCTAAATTATTTTCTTCAGCATAATTATTTGAAACAGCAGAAGATTTGAAAATAATGTAAATTTCTATTGGCAGGCATTGGTTAAATTAT	GGTACCTCTAGA	ACCAAAGCCT	AGATCGGAAGAGCGTCG
1:150889877_4_ref_rc_119	1:150889877	ref	rev	Rep1	T01	HEK293FT	Pro	Library1	40.6417	0.999529	Y	ACTGGCCGCTTCACTG	CCGTGCCTGGCTTTTACATACTTTTGAATTTGCATACTTTTGAAATGATTTAAGTGCTAAATTATTTTCTTCAGCATAATTATTTGAAACAGCAGAAGATTTGAAAATAATGTAAATTTCTATTGGCAGGCATTGGTTAAATTAT	GGTACCTCTAGA	TGCAGCGCGA	AGATCGGAAGAGCGTCG
1:150889877_4_ref_rc_120	1:150889877	ref	rev	Rep1	T01	HEK293FT	Pro	Library1	30.8607	0.933327	Y	ACTGGCCGCTTCACTG	CCGTGCCTGGCTTTTACATACTTTTGAATTTGCATACTTTTGAAATGATTTAAGTGCTAAATTATTTTCTTCAGCATAATTATTTGAAACAGCAGAAGATTTGAAAATAATGTAAATTTCTATTGGCAGGCATTGGTTAAATTAT	GGTACCTCTAGA	CTCGGGCTAA	AGATCGGAAGAGCGTCG
1:150889877_5_alt_rc_121	1:150889877	alt	rev	Rep1	T01	HEK293FT	Pro	Library1	40.8462	0.72247	Y	ACTGGCCGCTTCACTG	CCGTGCCTGGCTTTTACATACTTTTGAATTTGCATACTTTTGAAATGATTTAAGTGCTAAATTATTTTCTTCGGCATAATTATTTGAAACAGCAGAAGATTTGAAAATAATGTAAATTTCTATTGGCAGGCATTGGTTAAATTAT	GGTACCTCTAGA	ATGTAGTCTA	AGATCGGAAGAGCGTCG
1:150889877_5_alt_rc_122	1:150889877	alt	rev	Rep1	T01	HEK293FT	Pro	Library1	38.6263	0.875337	Y	ACTGGCCGCTTCACTG	CCGTGCCTGGCTTTTACATACTTTTGAATTTGCATACTTTTGAAATGATTTAAGTGCTAAATTATTTTCTTCGGCATAATTATTTGAAACAGCAGAAGATTTGAAAATAATGTAAATTTCTATTGGCAGGCATTGGTTAAATTAT	GGTACCTCTAGA	GTACGATTAA	AGATCGGAAGAGCGTCG
1:150889877_5_alt_rc_123	1:150889877	alt	rev	Rep1	T01	HEK293FT	Pro	Library1	32.5061	0.855381	Y	ACTGGCCGCTTCACTG	CCGTGCCTGGCTTTTACATACTTTTGAATTTGCATACTTTTGAAATGATTTAAGTGCTAAATTATTTTCTTCGGCATAATTATTTGAAACAGCAGAAGATTTGAAAATAATGTAAATTTCTATTGGCAGGCATTGGTTAAATTAT	GGTACCTCTAGA	ATCACAGCGG	AGATCGGAAGAGCGTCG
1:150889877_5_alt_rc_124	1:150889877	alt	rev	Rep1	T01	HEK293FT	Pro	Library1	13.4492	0.841988	Y	ACTGGCCGCTTCACTG	CCGTGCCTGGCTTTTACATACTTTTGAATTTGCATACTTTTGAAATGATTTAAGTGCTAAATTATTTTCTTCGGCATAATTATTTGAAACAGCAGAAGATTTGAAAATAATGTAAATTTCTATTGGCAGGCATTGGTTAAATTAT	GGTACCTCTAGA	GTCCGTCTAT	AGATCGGAAGAGCGTCG
1:150889877_5_alt_rc_125	1:150889877	alt	rev	Rep1	T01	HEK293FT	Pro	Library1	47.036	0.798009	Y	ACTGGCCGCTTCACTG	CCGTGCCTGGCTTTTACATACTTTTGAATTTGCATACTTTTGAAATGATTTAAGTGCTAAATTATTTTCTTCGGCATAATTATTTGAAACAGCAGAAGATTTGAAAATAATGTAAATTTCTATTGGCAGGCATTGGTTAAATTAT	GGTACCTCTAGA	TGAAGTATCA	AGATCGGAAGAGCGTCG
1:150889877_5_alt_rc_126	1:150889877	alt	rev	Rep1	T01	HEK293FT	Pro	Library1	20.2005	0.77584	Y	ACTGGCCGCTTCACTG	CCGTGCCTGGCTTTTACATACTTTTGAATTTGCATACTTTTGAAATGATTTAAGTGCTAAATTATTTTCTTCGGCATAATTATTTGAAACAGCAGAAGATTTGAAAATAATGTAAATTTCTATTGGCAGGCATTGGTTAAATTAT	GGTACCTCTAGA	ACAAACGCGG	AGATCGGAAGAGCGTCG
1:150889877_5_alt_rc_127	1:150889877	alt	rev	Rep1	T01	HEK293FT	Pro	Library1	24.5926	0.770837	Y	ACTGGCCGCTTCACTG	CCGTGCCTGGCTTTTACATACTTTTGAATTTGCATACTTTTGAAATGATTTAAGTGCTAAATTATTTTCTTCGGCATAATTATTTGAAACAGCAGAAGATTTGAAAATAATGTAAATTTCTATTGGCAGGCATTGGTTAAATTAT	GGTACCTCTAGA	ACTGGAGGCG	AGATCGGAAGAGCGTCG
1:150889877_5_alt_rc_128	1:150889877	alt	rev	Rep1	T01	HEK293FT	Pro	Library1	29.4896	0.843696	Y	ACTGGCCGCTTCACTG	CCGTGCCTGGCTTTTACATACTTTTGAATTTGCATACTTTTGAAATGATTTAAGTGCTAAATTATTTTCTTCGGCATAATTATTTGAAACAGCAGAAGATTTGAAAATAATGTAAATTTCTATTGGCAGGCATTGGTTAAATTAT	GGTACCTCTAGA	CTTTCGTAAG	AGATCGGAAGAGCGTCG
1:150889877_5_alt_rc_129	1:150889877	alt	rev	Rep1	T01	HEK293FT	Pro	Library1	29.4591	0.983521	Y	ACTGGCCGCTTCACTG	CCGTGCCTGGCTTTTACATACTTTTGAATTTGCATACTTTTGAAATGATTTAAGTGCTAAATTATTTTCTTCGGCATAATTATTTGAAACAGCAGAAGATTTGAAAATAATGTAAATTTCTATTGGCAGGCATTGGTTAAATTAT	GGTACCTCTAGA	GAGGGTGTAA	AGATCGGAAGAGCGTCG
1:150889877_5_alt_rc_130	1:150889877	alt	rev	Rep1	T01	HEK293FT	Pro	Library1	27.4873	0.87186	Y	ACTGGCCGCTTCACTG	CCGTGCCTGGCTTTTACATACTTTTGAATTTGCATACTTTTGAAATGATTTAAGTGCTAAATTATTTTCTTCGGCATAATTATTTGAAACAGCAGAAGATTTGAAAATAATGTAAATTTCTATTGGCAGGCATTGGTTAAATTAT	GGTACCTCTAGA	GACTAGGATC	AGATCGGAAGAGCGTCG
1:150889877_6_scramble_rc_131	1:150889877	scramble	rev	Rep1	T01	HEK293FT	Pro	Library1	11.4469	0.927376	Y	ACTGGCCGCTTCACTG	CCGTGCCTGGCTTTTACATACTTTTGAATTTGCATACTTTTGAAATGATTTAAGTGCTAAATTGATTCCATCTATTTAATTATTTGAAACAGCAGAAGATTTGAAAATAATGTAAATTTCTATTGGCAGGCATTGGTTAAATTAT	GGTACCTCTAGA	ACGTCCGCGG	AGATCGGAAGAGCGTCG
1:150889877_6_scramble_rc_132	1:150889877	scramble	rev	Rep1	T01	HEK293FT	Pro	Library1	16.6921	0.796218	Y	ACTGGCCGCTTCACTG	CCGTGCCTGGCTTTTACATACTTTTGAATTTGCATACTTTTGAAATGATTTAAGTGCTAAATTGATTCCATCTATTTAATTATTTGAAACAGCAGAAGATTTGAAAATAATGTAAATTTCTATTGGCAGGCATTGGTTAAATTAT	GGTACCTCTAGA	CCGTATGCCC	AGATCGGAAGAGCGTCG
1:150889877_6_scramble_rc_133	1:150889877	scramble	rev	Rep1	T01	HEK293FT	Pro	Library1	42.1347	0.96097	Y	ACTGGCCGCTTCACTG	CCGTGCCTGGCTTTTACATACTTTTGAATTTGCATACTTTTGAAATGATTTAAGTGCTAAATTGATTCCATCTATTTAATTATTTGAAACAGCAGAAGATTTGAAAATAATGTAAATTTCTATTGGCAGGCATTGGTTAAATTAT	GGTACCTCTAGA	GGGAGACACA	AGATCGGAAGAGCGTCG
1:150889877_6_scramble_rc_134	1:150889877	scramble	rev	Rep1	T01	HEK293FT	Pro	Library1	29.5288	0.868261	Y	ACTGGCCGCTTCACTG	CCGTGCCTGGCTTTTACATACTTTTGAATTTGCATACTTTTGAAATGATTTAAGTGCTAAATTGATTCCATCTATTTAATTATTTGAAACAGCAGAAGATTTGAAAATAATGTAAATTTCTATTGGCAGGCATTGGTTAAATTAT	GGTACCTCTAGA	GGAACACCAT	AGATCGGAAGAGCGTCG
1:150889877_6_scramble_rc_135	1:150889877	scramble	rev	Rep1	T01	HEK293FT	Pro	Library1	29.3416	0.918645	Y	ACTGGCCGCTTCACTG	CCGTGCCTGGCTTTTACATACTTTTGAATTTGCATACTTTTGAAATGATTTAAGTGCTAAATTGATTCCATCTATTTAATTATTTGAAACAGCAGAAGATTTGAAAATAATGTAAATTTCTATTGGCAGGCATTGGTTAAATTAT	GGTACCTCTAGA	GGTAATCGAT	AGATCGGAAGAGCGTCG
1:150889877_6_scramble_rc_136	1:150889877	scramble	rev	Rep1	T01	HEK293FT	Pro	Library1	34.3953	0.857777	Y	ACTGGCCGCTTCACTG	CCGTGCCTGGCTTTTACATACTTTTGAATTTGCATACTTTTGAAATGATTTAAGTGCTAAATTGATTCCATCTATTTAATTATTTGAAACAGCAGAAGATTTGAAAATAATGTAAATTTCTATTGGCAGGCATTGGTTAAATTAT	GGTACCTCTAGA	GTAGTCCAGC	AGATCGGAAGAGCGTCG
1:150889877_6_scramble_rc_137	1:150889877	scramble	rev	Rep1	T01	HEK293FT	Pro	Library1	20.9318	0.76627	Y	ACTGGCCGCTTCACTG	CCGTGCCTGGCTTTTACATACTTTTGAATTTGCATACTTTTGAAATGATTTAAGTGCTAAATTGATTCCATCTATTTAATTATTTGAAACAGCAGAAGATTTGAAAATAATGTAAATTTCTATTGGCAGGCATTGGTTAAATTAT	GGTACCTCTAGA	TAGGCAACGG	AGATCGGAAGAGCGTCG
1:150889877_6_scramble_rc_138	1:150889877	scramble	rev	Rep1	T01	HEK293FT	Pro	Library1	41.5035	0.989585	Y	ACTGGCCGCTTCACTG	CCGTGCCTGGCTTTTACATACTTTTGAATTTGCATACTTTTGAAATGATTTAAGTGCTAAATTGATTCCATCTATTTAATTATTTGAAACAGCAGAAGATTTGAAAATAATGTAAATTTCTATTGGCAGGCATTGGTTAAATTAT	GGTACCTCTAGA	GGGTCGGTCA	AGATCGGAAGAGCGTCG
1:150889877_6_scramble_rc_139	1:150889877	scramble	rev	Rep1	T01	HEK293FT	Pro	Library1	37.8253	0.940339	Y	ACTGGCCGCTTCACTG	CCGTGCCTGGCTTTTACATACTTTTGAATTTGCATACTTTTGAAATGATTTAAGTGCTAAATTGATTCCATCTATTTAATTATTTGAAACAGCAGAAGATTTGAAAATAATGTAAATTTCTATTGGCAGGCATTGGTTAAATTAT	GGTACCTCTAGA	AGCCATCTAA	AGATCGGAAGAGCGTCG
1:150889877_6_scramble_rc_140	1:150889877	scramble	rev	Rep1	T01	HEK293FT	Pro	Library1	49.5433	0.852757	Y	ACTGGCCGCTTCACTG	CCGTGCCTGGCTTTTACATACTTTTGAATTTGCATACTTTTGAAATGATTTAAGTGCTAAATTGATTCCATCTATTTAATTATTTGAAACAGCAGAAGATTTGAAAATAATGTAAATTTCTATTGGCAGGCATTGGTTAAATTAT	GGTACCTCTAGA	TGTTCTCGCT	AGATCGGAAGAGCGTCG
1:150856153_1_ref_141	1:150856153	ref	fwd	Rep1	T01	HEK293FT	Pro	Library1	19.1994	0.358037	Y	ACTGGCCGCTTCACTG	GTGTGATGACTTTGAGTCTCAAAGAAAAGTAACAGGTGAAACTTCTGCTGGGAATAAGAGGTAGAAATGAGGGTGGGTGTAGCTGCACAGCTGTAAGCAATTGGTTGGGAAGTCAACTAGGTATGAACAAAACGACTGTGAATAA	GGTACCTCTAGA	TACGATTTAC	AGATCGGAAGAGCGTCG
1:150856153_1_ref_142	1:150856153	ref	fwd	Rep1	T01	HEK293FT	Pro	Library1	12.9661	0.307492	Y	ACTGGCCGCTTCACTG	GTGTGATGACTTTGAGTCTCAAAGAAAAGTAACAGGTGAAACTTCTGCTGGGAATAAGAGGTAGAAATGAGGGTGGGTGTAGCTGCACAGCTGTAAGCAATTGGTTGGGAAGTCAACTAGGTATGAACAAAACGACTGTGAATAA	GGTACCTCTAGA	TAAGAGATAC	AGATCGGAAGAGCGTCG
1:150856153_1_ref_143	1:150856153	ref	fwd	Rep1	T01	HEK293FT	Pro	Library1	14.4678	0.371963	Y	ACTGGCCGCTTCACTG	GTGTGATGACTTTGAGTCTCAAAGAAAAGTAACAGGTGAAACTTCTGCTGGGAATAAGAGGTAGAAATGAGGGTGGGTGTAGCTGCACAGCTGTAAGCAATTGGTTGGGAAGTCAACTAGGTATGAACAAAACGACTGTGAATAA	GGTACCTCTAGA	CAGCTCCTGC	AGATCGGAAGAGCGTCG
1:150856153_1_ref_144	1:150856153	ref	fwd	Rep1	T01	HEK293FT	Pro	Library1	12.0041	0.329451	Y	ACTGGCCGCTTCACTG	GTGTGATGACTTTGAGTCTCAAAGAAAAGTAACAGGTGAAACTTCTGCTGGGAATAAGAGGTAGAAATGAGGGTGGGTGTAGCTGCACAGCTGTAAGCAATTGGTTGGGAAGTCAACTAGGTATGAACAAAACGACTGTGAATAA	GGTACCTCTAGA	CATCCTAGCG	AGATCGGAAGAGCGTCG
1:150856153_1_ref_145	1:150856153	ref	fwd	Rep1	T01	HEK293FT	Pro	Library1	6.22781	0.366861	Y	ACTGGCCGCTTCACTG	GTGTGATGACTTTGAGTCTCAAAGAAAAGTAACAGGTGAAACTTCTGCTGGGAATAAGAGGTAGAAATGAGGGTGGGTGTAGCTGCACAGCTGTAAGCAATTGGTTGGGAAGTCAACTAGGTATGAACAAAACGACTGTGAATAA	GGTACCTCTAGA	CATTAATAAA	AGATCGGAAGAGCGTCG
1:150856153_1_ref_146	1:150856153	ref	fwd	Rep1	T01	HEK293FT	Pro	Library1	13.1489	0.343708	Y	ACTGGCCGCTTCACTG	GTGTGATGACTTTGAGTCTCAAAGAAAAGTAACAGGTGAAACTTCTGCTGGGAATAAGAGGTAGAAATGAGGGTGGGTGTAGCTGCACAGCTGTAAGCAATTGGTTGGGAAGTCAACTAGGTATGAACAAAACGACTGTGAATAA	GGTACCTCTAGA	CGGCGGAGGC	AGATCGGAAGAGCGTCG
1:150856153_1_ref_147	1:150856153	ref	fwd	Rep1	T01	HEK293FT	Pro	Library1	9.5534	0.258682	Y	ACTGGCCGCTTCACTG	GTGTGATGACTTTGAGTCTCAAAGAAAAGTAACAGGTGAAACTTCTGCTGGGAATAAGAGGTAGAAATGAGGGTGGGTGTAGCTGCACAGCTGTAAGCAATTGGTTGGGAAGTCAACTAGGTATGAACAAAACGACTGTGAATAA	GGTACCTCTAGA	ATAGTAAATG	AGATCGGAAGAGCGTCG
1:150856153_1_ref_148	1:150856153	ref	fwd	Rep1	T01	HEK293FT	Pro	Library1	13.5363	0.321846	Y	ACTGGCCGCTTCACTG	GTGTGATGACTTTGAGTCTCAAAGAAAAGTAACAGGTGAAACTTCTGCTGGGAATAAGAGGTAGAAATGAGGGTGGGTGTAGCTGCACAGCTGTAAGCAATTGGTTGGGAAGTCAACTAGGTATGAACAAAACGACTGTGAATAA	GGTACCTCTAGA	CATTATTGTT	AGATCGGAAGAGCGTCG
1:150856153_1_ref_149	1:150856153	ref	fwd	Rep1	T01	HEK293FT	Pro	Library1	12.0955	0.355512	Y	ACTGGCCGCTTCACTG	GTGTGATGACTTTGAGTCTCAAAGAAAAGTAACAGGTGAAACTTCTGCTGGGAATAAGAGGTAGAAATGAGGGTGGGTGTAGCTGCACAGCTGTAAGCAATTGGTTGGGAAGTCAACTAGGTATGAACAAAACGACTGTGAATAA	GGTACCTCTAGA	CCGGTAAATT	AGATCGGAAGAGCGTCG
1:150856153_1_ref_150	1:150856153	ref	fwd	Rep1	T01	HEK293FT	Pro	Library1	18.8555	0.365126	Y	ACTGGCCGCTTCACTG	GTGTGATGACTTTGAGTCTCAAAGAAAAGTAACAGGTGAAACTTCTGCTGGGAATAAGAGGTAGAAATGAGGGTGGGTGTAGCTGCACAGCTGTAAGCAATTGGTTGGGAAGTCAACTAGGTATGAACAAAACGACTGTGAATAA	GGTACCTCTAGA	TTTCTTTGGC	AGATCGGAAGAGCGTCG
1:150856153_2_alt_151	1:150856153	alt	fwd	Rep1	T01	HEK293FT	Pro	Library1	23.8352	0.809121	Y	ACTGGCCGCTTCACTG	GTGTGATGACTTTGAGTCTCAAAGAAAAGTAACAGGTGAAACTTCTGCTGGGAATAAGAGGTAGAAATGAGGTTGGGTGTAGCTGCACAGCTGTAAGCAATTGGTTGGGAAGTCAACTAGGTATGAACAAAACGACTGTGAATAA	GGTACCTCTAGA	GCCTAGGATT	AGATCGGAAGAGCGTCG
1:150856153_2_alt_152	1:150856153	alt	fwd	Rep1	T01	HEK293FT	Pro	Library1	5.41382	0.247937	Y	ACTGGCCGCTTCACTG	GTGTGATGACTTTGAGTCTCAAAGAAAAGTAACAGGTGAAACTTCTGCTGGGAATAAGAGGTAGAAATGAGGTTGGGTGTAGCTGCACAGCTGTAAGCAATTGGTTGGGAAGTCAACTAGGTATGAACAAAACGACTGTGAATAA	GGTACCTCTAGA	GAATATATTG	AGATCGGAAGAGCGTCG
1:150856153_2_alt_153	1:150856153	alt	fwd	Rep1	T01	HEK293FT	Pro	Library1	11.0769	0.348238	Y	ACTGGCCGCTTCACTG	GTGTGATGACTTTGAGTCTCAAAGAAAAGTAACAGGTGAAACTTCTGCTGGGAATAAGAGGTAGAAATGAGGTTGGGTGTAGCTGCACAGCTGTAAGCAATTGGTTGGGAAGTCAACTAGGTATGAACAAAACGACTGTGAATAA	GGTACCTCTAGA	AACGTCGCCC	AGATCGGAAGAGCGTCG
1:150856153_2_alt_154	1:150856153	alt	fwd	Rep1	T01	HEK293FT	Pro	Library1	13.7191	0.323817	Y	ACTGGCCGCTTCACTG	GTGTGATGACTTTGAGTCTCAAAGAAAAGTAACAGGTGAAACTTCTGCTGGGAATAAGAGGTAGAAATGAGGTTGGGTGTAGCTGCACAGCTGTAAGCAATTGGTTGGGAAGTCAACTAGGTATGAACAAAACGACTGTGAATAA	GGTACCTCTAGA	TGGAGGCGTT	AGATCGGAAGAGCGTCG
1:150856153_2_alt_155	1:150856153	alt	fwd	Rep1	T01	HEK293FT	Pro	Library1	16.9707	0.386333	Y	ACTGGCCGCTTCACTG	GTGTGATGACTTTGAGTCTCAAAGAAAAGTAACAGGTGAAACTTCTGCTGGGAATAAGAGGTAGAAATGAGGTTGGGTGTAGCTGCACAGCTGTAAGCAATTGGTTGGGAAGTCAACTAGGTATGAACAAAACGACTGTGAATAA	GGTACCTCTAGA	GTTGCAGCTA	AGATCGGAAGAGCGTCG
1:150856153_2_alt_156	1:150856153	alt	fwd	Rep1	T01	HEK293FT	Pro	Library1	16.0566	0.303956	Y	ACTGGCCGCTTCACTG	GTGTGATGACTTTGAGTCTCAAAGAAAAGTAACAGGTGAAACTTCTGCTGGGAATAAGAGGTAGAAATGAGGTTGGGTGTAGCTGCACAGCTGTAAGCAATTGGTTGGGAAGTCAACTAGGTATGAACAAAACGACTGTGAATAA	GGTACCTCTAGA	TAGATTCTTA	AGATCGGAAGAGCGTCG
1:150856153_2_alt_157	1:150856153	alt	fwd	Rep1	T01	HEK293FT	Pro	Library1	13.7888	0.351512	Y	ACTGGCCGCTTCACTG	GTGTGATGACTTTGAGTCTCAAAGAAAAGTAACAGGTGAAACTTCTGCTGGGAATAAGAGGTAGAAATGAGGTTGGGTGTAGCTGCACAGCTGTAAGCAATTGGTTGGGAAGTCAACTAGGTATGAACAAAACGACTGTGAATAA	GGTACCTCTAGA	GTACGGAACA	AGATCGGAAGAGCGTCG
1:150856153_2_alt_158	1:150856153	alt	fwd	Rep1	T01	HEK293FT	Pro	Library1	15.2034	0.282563	Y	ACTGGCCGCTTCACTG	GTGTGATGACTTTGAGTCTCAAAGAAAAGTAACAGGTGAAACTTCTGCTGGGAATAAGAGGTAGAAATGAGGTTGGGTGTAGCTGCACAGCTGTAAGCAATTGGTTGGGAAGTCAACTAGGTATGAACAAAACGACTGTGAATAA	GGTACCTCTAGA	TAAAGGTACA	AGATCGGAAGAGCGTCG
1:150856153_2_alt_159	1:150856153	alt	fwd	Rep1	T01	HEK293FT	Pro	Library1	14.6245	0.368807	Y	ACTGGCCGCTTCACTG	GTGTGATGACTTTGAGTCTCAAAGAAAAGTAACAGGTGAAACTTCTGCTGGGAATAAGAGGTAGAAATGAGGTTGGGTGTAGCTGCACAGCTGTAAGCAATTGGTTGGGAAGTCAACTAGGTATGAACAAAACGACTGTGAATAA	GGTACCTCTAGA	CATACTCTCA	AGATCGGAAGAGCGTCG
1:150856153_2_alt_160	1:150856153	alt	fwd	Rep1	T01	HEK293FT	Pro	Library1	17.8935	0.408988	Y	ACTGGCCGCTTCACTG	GTGTGATGACTTTGAGTCTCAAAGAAAAGTAACAGGTGAAACTTCTGCTGGGAATAAGAGGTAGAAATGAGGTTGGGTGTAGCTGCACAGCTGTAAGCAATTGGTTGGGAAGTCAACTAGGTATGAACAAAACGACTGTGAATAA	GGTACCTCTAGA	GTACGATCGC	AGATCGGAAGAGCGTCG
1:150856153_3_scramble_161	1:150856153	scramble	fwd	Rep1	T01	HEK293FT	Pro	Library1	18.1329	0.327267	Y	ACTGGCCGCTTCACTG	GTGTGATGACTTTGAGTCTCAAAGAAAAGTAACAGGTGAAACTTCTGCTGGGAATAAGAGGTAAGGAGGAGTCGTAAGTGGGTTGCACAGCTGTAAGCAATTGGTTGGGAAGTCAACTAGGTATGAACAAAACGACTGTGAATAA	GGTACCTCTAGA	TACCTCATGA	AGATCGGAAGAGCGTCG
1:150856153_3_scramble_162	1:150856153	scramble	fwd	Rep1	T01	HEK293FT	Pro	Library1	12.5221	0.38419	Y	ACTGGCCGCTTCACTG	GTGTGATGACTTTGAGTCTCAAAGAAAAGTAACAGGTGAAACTTCTGCTGGGAATAAGAGGTAAGGAGGAGTCGTAAGTGGGTTGCACAGCTGTAAGCAATTGGTTGGGAAGTCAACTAGGTATGAACAAAACGACTGTGAATAA	GGTACCTCTAGA	GTGGTAGACG	AGATCGGAAGAGCGTCG
1:150856153_3_scramble_163	1:150856153	scramble	fwd	Rep1	T01	HEK293FT	Pro	Library1	14.9945	0.305894	Y	ACTGGCCGCTTCACTG	GTGTGATGACTTTGAGTCTCAAAGAAAAGTAACAGGTGAAACTTCTGCTGGGAATAAGAGGTAAGGAGGAGTCGTAAGTGGGTTGCACAGCTGTAAGCAATTGGTTGGGAAGTCAACTAGGTATGAACAAAACGACTGTGAATAA	GGTACCTCTAGA	CTAGCCCGTT	AGATCGGAAGAGCGTCG
1:150856153_3_scramble_164	1:150856153	scramble	fwd	Rep1	T01	HEK293FT	Pro	Library1	15.0641	0.35217	Y	ACTGGCCGCTTCACTG	GTGTGATGACTTTGAGTCTCAAAGAAAAGTAACAGGTGAAACTTCTGCTGGGAATAAGAGGTAAGGAGGAGTCGTAAGTGGGTTGCACAGCTGTAAGCAATTGGTTGGGAAGTCAACTAGGTATGAACAAAACGACTGTGAATAA	GGTACCTCTAGA	TTCTGTTCGC	AGATCGGAAGAGCGTCG
1:150856153_3_scramble_165	1:150856153	scramble	fwd	Rep1	T01	HEK293FT	Pro	Library1	12.2957	0.395352	Y	ACTGGCCGCTTCACTG	GTGTGATGACTTTGAGTCTCAAAGAAAAGTAACAGGTGAAACTTCTGCTGGGAATAAGAGGTAAGGAGGAGTCGTAAGTGGGTTGCACAGCTGTAAGCAATTGGTTGGGAAGTCAACTAGGTATGAACAAAACGACTGTGAATAA	GGTACCTCTAGA	GCTGGAGACC	AGATCGGAAGAGCGTCG
1:150856153_3_scramble_166	1:150856153	scramble	fwd	Rep1	T01	HEK293FT	Pro	Library1	17.0186	0.339764	Y	ACTGGCCGCTTCACTG	GTGTGATGACTTTGAGTCTCAAAGAAAAGTAACAGGTGAAACTTCTGCTGGGAATAAGAGGTAAGGAGGAGTCGTAAGTGGGTTGCACAGCTGTAAGCAATTGGTTGGGAAGTCAACTAGGTATGAACAAAACGACTGTGAATAA	GGTACCTCTAGA	TGGTCTCACA	AGATCGGAAGAGCGTCG
1:150856153_3_scramble_167	1:150856153	scramble	fwd	Rep1	T01	HEK293FT	Pro	Library1	6.02757	0.381254	Y	ACTGGCCGCTTCACTG	GTGTGATGACTTTGAGTCTCAAAGAAAAGTAACAGGTGAAACTTCTGCTGGGAATAAGAGGTAAGGAGGAGTCGTAAGTGGGTTGCACAGCTGTAAGCAATTGGTTGGGAAGTCAACTAGGTATGAACAAAACGACTGTGAATAA	GGTACCTCTAGA	CCACTATGCA	AGATCGGAAGAGCGTCG
1:150856153_3_scramble_168	1:150856153	scramble	fwd	Rep1	T01	HEK293FT	Pro	Library1	3.7249	0.273704	Y	ACTGGCCGCTTCACTG	GTGTGATGACTTTGAGTCTCAAAGAAAAGTAACAGGTGAAACTTCTGCTGGGAATAAGAGGTAAGGAGGAGTCGTAAGTGGGTTGCACAGCTGTAAGCAATTGGTTGGGAAGTCAACTAGGTATGAACAAAACGACTGTGAATAA	GGTACCTCTAGA	GAGCGACTCG	AGATCGGAAGAGCGTCG
1:150856153_3_scramble_169	1:150856153	scramble	fwd	Rep1	T01	HEK293FT	Pro	Library1	5.75769	0.287916	Y	ACTGGCCGCTTCACTG	GTGTGATGACTTTGAGTCTCAAAGAAAAGTAACAGGTGAAACTTCTGCTGGGAATAAGAGGTAAGGAGGAGTCGTAAGTGGGTTGCACAGCTGTAAGCAATTGGTTGGGAAGTCAACTAGGTATGAACAAAACGACTGTGAATAA	GGTACCTCTAGA	GATAATGTAT	AGATCGGAAGAGCGTCG
1:150856153_3_scramble_170	1:150856153	scramble	fwd	Rep1	T01	HEK293FT	Pro	Library1	9.73187	0.360697	Y	ACTGGCCGCTTCACTG	GTGTGATGACTTTGAGTCTCAAAGAAAAGTAACAGGTGAAACTTCTGCTGGGAATAAGAGGTAAGGAGGAGTCGTAAGTGGGTTGCACAGCTGTAAGCAATTGGTTGGGAAGTCAACTAGGTATGAACAAAACGACTGTGAATAA	GGTACCTCTAGA	CAGTATTCAC	AGATCGGAAGAGCGTCG
1:150856153_4_ref_rc_171	1:150856153	ref	rev	Rep1	T01	HEK293FT	Pro	Library1	11.5906	0.533029	Y	ACTGGCCGCTTCACTG	TTATTCACAGTCGTTTTGTTCATACCTAGTTGACTTCCCAACCAATTGCTTACAGCTGTGCAGCTACACCCACCCTCATTTCTACCTCTTATTCCCAGCAGAAGTTTCACCTGTTACTTTTCTTTGAGACTCAAAGTCATCACAC	GGTACCTCTAGA	CTAAGTTTCA	AGATCGGAAGAGCGTCG
1:150856153_4_ref_rc_172	1:150856153	ref	rev	Rep1	T01	HEK293FT	Pro	Library1	6.32357	0.484017	Y	ACTGGCCGCTTCACTG	TTATTCACAGTCGTTTTGTTCATACCTAGTTGACTTCCCAACCAATTGCTTACAGCTGTGCAGCTACACCCACCCTCATTTCTACCTCTTATTCCCAGCAGAAGTTTCACCTGTTACTTTTCTTTGAGACTCAAAGTCATCACAC	GGTACCTCTAGA	ACAACGCAAC	AGATCGGAAGAGCGTCG
1:150856153_4_ref_rc_173	1:150856153	ref	rev	Rep1	T01	HEK293FT	Pro	Library1	3.77714	0.514055	Y	ACTGGCCGCTTCACTG	TTATTCACAGTCGTTTTGTTCATACCTAGTTGACTTCCCAACCAATTGCTTACAGCTGTGCAGCTACACCCACCCTCATTTCTACCTCTTATTCCCAGCAGAAGTTTCACCTGTTACTTTTCTTTGAGACTCAAAGTCATCACAC	GGTACCTCTAGA	AAGCACCTGC	AGATCGGAAGAGCGTCG
1:150856153_4_ref_rc_174	1:150856153	ref	rev	Rep1	T01	HEK293FT	Pro	Library1	11.6428	0.498408	Y	ACTGGCCGCTTCACTG	TTATTCACAGTCGTTTTGTTCATACCTAGTTGACTTCCCAACCAATTGCTTACAGCTGTGCAGCTACACCCACCCTCATTTCTACCTCTTATTCCCAGCAGAAGTTTCACCTGTTACTTTTCTTTGAGACTCAAAGTCATCACAC	GGTACCTCTAGA	GAATAGAGCT	AGATCGGAAGAGCGTCG
1:150856153_4_ref_rc_175	1:150856153	ref	rev	Rep1	T01	HEK293FT	Pro	Library1	9.68399	0.548888	Y	ACTGGCCGCTTCACTG	TTATTCACAGTCGTTTTGTTCATACCTAGTTGACTTCCCAACCAATTGCTTACAGCTGTGCAGCTACACCCACCCTCATTTCTACCTCTTATTCCCAGCAGAAGTTTCACCTGTTACTTTTCTTTGAGACTCAAAGTCATCACAC	GGTACCTCTAGA	TTTCAGGTGT	AGATCGGAAGAGCGTCG
1:150856153_4_ref_rc_176	1:150856153	ref	rev	Rep1	T01	HEK293FT	Pro	Library1	6.37145	0.425989	Y	ACTGGCCGCTTCACTG	TTATTCACAGTCGTTTTGTTCATACCTAGTTGACTTCCCAACCAATTGCTTACAGCTGTGCAGCTACACCCACCCTCATTTCTACCTCTTATTCCCAGCAGAAGTTTCACCTGTTACTTTTCTTTGAGACTCAAAGTCATCACAC	GGTACCTCTAGA	GAATCGCGAG	AGATCGGAAGAGCGTCG
1:150856153_4_ref_rc_177	1:150856153	ref	rev	Rep1	T01	HEK293FT	Pro	Library1	12.509	0.496884	Y	ACTGGCCGCTTCACTG	TTATTCACAGTCGTTTTGTTCATACCTAGTTGACTTCCCAACCAATTGCTTACAGCTGTGCAGCTACACCCACCCTCATTTCTACCTCTTATTCCCAGCAGAAGTTTCACCTGTTACTTTTCTTTGAGACTCAAAGTCATCACAC	GGTACCTCTAGA	AGGCTTATTC	AGATCGGAAGAGCGTCG
1:150856153_4_ref_rc_178	1:150856153	ref	rev	Rep1	T01	HEK293FT	Pro	Library1	5.5357	0.541902	Y	ACTGGCCGCTTCACTG	TTATTCACAGTCGTTTTGTTCATACCTAGTTGACTTCCCAACCAATTGCTTACAGCTGTGCAGCTACACCCACCCTCATTTCTACCTCTTATTCCCAGCAGAAGTTTCACCTGTTACTTTTCTTTGAGACTCAAAGTCATCACAC	GGTACCTCTAGA	CCCGCTTGAA	AGATCGGAAGAGCGTCG
1:150856153_4_ref_rc_179	1:150856153	ref	rev	Rep1	T01	HEK293FT	Pro	Library1	13.0792	0.492295	Y	ACTGGCCGCTTCACTG	TTATTCACAGTCGTTTTGTTCATACCTAGTTGACTTCCCAACCAATTGCTTACAGCTGTGCAGCTACACCCACCCTCATTTCTACCTCTTATTCCCAGCAGAAGTTTCACCTGTTACTTTTCTTTGAGACTCAAAGTCATCACAC	GGTACCTCTAGA	TACCGTAGGT	AGATCGGAAGAGCGTCG
1:150856153_4_ref_rc_180	1:150856153	ref	rev	Rep1	T01	HEK293FT	Pro	Library1	11.09	0.489773	Y	ACTGGCCGCTTCACTG	TTATTCACAGTCGTTTTGTTCATACCTAGTTGACTTCCCAACCAATTGCTTACAGCTGTGCAGCTACACCCACCCTCATTTCTACCTCTTATTCCCAGCAGAAGTTTCACCTGTTACTTTTCTTTGAGACTCAAAGTCATCACAC	GGTACCTCTAGA	CTGAATAGCG	AGATCGGAAGAGCGTCG
1:150856153_5_alt_rc_181	1:150856153	alt	rev	Rep1	T01	HEK293FT	Pro	Library1	12.7005	0.393832	Y	ACTGGCCGCTTCACTG	TTATTCACAGTCGTTTTGTTCATACCTAGTTGACTTCCCAACCAATTGCTTACAGCTGTGCAGCTACACCCAACCTCATTTCTACCTCTTATTCCCAGCAGAAGTTTCACCTGTTACTTTTCTTTGAGACTCAAAGTCATCACAC	GGTACCTCTAGA	GAAATAAAGT	AGATCGGAAGAGCGTCG
1:150856153_5_alt_rc_182	1:150856153	alt	rev	Rep1	T01	HEK293FT	Pro	Library1	7.82966	0.417784	Y	ACTGGCCGCTTCACTG	TTATTCACAGTCGTTTTGTTCATACCTAGTTGACTTCCCAACCAATTGCTTACAGCTGTGCAGCTACACCCAACCTCATTTCTACCTCTTATTCCCAGCAGAAGTTTCACCTGTTACTTTTCTTTGAGACTCAAAGTCATCACAC	GGTACCTCTAGA	AAACACAAAT	AGATCGGAAGAGCGTCG
1:150856153_5_alt_rc_183	1:150856153	alt	rev	Rep1	T01	HEK293FT	Pro	Library1	2.45386	0.535253	Y	ACTGGCCGCTTCACTG	TTATTCACAGTCGTTTTGTTCATACCTAGTTGACTTCCCAACCAATTGCTTACAGCTGTGCAGCTACACCCAACCTCATTTCTACCTCTTATTCCCAGCAGAAGTTTCACCTGTTACTTTTCTTTGAGACTCAAAGTCATCACAC	GGTACCTCTAGA	CCTGCTAGAA	AGATCGGAAGAGCGTCG
1:150856153_5_alt_rc_184	1:150856153	alt	rev	Rep1	T01	HEK293FT	Pro	Library1	3.82066	0.486905	Y	ACTGGCCGCTTCACTG	TTATTCACAGTCGTTTTGTTCATACCTAGTTGACTTCCCAACCAATTGCTTACAGCTGTGCAGCTACACCCAACCTCATTTCTACCTCTTATTCCCAGCAGAAGTTTCACCTGTTACTTTTCTTTGAGACTCAAAGTCATCACAC	GGTACCTCTAGA	AGTTAGTCTA	AGATCGGAAGAGCGTCG
1:150856153_5_alt_rc_185	1:150856153	alt	rev	Rep1	T01	HEK293FT	Pro	Library1	1.70952	0.523729	Y	ACTGGCCGCTTCACTG	TTATTCACAGTCGTTTTGTTCATACCTAGTTGACTTCCCAACCAATTGCTTACAGCTGTGCAGCTACACCCAACCTCATTTCTACCTCTTATTCCCAGCAGAAGTTTCACCTGTTACTTTTCTTTGAGACTCAAAGTCATCACAC	GGTACCTCTAGA	CTCGGATAAG	AGATCGGAAGAGCGTCG
1:150856153_5_alt_rc_186	1:150856153	alt	rev	Rep1	T01	HEK293FT	Pro	Library1	6.03193	0.354186	Y	ACTGGCCGCTTCACTG	TTATTCACAGTCGTTTTGTTCATACCTAGTTGACTTCCCAACCAATTGCTTACAGCTGTGCAGCTACACCCAACCTCATTTCTACCTCTTATTCCCAGCAGAAGTTTCACCTGTTACTTTTCTTTGAGACTCAAAGTCATCACAC	GGTACCTCTAGA	ATAATCTTTG	AGATCGGAAGAGCGTCG
1:150856153_5_alt_rc_187	1:150856153	alt	rev	Rep1	T01	HEK293FT	Pro	Library1	15.9783	0.501683	Y	ACTGGCCGCTTCACTG	TTATTCACAGTCGTTTTGTTCATACCTAGTTGACTTCCCAACCAATTGCTTACAGCTGTGCAGCTACACCCAACCTCATTTCTACCTCTTATTCCCAGCAGAAGTTTCACCTGTTACTTTTCTTTGAGACTCAAAGTCATCACAC	GGTACCTCTAGA	GGCTATGTAA	AGATCGGAAGAGCGTCG
1:150856153_5_alt_rc_188	1:150856153	alt	rev	Rep1	T01	HEK293FT	Pro	Library1	7.62508	0.426702	Y	ACTGGCCGCTTCACTG	TTATTCACAGTCGTTTTGTTCATACCTAGTTGACTTCCCAACCAATTGCTTACAGCTGTGCAGCTACACCCAACCTCATTTCTACCTCTTATTCCCAGCAGAAGTTTCACCTGTTACTTTTCTTTGAGACTCAAAGTCATCACAC	GGTACCTCTAGA	CGTCGGGTTT	AGATCGGAAGAGCGTCG
1:150856153_5_alt_rc_189	1:150856153	alt	rev	Rep1	T01	HEK293FT	Pro	Library1	12.5569	0.421523	Y	ACTGGCCGCTTCACTG	TTATTCACAGTCGTTTTGTTCATACCTAGTTGACTTCCCAACCAATTGCTTACAGCTGTGCAGCTACACCCAACCTCATTTCTACCTCTTATTCCCAGCAGAAGTTTCACCTGTTACTTTTCTTTGAGACTCAAAGTCATCACAC	GGTACCTCTAGA	TATGAGCGTA	AGATCGGAAGAGCGTCG
1:150856153_5_alt_rc_190	1:150856153	alt	rev	Rep1	T01	HEK293FT	Pro	Library1	5.5357	0.552703	Y	ACTGGCCGCTTCACTG	TTATTCACAGTCGTTTTGTTCATACCTAGTTGACTTCCCAACCAATTGCTTACAGCTGTGCAGCTACACCCAACCTCATTTCTACCTCTTATTCCCAGCAGAAGTTTCACCTGTTACTTTTCTTTGAGACTCAAAGTCATCACAC	GGTACCTCTAGA	AGAAGTCCGA	AGATCGGAAGAGCGTCG
1:150856153_6_scramble_rc_191	1:150856153	scramble	rev	Rep1	T01	HEK293FT	Pro	Library1	2.57139	0.639353	Y	ACTGGCCGCTTCACTG	TTATTCACAGTCGTTTTGTTCATACCTAGTTGACTTCCCAACCAATTGCTTACAGCTGTGCAACCCACTTACGACTCCTCCTTACCTCTTATTCCCAGCAGAAGTTTCACCTGTTACTTTTCTTTGAGACTCAAAGTCATCACAC	GGTACCTCTAGA	CCTAGTCACG	AGATCGGAAGAGCGTCG
1:150856153_6_scramble_rc_192	1:150856153	scramble	rev	Rep1	T01	HEK293FT	Pro	Library1	5.02206	0.432627	Y	ACTGGCCGCTTCACTG	TTATTCACAGTCGTTTTGTTCATACCTAGTTGACTTCCCAACCAATTGCTTACAGCTGTGCAACCCACTTACGACTCCTCCTTACCTCTTATTCCCAGCAGAAGTTTCACCTGTTACTTTTCTTTGAGACTCAAAGTCATCACAC	GGTACCTCTAGA	TTGCATAACG	AGATCGGAAGAGCGTCG
1:150856153_6_scramble_rc_193	1:150856153	scramble	rev	Rep1	T01	HEK293FT	Pro	Library1	4.66512	0.554149	Y	ACTGGCCGCTTCACTG	TTATTCACAGTCGTTTTGTTCATACCTAGTTGACTTCCCAACCAATTGCTTACAGCTGTGCAACCCACTTACGACTCCTCCTTACCTCTTATTCCCAGCAGAAGTTTCACCTGTTACTTTTCTTTGAGACTCAAAGTCATCACAC	GGTACCTCTAGA	TAATAGGCAG	AGATCGGAAGAGCGTCG
1:150856153_6_scramble_rc_194	1:150856153	scramble	rev	Rep1	T01	HEK293FT	Pro	Library1	13.4318	0.525957	Y	ACTGGCCGCTTCACTG	TTATTCACAGTCGTTTTGTTCATACCTAGTTGACTTCCCAACCAATTGCTTACAGCTGTGCAACCCACTTACGACTCCTCCTTACCTCTTATTCCCAGCAGAAGTTTCACCTGTTACTTTTCTTTGAGACTCAAAGTCATCACAC	GGTACCTCTAGA	GGACAAATTC	AGATCGGAAGAGCGTCG
1:150856153_6_scramble_rc_195	1:150856153	scramble	rev	Rep1	T01	HEK293FT	Pro	Library1	1	1	Y	ACTGGCCGCTTCACTG	TTATTCACAGTCGTTTTGTTCATACCTAGTTGACTTCCCAACCAATTGCTTACAGCTGTGCAACCCACTTACGACTCCTCCTTACCTCTTATTCCCAGCAGAAGTTTCACCTGTTACTTTTCTTTGAGACTCAAAGTCATCACAC	GGTACCTCTAGA	GCTCTTTAGA	AGATCGGAAGAGCGTCG
1:150856153_6_scramble_rc_196	1:150856153	scramble	rev	Rep1	T01	HEK293FT	Pro	Library1	1	1	Y	ACTGGCCGCTTCACTG	TTATTCACAGTCGTTTTGTTCATACCTAGTTGACTTCCCAACCAATTGCTTACAGCTGTGCAACCCACTTACGACTCCTCCTTACCTCTTATTCCCAGCAGAAGTTTCACCTGTTACTTTTCTTTGAGACTCAAAGTCATCACAC	GGTACCTCTAGA	TCCTTCACAG	AGATCGGAAGAGCGTCG
1:150856153_6_scramble_rc_197	1:150856153	scramble	rev	Rep1	T01	HEK293FT	Pro	Library1	5.80558	0.590074	Y	ACTGGCCGCTTCACTG	TTATTCACAGTCGTTTTGTTCATACCTAGTTGACTTCCCAACCAATTGCTTACAGCTGTGCAACCCACTTACGACTCCTCCTTACCTCTTATTCCCAGCAGAAGTTTCACCTGTTACTTTTCTTTGAGACTCAAAGTCATCACAC	GGTACCTCTAGA	CTCTGTGATT	AGATCGGAAGAGCGTCG
1:150856153_6_scramble_rc_198	1:150856153	scramble	rev	Rep1	T01	HEK293FT	Pro	Library1	5.37029	0.488196	Y	ACTGGCCGCTTCACTG	TTATTCACAGTCGTTTTGTTCATACCTAGTTGACTTCCCAACCAATTGCTTACAGCTGTGCAACCCACTTACGACTCCTCCTTACCTCTTATTCCCAGCAGAAGTTTCACCTGTTACTTTTCTTTGAGACTCAAAGTCATCACAC	GGTACCTCTAGA	GGTCTAGTAC	AGATCGGAAGAGCGTCG
1:150856153_6_scramble_rc_199	1:150856153	scramble	rev	Rep1	T01	HEK293FT	Pro	Library1	1.68775	0.738926	Y	ACTGGCCGCTTCACTG	TTATTCACAGTCGTTTTGTTCATACCTAGTTGACTTCCCAACCAATTGCTTACAGCTGTGCAACCCACTTACGACTCCTCCTTACCTCTTATTCCCAGCAGAAGTTTCACCTGTTACTTTTCTTTGAGACTCAAAGTCATCACAC	GGTACCTCTAGA	AATCCAGTCC	AGATCGGAAGAGCGTCG
1:150856153_6_scramble_rc_200	1:150856153	scramble	rev	Rep1	T01	HEK293FT	Pro	Library1	1.55717	0.669779	Y	ACTGGCCGCTTCACTG	TTATTCACAGTCGTTTTGTTCATACCTAGTTGACTTCCCAACCAATTGCTTACAGCTGTGCAACCCACTTACGACTCCTCCTTACCTCTTATTCCCAGCAGAAGTTTCACCTGTTACTTTTCTTTGAGACTCAAAGTCATCACAC	GGTACCTCTAGA	ATGCCCAGTT	AGATCGGAAGAGCGTCG
1:150856806_1_ref_201	1:150856806	ref	fwd	Rep1	T01	HEK293FT	Pro	Library1	18.0633	0.388265	Y	ACTGGCCGCTTCACTG	AAAGGATAGGTAAGGTGAAGATAGGTTTGTATGTATCTGCAAAATATGTAAATCAATAGAGATTCAAATACTGTAGTAATTAGAGAAATGCAATCTTTAAAAAACTGAGATATTGGGCCAGGCGCAGTGGCTCACACCTGTAATC	GGTACCTCTAGA	TAAGCATTCC	AGATCGGAAGAGCGTCG
1:150856806_1_ref_202	1:150856806	ref	fwd	Rep1	T01	HEK293FT	Pro	Library1	23.3694	0.430448	Y	ACTGGCCGCTTCACTG	AAAGGATAGGTAAGGTGAAGATAGGTTTGTATGTATCTGCAAAATATGTAAATCAATAGAGATTCAAATACTGTAGTAATTAGAGAAATGCAATCTTTAAAAAACTGAGATATTGGGCCAGGCGCAGTGGCTCACACCTGTAATC	GGTACCTCTAGA	TTGGCATCTA	AGATCGGAAGAGCGTCG
1:150856806_1_ref_203	1:150856806	ref	fwd	Rep1	T01	HEK293FT	Pro	Library1	9.94081	0.390089	Y	ACTGGCCGCTTCACTG	AAAGGATAGGTAAGGTGAAGATAGGTTTGTATGTATCTGCAAAATATGTAAATCAATAGAGATTCAAATACTGTAGTAATTAGAGAAATGCAATCTTTAAAAAACTGAGATATTGGGCCAGGCGCAGTGGCTCACACCTGTAATC	GGTACCTCTAGA	CAACGGAGGC	AGATCGGAAGAGCGTCG
1:150856806_1_ref_204	1:150856806	ref	fwd	Rep1	T01	HEK293FT	Pro	Library1	1	1	Y	ACTGGCCGCTTCACTG	AAAGGATAGGTAAGGTGAAGATAGGTTTGTATGTATCTGCAAAATATGTAAATCAATAGAGATTCAAATACTGTAGTAATTAGAGAAATGCAATCTTTAAAAAACTGAGATATTGGGCCAGGCGCAGTGGCTCACACCTGTAATC	GGTACCTCTAGA	TCAGGTGACA	AGATCGGAAGAGCGTCG
1:150856806_1_ref_205	1:150856806	ref	fwd	Rep1	T01	HEK293FT	Pro	Library1	18.886	0.360896	Y	ACTGGCCGCTTCACTG	AAAGGATAGGTAAGGTGAAGATAGGTTTGTATGTATCTGCAAAATATGTAAATCAATAGAGATTCAAATACTGTAGTAATTAGAGAAATGCAATCTTTAAAAAACTGAGATATTGGGCCAGGCGCAGTGGCTCACACCTGTAATC	GGTACCTCTAGA	TAATGCGTAT	AGATCGGAAGAGCGTCG
1:150856806_1_ref_206	1:150856806	ref	fwd	Rep1	T01	HEK293FT	Pro	Library1	17.7412	0.307457	Y	ACTGGCCGCTTCACTG	AAAGGATAGGTAAGGTGAAGATAGGTTTGTATGTATCTGCAAAATATGTAAATCAATAGAGATTCAAATACTGTAGTAATTAGAGAAATGCAATCTTTAAAAAACTGAGATATTGGGCCAGGCGCAGTGGCTCACACCTGTAATC	GGTACCTCTAGA	ATATCCCTTT	AGATCGGAAGAGCGTCG
1:150856806_1_ref_207	1:150856806	ref	fwd	Rep1	T01	HEK293FT	Pro	Library1	1	1	Y	ACTGGCCGCTTCACTG	AAAGGATAGGTAAGGTGAAGATAGGTTTGTATGTATCTGCAAAATATGTAAATCAATAGAGATTCAAATACTGTAGTAATTAGAGAAATGCAATCTTTAAAAAACTGAGATATTGGGCCAGGCGCAGTGGCTCACACCTGTAATC	GGTACCTCTAGA	TCGAAGGATA	AGATCGGAAGAGCGTCG
1:150856806_1_ref_208	1:150856806	ref	fwd	Rep1	T01	HEK293FT	Pro	Library1	2.51045	0.516901	Y	ACTGGCCGCTTCACTG	AAAGGATAGGTAAGGTGAAGATAGGTTTGTATGTATCTGCAAAATATGTAAATCAATAGAGATTCAAATACTGTAGTAATTAGAGAAATGCAATCTTTAAAAAACTGAGATATTGGGCCAGGCGCAGTGGCTCACACCTGTAATC	GGTACCTCTAGA	CGATCATCTA	AGATCGGAAGAGCGTCG
1:150856806_1_ref_209	1:150856806	ref	fwd	Rep1	T01	HEK293FT	Pro	Library1	10.1367	0.433177	Y	ACTGGCCGCTTCACTG	AAAGGATAGGTAAGGTGAAGATAGGTTTGTATGTATCTGCAAAATATGTAAATCAATAGAGATTCAAATACTGTAGTAATTAGAGAAATGCAATCTTTAAAAAACTGAGATATTGGGCCAGGCGCAGTGGCTCACACCTGTAATC	GGTACCTCTAGA	GCCGAATGTA	AGATCGGAAGAGCGTCG
1:150856806_1_ref_210	1:150856806	ref	fwd	Rep1	T01	HEK293FT	Pro	Library1	8.75683	0.396832	Y	ACTGGCCGCTTCACTG	AAAGGATAGGTAAGGTGAAGATAGGTTTGTATGTATCTGCAAAATATGTAAATCAATAGAGATTCAAATACTGTAGTAATTAGAGAAATGCAATCTTTAAAAAACTGAGATATTGGGCCAGGCGCAGTGGCTCACACCTGTAATC	GGTACCTCTAGA	TAACATCGAC	AGATCGGAAGAGCGTCG
1:150856806_2_alt_211	1:150856806	alt	fwd	Rep1	T01	HEK293FT	Pro	Library1	12.1912	0.294536	Y	ACTGGCCGCTTCACTG	AAAGGATAGGTAAGGTGAAGATAGGTTTGTATGTATCTGCAAAATATGTAAATCAATAGAGATTCAAATACTATAGTAATTAGAGAAATGCAATCTTTAAAAAACTGAGATATTGGGCCAGGCGCAGTGGCTCACACCTGTAATC	GGTACCTCTAGA	CTATTCGGCC	AGATCGGAAGAGCGTCG
1:150856806_2_alt_212	1:150856806	alt	fwd	Rep1	T01	HEK293FT	Pro	Library1	1	1	Y	ACTGGCCGCTTCACTG	AAAGGATAGGTAAGGTGAAGATAGGTTTGTATGTATCTGCAAAATATGTAAATCAATAGAGATTCAAATACTATAGTAATTAGAGAAATGCAATCTTTAAAAAACTGAGATATTGGGCCAGGCGCAGTGGCTCACACCTGTAATC	GGTACCTCTAGA	TCTTAGACTT	AGATCGGAAGAGCGTCG
1:150856806_2_alt_213	1:150856806	alt	fwd	Rep1	T01	HEK293FT	Pro	Library1	10.1585	0.37256	Y	ACTGGCCGCTTCACTG	AAAGGATAGGTAAGGTGAAGATAGGTTTGTATGTATCTGCAAAATATGTAAATCAATAGAGATTCAAATACTATAGTAATTAGAGAAATGCAATCTTTAAAAAACTGAGATATTGGGCCAGGCGCAGTGGCTCACACCTGTAATC	GGTACCTCTAGA	AAGCCAGGCG	AGATCGGAAGAGCGTCG
1:150856806_2_alt_214	1:150856806	alt	fwd	Rep1	T01	HEK293FT	Pro	Library1	15.8433	0.427421	Y	ACTGGCCGCTTCACTG	AAAGGATAGGTAAGGTGAAGATAGGTTTGTATGTATCTGCAAAATATGTAAATCAATAGAGATTCAAATACTATAGTAATTAGAGAAATGCAATCTTTAAAAAACTGAGATATTGGGCCAGGCGCAGTGGCTCACACCTGTAATC	GGTACCTCTAGA	CAGCCATCTG	AGATCGGAAGAGCGTCG
1:150856806_2_alt_215	1:150856806	alt	fwd	Rep1	T01	HEK293FT	Pro	Library1	18.5943	0.409015	Y	ACTGGCCGCTTCACTG	AAAGGATAGGTAAGGTGAAGATAGGTTTGTATGTATCTGCAAAATATGTAAATCAATAGAGATTCAAATACTATAGTAATTAGAGAAATGCAATCTTTAAAAAACTGAGATATTGGGCCAGGCGCAGTGGCTCACACCTGTAATC	GGTACCTCTAGA	CATACTTGGA	AGATCGGAAGAGCGTCG
1:150856806_2_alt_216	1:150856806	alt	fwd	Rep1	T01	HEK293FT	Pro	Library1	10.2194	0.296183	Y	ACTGGCCGCTTCACTG	AAAGGATAGGTAAGGTGAAGATAGGTTTGTATGTATCTGCAAAATATGTAAATCAATAGAGATTCAAATACTATAGTAATTAGAGAAATGCAATCTTTAAAAAACTGAGATATTGGGCCAGGCGCAGTGGCTCACACCTGTAATC	GGTACCTCTAGA	CGTGATATAG	AGATCGGAAGAGCGTCG
1:150856806_2_alt_217	1:150856806	alt	fwd	Rep1	T01	HEK293FT	Pro	Library1	9.78846	0.306812	Y	ACTGGCCGCTTCACTG	AAAGGATAGGTAAGGTGAAGATAGGTTTGTATGTATCTGCAAAATATGTAAATCAATAGAGATTCAAATACTATAGTAATTAGAGAAATGCAATCTTTAAAAAACTGAGATATTGGGCCAGGCGCAGTGGCTCACACCTGTAATC	GGTACCTCTAGA	AGTCTCCTAT	AGATCGGAAGAGCGTCG
1:150856806_2_alt_218	1:150856806	alt	fwd	Rep1	T01	HEK293FT	Pro	Library1	15.6126	0.372217	Y	ACTGGCCGCTTCACTG	AAAGGATAGGTAAGGTGAAGATAGGTTTGTATGTATCTGCAAAATATGTAAATCAATAGAGATTCAAATACTATAGTAATTAGAGAAATGCAATCTTTAAAAAACTGAGATATTGGGCCAGGCGCAGTGGCTCACACCTGTAATC	GGTACCTCTAGA	GGTTAGGTTG	AGATCGGAAGAGCGTCG
1:150856806_2_alt_219	1:150856806	alt	fwd	Rep1	T01	HEK293FT	Pro	Library1	6.28004	0.360026	Y	ACTGGCCGCTTCACTG	AAAGGATAGGTAAGGTGAAGATAGGTTTGTATGTATCTGCAAAATATGTAAATCAATAGAGATTCAAATACTATAGTAATTAGAGAAATGCAATCTTTAAAAAACTGAGATATTGGGCCAGGCGCAGTGGCTCACACCTGTAATC	GGTACCTCTAGA	ATTAAATTGT	AGATCGGAAGAGCGTCG
1:150856806_2_alt_220	1:150856806	alt	fwd	Rep1	T01	HEK293FT	Pro	Library1	1	0.991007	Y	ACTGGCCGCTTCACTG	AAAGGATAGGTAAGGTGAAGATAGGTTTGTATGTATCTGCAAAATATGTAAATCAATAGAGATTCAAATACTATAGTAATTAGAGAAATGCAATCTTTAAAAAACTGAGATATTGGGCCAGGCGCAGTGGCTCACACCTGTAATC	GGTACCTCTAGA	TCTCCTGCCC	AGATCGGAAGAGCGTCG
1:150856806_3_scramble_221	1:150856806	scramble	fwd	Rep1	T01	HEK293FT	Pro	Library1	20.7882	0.497329	Y	ACTGGCCGCTTCACTG	AAAGGATAGGTAAGGTGAAGATAGGTTTGTATGTATCTGCAAAATATGTAAATCAATAGAGAAGTATAAATTCCATTATGAGTAGAAATGCAATCTTTAAAAAACTGAGATATTGGGCCAGGCGCAGTGGCTCACACCTGTAATC	GGTACCTCTAGA	TGATGCAACG	AGATCGGAAGAGCGTCG
1:150856806_3_scramble_222	1:150856806	scramble	fwd	Rep1	T01	HEK293FT	Pro	Library1	9.57082	0.329257	Y	ACTGGCCGCTTCACTG	AAAGGATAGGTAAGGTGAAGATAGGTTTGTATGTATCTGCAAAATATGTAAATCAATAGAGAAGTATAAATTCCATTATGAGTAGAAATGCAATCTTTAAAAAACTGAGATATTGGGCCAGGCGCAGTGGCTCACACCTGTAATC	GGTACCTCTAGA	GATGGTACTT	AGATCGGAAGAGCGTCG
1:150856806_3_scramble_223	1:150856806	scramble	fwd	Rep1	T01	HEK293FT	Pro	Library1	17.9675	0.376907	Y	ACTGGCCGCTTCACTG	AAAGGATAGGTAAGGTGAAGATAGGTTTGTATGTATCTGCAAAATATGTAAATCAATAGAGAAGTATAAATTCCATTATGAGTAGAAATGCAATCTTTAAAAAACTGAGATATTGGGCCAGGCGCAGTGGCTCACACCTGTAATC	GGTACCTCTAGA	TAGACCCAGC	AGATCGGAAGAGCGTCG
1:150856806_3_scramble_224	1:150856806	scramble	fwd	Rep1	T01	HEK293FT	Pro	Library1	13.2272	0.452012	Y	ACTGGCCGCTTCACTG	AAAGGATAGGTAAGGTGAAGATAGGTTTGTATGTATCTGCAAAATATGTAAATCAATAGAGAAGTATAAATTCCATTATGAGTAGAAATGCAATCTTTAAAAAACTGAGATATTGGGCCAGGCGCAGTGGCTCACACCTGTAATC	GGTACCTCTAGA	ACAATGTCGG	AGATCGGAAGAGCGTCG
1:150856806_3_scramble_225	1:150856806	scramble	fwd	Rep1	T01	HEK293FT	Pro	Library1	11.4948	0.337092	Y	ACTGGCCGCTTCACTG	AAAGGATAGGTAAGGTGAAGATAGGTTTGTATGTATCTGCAAAATATGTAAATCAATAGAGAAGTATAAATTCCATTATGAGTAGAAATGCAATCTTTAAAAAACTGAGATATTGGGCCAGGCGCAGTGGCTCACACCTGTAATC	GGTACCTCTAGA	AACACAATAT	AGATCGGAAGAGCGTCG
1:150856806_3_scramble_226	1:150856806	scramble	fwd	Rep1	T01	HEK293FT	Pro	Library1	13.0226	0.363103	Y	ACTGGCCGCTTCACTG	AAAGGATAGGTAAGGTGAAGATAGGTTTGTATGTATCTGCAAAATATGTAAATCAATAGAGAAGTATAAATTCCATTATGAGTAGAAATGCAATCTTTAAAAAACTGAGATATTGGGCCAGGCGCAGTGGCTCACACCTGTAATC	GGTACCTCTAGA	CCCGGTCCTT	AGATCGGAAGAGCGTCG
1:150856806_3_scramble_227	1:150856806	scramble	fwd	Rep1	T01	HEK293FT	Pro	Library1	15.8955	0.372318	Y	ACTGGCCGCTTCACTG	AAAGGATAGGTAAGGTGAAGATAGGTTTGTATGTATCTGCAAAATATGTAAATCAATAGAGAAGTATAAATTCCATTATGAGTAGAAATGCAATCTTTAAAAAACTGAGATATTGGGCCAGGCGCAGTGGCTCACACCTGTAATC	GGTACCTCTAGA	ATACAGCTCC	AGATCGGAAGAGCGTCG
1:150856806_3_scramble_228	1:150856806	scramble	fwd	Rep1	T01	HEK293FT	Pro	Library1	1	0.916803	Y	ACTGGCCGCTTCACTG	AAAGGATAGGTAAGGTGAAGATAGGTTTGTATGTATCTGCAAAATATGTAAATCAATAGAGAAGTATAAATTCCATTATGAGTAGAAATGCAATCTTTAAAAAACTGAGATATTGGGCCAGGCGCAGTGGCTCACACCTGTAATC	GGTACCTCTAGA	TCTCCCACTC	AGATCGGAAGAGCGTCG
1:150856806_3_scramble_229	1:150856806	scramble	fwd	Rep1	T01	HEK293FT	Pro	Library1	8.53048	0.347813	Y	ACTGGCCGCTTCACTG	AAAGGATAGGTAAGGTGAAGATAGGTTTGTATGTATCTGCAAAATATGTAAATCAATAGAGAAGTATAAATTCCATTATGAGTAGAAATGCAATCTTTAAAAAACTGAGATATTGGGCCAGGCGCAGTGGCTCACACCTGTAATC	GGTACCTCTAGA	GGGTATATAC	AGATCGGAAGAGCGTCG
1:150856806_3_scramble_230	1:150856806	scramble	fwd	Rep1	T01	HEK293FT	Pro	Library1	8.37377	0.311935	Y	ACTGGCCGCTTCACTG	AAAGGATAGGTAAGGTGAAGATAGGTTTGTATGTATCTGCAAAATATGTAAATCAATAGAGAAGTATAAATTCCATTATGAGTAGAAATGCAATCTTTAAAAAACTGAGATATTGGGCCAGGCGCAGTGGCTCACACCTGTAATC	GGTACCTCTAGA	AGAAACCGCG	AGATCGGAAGAGCGTCG
1:150856806_4_ref_rc_231	1:150856806	ref	rev	Rep1	T01	HEK293FT	Pro	Library1	30.5125	1.40322	Y	ACTGGCCGCTTCACTG	GATTACAGGTGTGAGCCACTGCGCCTGGCCCAATATCTCAGTTTTTTAAAGATTGCATTTCTCTAATTACTACAGTATTTGAATCTCTATTGATTTACATATTTTGCAGATACATACAAACCTATCTTCACCTTACCTATCCTTT	GGTACCTCTAGA	TGCTGAGCTA	AGATCGGAAGAGCGTCG
1:150856806_4_ref_rc_232	1:150856806	ref	rev	Rep1	T01	HEK293FT	Pro	Library1	2.8108	1.27625	Y	ACTGGCCGCTTCACTG	GATTACAGGTGTGAGCCACTGCGCCTGGCCCAATATCTCAGTTTTTTAAAGATTGCATTTCTCTAATTACTACAGTATTTGAATCTCTATTGATTTACATATTTTGCAGATACATACAAACCTATCTTCACCTTACCTATCCTTT	GGTACCTCTAGA	CGCCATCCCT	AGATCGGAAGAGCGTCG
1:150856806_4_ref_rc_233	1:150856806	ref	rev	Rep1	T01	HEK293FT	Pro	Library1	23.4086	1.349	Y	ACTGGCCGCTTCACTG	GATTACAGGTGTGAGCCACTGCGCCTGGCCCAATATCTCAGTTTTTTAAAGATTGCATTTCTCTAATTACTACAGTATTTGAATCTCTATTGATTTACATATTTTGCAGATACATACAAACCTATCTTCACCTTACCTATCCTTT	GGTACCTCTAGA	GGCAATAAGC	AGATCGGAAGAGCGTCG
1:150856806_4_ref_rc_234	1:150856806	ref	rev	Rep1	T01	HEK293FT	Pro	Library1	10.646	1.26938	Y	ACTGGCCGCTTCACTG	GATTACAGGTGTGAGCCACTGCGCCTGGCCCAATATCTCAGTTTTTTAAAGATTGCATTTCTCTAATTACTACAGTATTTGAATCTCTATTGATTTACATATTTTGCAGATACATACAAACCTATCTTCACCTTACCTATCCTTT	GGTACCTCTAGA	CTCGAACGTC	AGATCGGAAGAGCGTCG
1:150856806_4_ref_rc_235	1:150856806	ref	rev	Rep1	T01	HEK293FT	Pro	Library1	22.8384	1.47548	Y	ACTGGCCGCTTCACTG	GATTACAGGTGTGAGCCACTGCGCCTGGCCCAATATCTCAGTTTTTTAAAGATTGCATTTCTCTAATTACTACAGTATTTGAATCTCTATTGATTTACATATTTTGCAGATACATACAAACCTATCTTCACCTTACCTATCCTTT	GGTACCTCTAGA	TGTTTGCGGA	AGATCGGAAGAGCGTCG
1:150856806_4_ref_rc_236	1:150856806	ref	rev	Rep1	T01	HEK293FT	Pro	Library1	14.3155	1.17796	Y	ACTGGCCGCTTCACTG	GATTACAGGTGTGAGCCACTGCGCCTGGCCCAATATCTCAGTTTTTTAAAGATTGCATTTCTCTAATTACTACAGTATTTGAATCTCTATTGATTTACATATTTTGCAGATACATACAAACCTATCTTCACCTTACCTATCCTTT	GGTACCTCTAGA	TGGTCATTCA	AGATCGGAAGAGCGTCG
1:150856806_4_ref_rc_237	1:150856806	ref	rev	Rep1	T01	HEK293FT	Pro	Library1	5.92746	0.684542	Y	ACTGGCCGCTTCACTG	GATTACAGGTGTGAGCCACTGCGCCTGGCCCAATATCTCAGTTTTTTAAAGATTGCATTTCTCTAATTACTACAGTATTTGAATCTCTATTGATTTACATATTTTGCAGATACATACAAACCTATCTTCACCTTACCTATCCTTT	GGTACCTCTAGA	GTATCTACAG	AGATCGGAAGAGCGTCG
1:150856806_4_ref_rc_238	1:150856806	ref	rev	Rep1	T01	HEK293FT	Pro	Library1	27.0999	1.20479	Y	ACTGGCCGCTTCACTG	GATTACAGGTGTGAGCCACTGCGCCTGGCCCAATATCTCAGTTTTTTAAAGATTGCATTTCTCTAATTACTACAGTATTTGAATCTCTATTGATTTACATATTTTGCAGATACATACAAACCTATCTTCACCTTACCTATCCTTT	GGTACCTCTAGA	AAACCTTGAG	AGATCGGAAGAGCGTCG
1:150856806_4_ref_rc_239	1:150856806	ref	rev	Rep1	T01	HEK293FT	Pro	Library1	15.0206	0.826912	Y	ACTGGCCGCTTCACTG	GATTACAGGTGTGAGCCACTGCGCCTGGCCCAATATCTCAGTTTTTTAAAGATTGCATTTCTCTAATTACTACAGTATTTGAATCTCTATTGATTTACATATTTTGCAGATACATACAAACCTATCTTCACCTTACCTATCCTTT	GGTACCTCTAGA	AGGGTCTAGT	AGATCGGAAGAGCGTCG
1:150856806_4_ref_rc_240	1:150856806	ref	rev	Rep1	T01	HEK293FT	Pro	Library1	2.6628	0.819193	Y	ACTGGCCGCTTCACTG	GATTACAGGTGTGAGCCACTGCGCCTGGCCCAATATCTCAGTTTTTTAAAGATTGCATTTCTCTAATTACTACAGTATTTGAATCTCTATTGATTTACATATTTTGCAGATACATACAAACCTATCTTCACCTTACCTATCCTTT	GGTACCTCTAGA	ACGATGTACA	AGATCGGAAGAGCGTCG
1:150856806_5_alt_rc_241	1:150856806	alt	rev	Rep1	T01	HEK293FT	Pro	Library1	7.9646	1.19217	Y	ACTGGCCGCTTCACTG	GATTACAGGTGTGAGCCACTGCGCCTGGCCCAATATCTCAGTTTTTTAAAGATTGCATTTCTCTAATTACTATAGTATTTGAATCTCTATTGATTTACATATTTTGCAGATACATACAAACCTATCTTCACCTTACCTATCCTTT	GGTACCTCTAGA	CTCGTGGTCA	AGATCGGAAGAGCGTCG
1:150856806_5_alt_rc_242	1:150856806	alt	rev	Rep1	T01	HEK293FT	Pro	Library1	5.16135	1.33451	Y	ACTGGCCGCTTCACTG	GATTACAGGTGTGAGCCACTGCGCCTGGCCCAATATCTCAGTTTTTTAAAGATTGCATTTCTCTAATTACTATAGTATTTGAATCTCTATTGATTTACATATTTTGCAGATACATACAAACCTATCTTCACCTTACCTATCCTTT	GGTACCTCTAGA	CCTACCAGCC	AGATCGGAAGAGCGTCG
1:150856806_5_alt_rc_243	1:150856806	alt	rev	Rep1	T01	HEK293FT	Pro	Library1	23.265	1.08188	Y	ACTGGCCGCTTCACTG	GATTACAGGTGTGAGCCACTGCGCCTGGCCCAATATCTCAGTTTTTTAAAGATTGCATTTCTCTAATTACTATAGTATTTGAATCTCTATTGATTTACATATTTTGCAGATACATACAAACCTATCTTCACCTTACCTATCCTTT	GGTACCTCTAGA	ACATCGGTGG	AGATCGGAAGAGCGTCG
1:150856806_5_alt_rc_244	1:150856806	alt	rev	Rep1	T01	HEK293FT	Pro	Library1	26.5383	1.19575	Y	ACTGGCCGCTTCACTG	GATTACAGGTGTGAGCCACTGCGCCTGGCCCAATATCTCAGTTTTTTAAAGATTGCATTTCTCTAATTACTATAGTATTTGAATCTCTATTGATTTACATATTTTGCAGATACATACAAACCTATCTTCACCTTACCTATCCTTT	GGTACCTCTAGA	AGCAGTCTTA	AGATCGGAAGAGCGTCG
1:150856806_5_alt_rc_245	1:150856806	alt	rev	Rep1	T01	HEK293FT	Pro	Library1	13.3143	1.01522	Y	ACTGGCCGCTTCACTG	GATTACAGGTGTGAGCCACTGCGCCTGGCCCAATATCTCAGTTTTTTAAAGATTGCATTTCTCTAATTACTATAGTATTTGAATCTCTATTGATTTACATATTTTGCAGATACATACAAACCTATCTTCACCTTACCTATCCTTT	GGTACCTCTAGA	ACAAGGGAAA	AGATCGGAAGAGCGTCG
1:150856806_5_alt_rc_246	1:150856806	alt	rev	Rep1	T01	HEK293FT	Pro	Library1	6.98521	1.03782	Y	ACTGGCCGCTTCACTG	GATTACAGGTGTGAGCCACTGCGCCTGGCCCAATATCTCAGTTTTTTAAAGATTGCATTTCTCTAATTACTATAGTATTTGAATCTCTATTGATTTACATATTTTGCAGATACATACAAACCTATCTTCACCTTACCTATCCTTT	GGTACCTCTAGA	CTTACCCTTT	AGATCGGAAGAGCGTCG
1:150856806_5_alt_rc_247	1:150856806	alt	rev	Rep1	T01	HEK293FT	Pro	Library1	18.9164	0.991834	Y	ACTGGCCGCTTCACTG	GATTACAGGTGTGAGCCACTGCGCCTGGCCCAATATCTCAGTTTTTTAAAGATTGCATTTCTCTAATTACTATAGTATTTGAATCTCTATTGATTTACATATTTTGCAGATACATACAAACCTATCTTCACCTTACCTATCCTTT	GGTACCTCTAGA	GTTTCTAGTT	AGATCGGAAGAGCGTCG
1:150856806_5_alt_rc_248	1:150856806	alt	rev	Rep1	T01	HEK293FT	Pro	Library1	9.35317	1.08243	Y	ACTGGCCGCTTCACTG	GATTACAGGTGTGAGCCACTGCGCCTGGCCCAATATCTCAGTTTTTTAAAGATTGCATTTCTCTAATTACTATAGTATTTGAATCTCTATTGATTTACATATTTTGCAGATACATACAAACCTATCTTCACCTTACCTATCCTTT	GGTACCTCTAGA	TACCATAGTA	AGATCGGAAGAGCGTCG
1:150856806_5_alt_rc_249	1:150856806	alt	rev	Rep1	T01	HEK293FT	Pro	Library1	1	1	Y	ACTGGCCGCTTCACTG	GATTACAGGTGTGAGCCACTGCGCCTGGCCCAATATCTCAGTTTTTTAAAGATTGCATTTCTCTAATTACTATAGTATTTGAATCTCTATTGATTTACATATTTTGCAGATACATACAAACCTATCTTCACCTTACCTATCCTTT	GGTACCTCTAGA	TCGGGAACTC	AGATCGGAAGAGCGTCG
1:150856806_5_alt_rc_250	1:150856806	alt	rev	Rep1	T01	HEK293FT	Pro	Library1	3.9469	1.08681	Y	ACTGGCCGCTTCACTG	GATTACAGGTGTGAGCCACTGCGCCTGGCCCAATATCTCAGTTTTTTAAAGATTGCATTTCTCTAATTACTATAGTATTTGAATCTCTATTGATTTACATATTTTGCAGATACATACAAACCTATCTTCACCTTACCTATCCTTT	GGTACCTCTAGA	CAGTTGCTCT	AGATCGGAAGAGCGTCG
1:150856806_6_scramble_rc_251	1:150856806	scramble	rev	Rep1	T01	HEK293FT	Pro	Library1	20.5009	0.903583	Y	ACTGGCCGCTTCACTG	GATTACAGGTGTGAGCCACTGCGCCTGGCCCAATATCTCAGTTTTTTAAAGATTGCATTTCTACTCATAATGGAATTTATACTTCTCTATTGATTTACATATTTTGCAGATACATACAAACCTATCTTCACCTTACCTATCCTTT	GGTACCTCTAGA	ATGAGAATTT	AGATCGGAAGAGCGTCG
1:150856806_6_scramble_rc_252	1:150856806	scramble	rev	Rep1	T01	HEK293FT	Pro	Library1	2.17092	1.19199	Y	ACTGGCCGCTTCACTG	GATTACAGGTGTGAGCCACTGCGCCTGGCCCAATATCTCAGTTTTTTAAAGATTGCATTTCTACTCATAATGGAATTTATACTTCTCTATTGATTTACATATTTTGCAGATACATACAAACCTATCTTCACCTTACCTATCCTTT	GGTACCTCTAGA	GATTGCTCAA	AGATCGGAAGAGCGTCG
1:150856806_6_scramble_rc_253	1:150856806	scramble	rev	Rep1	T01	HEK293FT	Pro	Library1	3.25914	0.844662	Y	ACTGGCCGCTTCACTG	GATTACAGGTGTGAGCCACTGCGCCTGGCCCAATATCTCAGTTTTTTAAAGATTGCATTTCTACTCATAATGGAATTTATACTTCTCTATTGATTTACATATTTTGCAGATACATACAAACCTATCTTCACCTTACCTATCCTTT	GGTACCTCTAGA	TTACCGACGT	AGATCGGAAGAGCGTCG
1:150856806_6_scramble_rc_254	1:150856806	scramble	rev	Rep1	T01	HEK293FT	Pro	Library1	17.702	1.13006	Y	ACTGGCCGCTTCACTG	GATTACAGGTGTGAGCCACTGCGCCTGGCCCAATATCTCAGTTTTTTAAAGATTGCATTTCTACTCATAATGGAATTTATACTTCTCTATTGATTTACATATTTTGCAGATACATACAAACCTATCTTCACCTTACCTATCCTTT	GGTACCTCTAGA	TGTGATTCTA	AGATCGGAAGAGCGTCG
1:150856806_6_scramble_rc_255	1:150856806	scramble	rev	Rep1	T01	HEK293FT	Pro	Library1	4.61289	0.87764	Y	ACTGGCCGCTTCACTG	GATTACAGGTGTGAGCCACTGCGCCTGGCCCAATATCTCAGTTTTTTAAAGATTGCATTTCTACTCATAATGGAATTTATACTTCTCTATTGATTTACATATTTTGCAGATACATACAAACCTATCTTCACCTTACCTATCCTTT	GGTACCTCTAGA	TACCATGGAT	AGATCGGAAGAGCGTCG
1:150856806_6_scramble_rc_256	1:150856806	scramble	rev	Rep1	T01	HEK293FT	Pro	Library1	4.22113	1.24308	Y	ACTGGCCGCTTCACTG	GATTACAGGTGTGAGCCACTGCGCCTGGCCCAATATCTCAGTTTTTTAAAGATTGCATTTCTACTCATAATGGAATTTATACTTCTCTATTGATTTACATATTTTGCAGATACATACAAACCTATCTTCACCTTACCTATCCTTT	GGTACCTCTAGA	AACCGGTCGG	AGATCGGAAGAGCGTCG
1:150856806_6_scramble_rc_257	1:150856806	scramble	rev	Rep1	T01	HEK293FT	Pro	Library1	5.22229	0.98508	Y	ACTGGCCGCTTCACTG	GATTACAGGTGTGAGCCACTGCGCCTGGCCCAATATCTCAGTTTTTTAAAGATTGCATTTCTACTCATAATGGAATTTATACTTCTCTATTGATTTACATATTTTGCAGATACATACAAACCTATCTTCACCTTACCTATCCTTT	GGTACCTCTAGA	CAAGAGCACG	AGATCGGAAGAGCGTCG
1:150856806_6_scramble_rc_258	1:150856806	scramble	rev	Rep1	T01	HEK293FT	Pro	Library1	3.65961	1.54101	Y	ACTGGCCGCTTCACTG	GATTACAGGTGTGAGCCACTGCGCCTGGCCCAATATCTCAGTTTTTTAAAGATTGCATTTCTACTCATAATGGAATTTATACTTCTCTATTGATTTACATATTTTGCAGATACATACAAACCTATCTTCACCTTACCTATCCTTT	GGTACCTCTAGA	GGCAACAGTC	AGATCGGAAGAGCGTCG
1:150856806_6_scramble_rc_259	1:150856806	scramble	rev	Rep1	T01	HEK293FT	Pro	Library1	8.20836	1.01725	Y	ACTGGCCGCTTCACTG	GATTACAGGTGTGAGCCACTGCGCCTGGCCCAATATCTCAGTTTTTTAAAGATTGCATTTCTACTCATAATGGAATTTATACTTCTCTATTGATTTACATATTTTGCAGATACATACAAACCTATCTTCACCTTACCTATCCTTT	GGTACCTCTAGA	AGCAAATCGG	AGATCGGAAGAGCGTCG
1:150856806_6_scramble_rc_260	1:150856806	scramble	rev	Rep1	T01	HEK293FT	Pro	Library1	1	1	Y	ACTGGCCGCTTCACTG	GATTACAGGTGTGAGCCACTGCGCCTGGCCCAATATCTCAGTTTTTTAAAGATTGCATTTCTACTCATAATGGAATTTATACTTCTCTATTGATTTACATATTTTGCAGATACATACAAACCTATCTTCACCTTACCTATCCTTT	GGTACCTCTAGA	CGTACCGCCC	AGATCGGAAGAGCGTCG
1:150864992_1_ref_261	1:150864992	ref	fwd	Rep1	T01	HEK293FT	Pro	Library1	33.0328	1.69056	Y	ACTGGCCGCTTCACTG	TAGCTTTATAATAAACCTTGATTGCTGATAAGGAAAATCTCTCTACCCTATTCTTTTTCTTCAGAATGTCTTATTCTTCTTCTTCTTTTTTTTTTTTTTTTTTTTATTGAGACAGGGCCTCGCTTTATCATCCAGCCTGGATTGC	GGTACCTCTAGA	TGCCTCGAGC	AGATCGGAAGAGCGTCG
1:150864992_1_ref_262	1:150864992	ref	fwd	Rep1	T01	HEK293FT	Pro	Library1	1	1	Y	ACTGGCCGCTTCACTG	TAGCTTTATAATAAACCTTGATTGCTGATAAGGAAAATCTCTCTACCCTATTCTTTTTCTTCAGAATGTCTTATTCTTCTTCTTCTTTTTTTTTTTTTTTTTTTTATTGAGACAGGGCCTCGCTTTATCATCCAGCCTGGATTGC	GGTACCTCTAGA	TCTTCACGCA	AGATCGGAAGAGCGTCG
1:150864992_1_ref_263	1:150864992	ref	fwd	Rep1	T01	HEK293FT	Pro	Library1	25.2673	1.64106	Y	ACTGGCCGCTTCACTG	TAGCTTTATAATAAACCTTGATTGCTGATAAGGAAAATCTCTCTACCCTATTCTTTTTCTTCAGAATGTCTTATTCTTCTTCTTCTTTTTTTTTTTTTTTTTTTTATTGAGACAGGGCCTCGCTTTATCATCCAGCCTGGATTGC	GGTACCTCTAGA	CAGATCACAG	AGATCGGAAGAGCGTCG
1:150864992_1_ref_264	1:150864992	ref	fwd	Rep1	T01	HEK293FT	Pro	Library1	48.59	1.78679	Y	ACTGGCCGCTTCACTG	TAGCTTTATAATAAACCTTGATTGCTGATAAGGAAAATCTCTCTACCCTATTCTTTTTCTTCAGAATGTCTTATTCTTCTTCTTCTTTTTTTTTTTTTTTTTTTTATTGAGACAGGGCCTCGCTTTATCATCCAGCCTGGATTGC	GGTACCTCTAGA	CGTTGGTTTA	AGATCGGAAGAGCGTCG
1:150864992_1_ref_265	1:150864992	ref	fwd	Rep1	T01	HEK293FT	Pro	Library1	40.3892	1.45322	Y	ACTGGCCGCTTCACTG	TAGCTTTATAATAAACCTTGATTGCTGATAAGGAAAATCTCTCTACCCTATTCTTTTTCTTCAGAATGTCTTATTCTTCTTCTTCTTTTTTTTTTTTTTTTTTTTATTGAGACAGGGCCTCGCTTTATCATCCAGCCTGGATTGC	GGTACCTCTAGA	GGTTTCACTC	AGATCGGAAGAGCGTCG
1:150864992_1_ref_266	1:150864992	ref	fwd	Rep1	T01	HEK293FT	Pro	Library1	46.3831	1.79111	Y	ACTGGCCGCTTCACTG	TAGCTTTATAATAAACCTTGATTGCTGATAAGGAAAATCTCTCTACCCTATTCTTTTTCTTCAGAATGTCTTATTCTTCTTCTTCTTTTTTTTTTTTTTTTTTTTATTGAGACAGGGCCTCGCTTTATCATCCAGCCTGGATTGC	GGTACCTCTAGA	TAGGCCTAGT	AGATCGGAAGAGCGTCG
1:150864992_1_ref_267	1:150864992	ref	fwd	Rep1	T01	HEK293FT	Pro	Library1	37.6077	1.91359	Y	ACTGGCCGCTTCACTG	TAGCTTTATAATAAACCTTGATTGCTGATAAGGAAAATCTCTCTACCCTATTCTTTTTCTTCAGAATGTCTTATTCTTCTTCTTCTTTTTTTTTTTTTTTTTTTTATTGAGACAGGGCCTCGCTTTATCATCCAGCCTGGATTGC	GGTACCTCTAGA	CTTGGCCTCT	AGATCGGAAGAGCGTCG
1:150864992_1_ref_268	1:150864992	ref	fwd	Rep1	T01	HEK293FT	Pro	Library1	42.6222	1.75964	Y	ACTGGCCGCTTCACTG	TAGCTTTATAATAAACCTTGATTGCTGATAAGGAAAATCTCTCTACCCTATTCTTTTTCTTCAGAATGTCTTATTCTTCTTCTTCTTTTTTTTTTTTTTTTTTTTATTGAGACAGGGCCTCGCTTTATCATCCAGCCTGGATTGC	GGTACCTCTAGA	CAAGCTACGC	AGATCGGAAGAGCGTCG
1:150864992_1_ref_269	1:150864992	ref	fwd	Rep1	T01	HEK293FT	Pro	Library1	25.5894	1.80334	Y	ACTGGCCGCTTCACTG	TAGCTTTATAATAAACCTTGATTGCTGATAAGGAAAATCTCTCTACCCTATTCTTTTTCTTCAGAATGTCTTATTCTTCTTCTTCTTTTTTTTTTTTTTTTTTTTATTGAGACAGGGCCTCGCTTTATCATCCAGCCTGGATTGC	GGTACCTCTAGA	GTCCCAAGAA	AGATCGGAAGAGCGTCG
1:150864992_1_ref_270	1:150864992	ref	fwd	Rep1	T01	HEK293FT	Pro	Library1	28.5581	1.57139	Y	ACTGGCCGCTTCACTG	TAGCTTTATAATAAACCTTGATTGCTGATAAGGAAAATCTCTCTACCCTATTCTTTTTCTTCAGAATGTCTTATTCTTCTTCTTCTTTTTTTTTTTTTTTTTTTTATTGAGACAGGGCCTCGCTTTATCATCCAGCCTGGATTGC	GGTACCTCTAGA	AGTAGCATTG	AGATCGGAAGAGCGTCG
1:150864992_2_alt_271	1:150864992	alt	fwd	Rep1	T01	HEK293FT	Pro	Library1	8.21707	0.778455	Y	ACTGGCCGCTTCACTG	TAGCTTTATAATAAACCTTGATTGCTGATAAGGAAAATCTCTCTACCCTATTCTTTTTCTTCAGAATGTCTTCTTCTTCTTCTTCTTTTTTTTTTTTTTTTTTTTATTGAGACAGGGCCTCGCTTTATCATCCAGCCTGGATTGC	GGTACCTCTAGA	GACTGAGCCT	AGATCGGAAGAGCGTCG
1:150864992_2_alt_272	1:150864992	alt	fwd	Rep1	T01	HEK293FT	Pro	Library1	9.9974	0.60944	Y	ACTGGCCGCTTCACTG	TAGCTTTATAATAAACCTTGATTGCTGATAAGGAAAATCTCTCTACCCTATTCTTTTTCTTCAGAATGTCTTCTTCTTCTTCTTCTTTTTTTTTTTTTTTTTTTTATTGAGACAGGGCCTCGCTTTATCATCCAGCCTGGATTGC	GGTACCTCTAGA	AGTTGCACTC	AGATCGGAAGAGCGTCG
1:150864992_2_alt_273	1:150864992	alt	fwd	Rep1	T01	HEK293FT	Pro	Library1	15.1817	0.634256	Y	ACTGGCCGCTTCACTG	TAGCTTTATAATAAACCTTGATTGCTGATAAGGAAAATCTCTCTACCCTATTCTTTTTCTTCAGAATGTCTTCTTCTTCTTCTTCTTTTTTTTTTTTTTTTTTTTATTGAGACAGGGCCTCGCTTTATCATCCAGCCTGGATTGC	GGTACCTCTAGA	CGTATGTATG	AGATCGGAAGAGCGTCG
1:150864992_2_alt_274	1:150864992	alt	fwd	Rep1	T01	HEK293FT	Pro	Library1	1	1	Y	ACTGGCCGCTTCACTG	TAGCTTTATAATAAACCTTGATTGCTGATAAGGAAAATCTCTCTACCCTATTCTTTTTCTTCAGAATGTCTTCTTCTTCTTCTTCTTTTTTTTTTTTTTTTTTTTATTGAGACAGGGCCTCGCTTTATCATCCAGCCTGGATTGC	GGTACCTCTAGA	TCACAGAGCC	AGATCGGAAGAGCGTCG
1:150864992_2_alt_275	1:150864992	alt	fwd	Rep1	T01	HEK293FT	Pro	Library1	7.7339	0.425234	Y	ACTGGCCGCTTCACTG	TAGCTTTATAATAAACCTTGATTGCTGATAAGGAAAATCTCTCTACCCTATTCTTTTTCTTCAGAATGTCTTCTTCTTCTTCTTCTTTTTTTTTTTTTTTTTTTTATTGAGACAGGGCCTCGCTTTATCATCCAGCCTGGATTGC	GGTACCTCTAGA	AGAATCGGAG	AGATCGGAAGAGCGTCG
1:150864992_2_alt_276	1:150864992	alt	fwd	Rep1	T01	HEK293FT	Pro	Library1	9.28353	0.657171	Y	ACTGGCCGCTTCACTG	TAGCTTTATAATAAACCTTGATTGCTGATAAGGAAAATCTCTCTACCCTATTCTTTTTCTTCAGAATGTCTTCTTCTTCTTCTTCTTTTTTTTTTTTTTTTTTTTATTGAGACAGGGCCTCGCTTTATCATCCAGCCTGGATTGC	GGTACCTCTAGA	TTTGTCGAGA	AGATCGGAAGAGCGTCG
1:150864992_2_alt_277	1:150864992	alt	fwd	Rep1	T01	HEK293FT	Pro	Library1	14.5287	0.585555	Y	ACTGGCCGCTTCACTG	TAGCTTTATAATAAACCTTGATTGCTGATAAGGAAAATCTCTCTACCCTATTCTTTTTCTTCAGAATGTCTTCTTCTTCTTCTTCTTTTTTTTTTTTTTTTTTTTATTGAGACAGGGCCTCGCTTTATCATCCAGCCTGGATTGC	GGTACCTCTAGA	GGTAATCCCG	AGATCGGAAGAGCGTCG
1:150864992_2_alt_278	1:150864992	alt	fwd	Rep1	T01	HEK293FT	Pro	Library1	11.4121	0.810714	Y	ACTGGCCGCTTCACTG	TAGCTTTATAATAAACCTTGATTGCTGATAAGGAAAATCTCTCTACCCTATTCTTTTTCTTCAGAATGTCTTCTTCTTCTTCTTCTTTTTTTTTTTTTTTTTTTTATTGAGACAGGGCCTCGCTTTATCATCCAGCCTGGATTGC	GGTACCTCTAGA	CGCTTTAATC	AGATCGGAAGAGCGTCG
1:150864992_2_alt_279	1:150864992	alt	fwd	Rep1	T01	HEK293FT	Pro	Library1	10.0192	0.657701	Y	ACTGGCCGCTTCACTG	TAGCTTTATAATAAACCTTGATTGCTGATAAGGAAAATCTCTCTACCCTATTCTTTTTCTTCAGAATGTCTTCTTCTTCTTCTTCTTTTTTTTTTTTTTTTTTTTATTGAGACAGGGCCTCGCTTTATCATCCAGCCTGGATTGC	GGTACCTCTAGA	CGCCCTATAC	AGATCGGAAGAGCGTCG
1:150864992_2_alt_280	1:150864992	alt	fwd	Rep1	T01	HEK293FT	Pro	Library1	18.085	0.564934	Y	ACTGGCCGCTTCACTG	TAGCTTTATAATAAACCTTGATTGCTGATAAGGAAAATCTCTCTACCCTATTCTTTTTCTTCAGAATGTCTTCTTCTTCTTCTTCTTTTTTTTTTTTTTTTTTTTATTGAGACAGGGCCTCGCTTTATCATCCAGCCTGGATTGC	GGTACCTCTAGA	TTGATGTAGC	AGATCGGAAGAGCGTCG
1:150864992_3_scramble_281	1:150864992	scramble	fwd	Rep1	T01	HEK293FT	Pro	Library1	22.0505	1.95063	Y	ACTGGCCGCTTCACTG	TAGCTTTATAATAAACCTTGATTGCTGATAAGGAAAATCTCTCTACCCTATTCTTTTTCTTCTGTTCGTTATAACTTCTATTCTCTTTTTTTTTTTTTTTTTTTTATTGAGACAGGGCCTCGCTTTATCATCCAGCCTGGATTGC	GGTACCTCTAGA	GACCGGCAGG	AGATCGGAAGAGCGTCG
1:150864992_3_scramble_282	1:150864992	scramble	fwd	Rep1	T01	HEK293FT	Pro	Library1	16.1393	1.66808	Y	ACTGGCCGCTTCACTG	TAGCTTTATAATAAACCTTGATTGCTGATAAGGAAAATCTCTCTACCCTATTCTTTTTCTTCTGTTCGTTATAACTTCTATTCTCTTTTTTTTTTTTTTTTTTTTATTGAGACAGGGCCTCGCTTTATCATCCAGCCTGGATTGC	GGTACCTCTAGA	ACGTCAAATA	AGATCGGAAGAGCGTCG
1:150864992_3_scramble_283	1:150864992	scramble	fwd	Rep1	T01	HEK293FT	Pro	Library1	19.8218	1.69038	Y	ACTGGCCGCTTCACTG	TAGCTTTATAATAAACCTTGATTGCTGATAAGGAAAATCTCTCTACCCTATTCTTTTTCTTCTGTTCGTTATAACTTCTATTCTCTTTTTTTTTTTTTTTTTTTTATTGAGACAGGGCCTCGCTTTATCATCCAGCCTGGATTGC	GGTACCTCTAGA	CGGTCCGATC	AGATCGGAAGAGCGTCG
1:150864992_3_scramble_284	1:150864992	scramble	fwd	Rep1	T01	HEK293FT	Pro	Library1	22.2333	1.95816	Y	ACTGGCCGCTTCACTG	TAGCTTTATAATAAACCTTGATTGCTGATAAGGAAAATCTCTCTACCCTATTCTTTTTCTTCTGTTCGTTATAACTTCTATTCTCTTTTTTTTTTTTTTTTTTTTATTGAGACAGGGCCTCGCTTTATCATCCAGCCTGGATTGC	GGTACCTCTAGA	GGTTATAGGC	AGATCGGAAGAGCGTCG
1:150864992_3_scramble_285	1:150864992	scramble	fwd	Rep1	T01	HEK293FT	Pro	Library1	26.608	1.65919	Y	ACTGGCCGCTTCACTG	TAGCTTTATAATAAACCTTGATTGCTGATAAGGAAAATCTCTCTACCCTATTCTTTTTCTTCTGTTCGTTATAACTTCTATTCTCTTTTTTTTTTTTTTTTTTTTATTGAGACAGGGCCTCGCTTTATCATCCAGCCTGGATTGC	GGTACCTCTAGA	AGGTCTGAAG	AGATCGGAAGAGCGTCG
1:150864992_3_scramble_286	1:150864992	scramble	fwd	Rep1	T01	HEK293FT	Pro	Library1	25.3631	2.00973	Y	ACTGGCCGCTTCACTG	TAGCTTTATAATAAACCTTGATTGCTGATAAGGAAAATCTCTCTACCCTATTCTTTTTCTTCTGTTCGTTATAACTTCTATTCTCTTTTTTTTTTTTTTTTTTTTATTGAGACAGGGCCTCGCTTTATCATCCAGCCTGGATTGC	GGTACCTCTAGA	GATATCGCTT	AGATCGGAAGAGCGTCG
1:150864992_3_scramble_287	1:150864992	scramble	fwd	Rep1	T01	HEK293FT	Pro	Library1	27.8703	2.23086	Y	ACTGGCCGCTTCACTG	TAGCTTTATAATAAACCTTGATTGCTGATAAGGAAAATCTCTCTACCCTATTCTTTTTCTTCTGTTCGTTATAACTTCTATTCTCTTTTTTTTTTTTTTTTTTTTATTGAGACAGGGCCTCGCTTTATCATCCAGCCTGGATTGC	GGTACCTCTAGA	GCGCGCATTA	AGATCGGAAGAGCGTCG
1:150864992_3_scramble_288	1:150864992	scramble	fwd	Rep1	T01	HEK293FT	Pro	Library1	37.7296	1.83304	Y	ACTGGCCGCTTCACTG	TAGCTTTATAATAAACCTTGATTGCTGATAAGGAAAATCTCTCTACCCTATTCTTTTTCTTCTGTTCGTTATAACTTCTATTCTCTTTTTTTTTTTTTTTTTTTTATTGAGACAGGGCCTCGCTTTATCATCCAGCCTGGATTGC	GGTACCTCTAGA	TACGTCCCTT	AGATCGGAAGAGCGTCG
1:150864992_3_scramble_289	1:150864992	scramble	fwd	Rep1	T01	HEK293FT	Pro	Library1	35.9623	1.74949	Y	ACTGGCCGCTTCACTG	TAGCTTTATAATAAACCTTGATTGCTGATAAGGAAAATCTCTCTACCCTATTCTTTTTCTTCTGTTCGTTATAACTTCTATTCTCTTTTTTTTTTTTTTTTTTTTATTGAGACAGGGCCTCGCTTTATCATCCAGCCTGGATTGC	GGTACCTCTAGA	CTATCGCCGA	AGATCGGAAGAGCGTCG
1:150864992_3_scramble_290	1:150864992	scramble	fwd	Rep1	T01	HEK293FT	Pro	Library1	34.7566	1.94006	Y	ACTGGCCGCTTCACTG	TAGCTTTATAATAAACCTTGATTGCTGATAAGGAAAATCTCTCTACCCTATTCTTTTTCTTCTGTTCGTTATAACTTCTATTCTCTTTTTTTTTTTTTTTTTTTTATTGAGACAGGGCCTCGCTTTATCATCCAGCCTGGATTGC	GGTACCTCTAGA	GGCAAATATA	AGATCGGAAGAGCGTCG
1:150864992_4_ref_rc_291	1:150864992	ref	rev	Rep1	T01	HEK293FT	Pro	Library1	4.51277	0.449553	Y	ACTGGCCGCTTCACTG	GCAATCCAGGCTGGATGATAAAGCGAGGCCCTGTCTCAATAAAAAAAAAAAAAAAAAAAAGAAGAAGAAGAATAAGACATTCTGAAGAAAAAGAATAGGGTAGAGAGATTTTCCTTATCAGCAATCAAGGTTTATTATAAAGCTA	GGTACCTCTAGA	CCATGTGTCC	AGATCGGAAGAGCGTCG
1:150864992_4_ref_rc_292	1:150864992	ref	rev	Rep1	T01	HEK293FT	Pro	Library1	1	1	Y	ACTGGCCGCTTCACTG	GCAATCCAGGCTGGATGATAAAGCGAGGCCCTGTCTCAATAAAAAAAAAAAAAAAAAAAAGAAGAAGAAGAATAAGACATTCTGAAGAAAAAGAATAGGGTAGAGAGATTTTCCTTATCAGCAATCAAGGTTTATTATAAAGCTA	GGTACCTCTAGA	TCAAGATACC	AGATCGGAAGAGCGTCG
1:150864992_4_ref_rc_293	1:150864992	ref	rev	Rep1	T01	HEK293FT	Pro	Library1	9.85811	0.492736	Y	ACTGGCCGCTTCACTG	GCAATCCAGGCTGGATGATAAAGCGAGGCCCTGTCTCAATAAAAAAAAAAAAAAAAAAAAGAAGAAGAAGAATAAGACATTCTGAAGAAAAAGAATAGGGTAGAGAGATTTTCCTTATCAGCAATCAAGGTTTATTATAAAGCTA	GGTACCTCTAGA	CATGGTGTTT	AGATCGGAAGAGCGTCG
1:150864992_4_ref_rc_294	1:150864992	ref	rev	Rep1	T01	HEK293FT	Pro	Library1	4.0209	0.653336	Y	ACTGGCCGCTTCACTG	GCAATCCAGGCTGGATGATAAAGCGAGGCCCTGTCTCAATAAAAAAAAAAAAAAAAAAAAGAAGAAGAAGAATAAGACATTCTGAAGAAAAAGAATAGGGTAGAGAGATTTTCCTTATCAGCAATCAAGGTTTATTATAAAGCTA	GGTACCTCTAGA	CCGGGACGCG	AGATCGGAAGAGCGTCG
1:150864992_4_ref_rc_295	1:150864992	ref	rev	Rep1	T01	HEK293FT	Pro	Library1	8.92224	0.484409	Y	ACTGGCCGCTTCACTG	GCAATCCAGGCTGGATGATAAAGCGAGGCCCTGTCTCAATAAAAAAAAAAAAAAAAAAAAGAAGAAGAAGAATAAGACATTCTGAAGAAAAAGAATAGGGTAGAGAGATTTTCCTTATCAGCAATCAAGGTTTATTATAAAGCTA	GGTACCTCTAGA	AGCAGTTCGT	AGATCGGAAGAGCGTCG
1:150864992_4_ref_rc_296	1:150864992	ref	rev	Rep1	T01	HEK293FT	Pro	Library1	1	1	Y	ACTGGCCGCTTCACTG	GCAATCCAGGCTGGATGATAAAGCGAGGCCCTGTCTCAATAAAAAAAAAAAAAAAAAAAAGAAGAAGAAGAATAAGACATTCTGAAGAAAAAGAATAGGGTAGAGAGATTTTCCTTATCAGCAATCAAGGTTTATTATAAAGCTA	GGTACCTCTAGA	TCGTAGCAGG	AGATCGGAAGAGCGTCG
1:150864992_4_ref_rc_297	1:150864992	ref	rev	Rep1	T01	HEK293FT	Pro	Library1	2.44951	0.460081	Y	ACTGGCCGCTTCACTG	GCAATCCAGGCTGGATGATAAAGCGAGGCCCTGTCTCAATAAAAAAAAAAAAAAAAAAAAGAAGAAGAAGAATAAGACATTCTGAAGAAAAAGAATAGGGTAGAGAGATTTTCCTTATCAGCAATCAAGGTTTATTATAAAGCTA	GGTACCTCTAGA	CTTGCTCGCG	AGATCGGAAGAGCGTCG
1:150864992_4_ref_rc_298	1:150864992	ref	rev	Rep1	T01	HEK293FT	Pro	Library1	5.32676	0.503988	Y	ACTGGCCGCTTCACTG	GCAATCCAGGCTGGATGATAAAGCGAGGCCCTGTCTCAATAAAAAAAAAAAAAAAAAAAAGAAGAAGAAGAATAAGACATTCTGAAGAAAAAGAATAGGGTAGAGAGATTTTCCTTATCAGCAATCAAGGTTTATTATAAAGCTA	GGTACCTCTAGA	CCTTGCATGT	AGATCGGAAGAGCGTCG
1:150864992_4_ref_rc_299	1:150864992	ref	rev	Rep1	T01	HEK293FT	Pro	Library1	1	1	Y	ACTGGCCGCTTCACTG	GCAATCCAGGCTGGATGATAAAGCGAGGCCCTGTCTCAATAAAAAAAAAAAAAAAAAAAAGAAGAAGAAGAATAAGACATTCTGAAGAAAAAGAATAGGGTAGAGAGATTTTCCTTATCAGCAATCAAGGTTTATTATAAAGCTA	GGTACCTCTAGA	TCTCGTGCCA	AGATCGGAAGAGCGTCG
1:150864992_4_ref_rc_300	1:150864992	ref	rev	Rep1	T01	HEK293FT	Pro	Library1	6.7458	0.376446	Y	ACTGGCCGCTTCACTG	GCAATCCAGGCTGGATGATAAAGCGAGGCCCTGTCTCAATAAAAAAAAAAAAAAAAAAAAGAAGAAGAAGAATAAGACATTCTGAAGAAAAAGAATAGGGTAGAGAGATTTTCCTTATCAGCAATCAAGGTTTATTATAAAGCTA	GGTACCTCTAGA	GGCAGGTGTA	AGATCGGAAGAGCGTCG
1:150864992_5_alt_rc_301	1:150864992	alt	rev	Rep1	T01	HEK293FT	Pro	Library1	5.04818	0.468577	Y	ACTGGCCGCTTCACTG	GCAATCCAGGCTGGATGATAAAGCGAGGCCCTGTCTCAATAAAAAAAAAAAAAAAAAAAAGAAGAAGAAGAAGAAGACATTCTGAAGAAAAAGAATAGGGTAGAGAGATTTTCCTTATCAGCAATCAAGGTTTATTATAAAGCTA	GGTACCTCTAGA	TTGAGCGCTG	AGATCGGAAGAGCGTCG
1:150864992_5_alt_rc_302	1:150864992	alt	rev	Rep1	T01	HEK293FT	Pro	Library1	5.67934	0.483392	Y	ACTGGCCGCTTCACTG	GCAATCCAGGCTGGATGATAAAGCGAGGCCCTGTCTCAATAAAAAAAAAAAAAAAAAAAAGAAGAAGAAGAAGAAGACATTCTGAAGAAAAAGAATAGGGTAGAGAGATTTTCCTTATCAGCAATCAAGGTTTATTATAAAGCTA	GGTACCTCTAGA	GATGGGCTCA	AGATCGGAAGAGCGTCG
1:150864992_5_alt_rc_303	1:150864992	alt	rev	Rep1	T01	HEK293FT	Pro	Library1	4.85665	0.465099	Y	ACTGGCCGCTTCACTG	GCAATCCAGGCTGGATGATAAAGCGAGGCCCTGTCTCAATAAAAAAAAAAAAAAAAAAAAGAAGAAGAAGAAGAAGACATTCTGAAGAAAAAGAATAGGGTAGAGAGATTTTCCTTATCAGCAATCAAGGTTTATTATAAAGCTA	GGTACCTCTAGA	AGCTCATCAT	AGATCGGAAGAGCGTCG
1:150864992_5_alt_rc_304	1:150864992	alt	rev	Rep1	T01	HEK293FT	Pro	Library1	7.20285	0.315387	Y	ACTGGCCGCTTCACTG	GCAATCCAGGCTGGATGATAAAGCGAGGCCCTGTCTCAATAAAAAAAAAAAAAAAAAAAAGAAGAAGAAGAAGAAGACATTCTGAAGAAAAAGAATAGGGTAGAGAGATTTTCCTTATCAGCAATCAAGGTTTATTATAAAGCTA	GGTACCTCTAGA	TAACCCATCG	AGATCGGAAGAGCGTCG
1:150864992_5_alt_rc_305	1:150864992	alt	rev	Rep1	T01	HEK293FT	Pro	Library1	9.88422	0.433397	Y	ACTGGCCGCTTCACTG	GCAATCCAGGCTGGATGATAAAGCGAGGCCCTGTCTCAATAAAAAAAAAAAAAAAAAAAAGAAGAAGAAGAAGAAGACATTCTGAAGAAAAAGAATAGGGTAGAGAGATTTTCCTTATCAGCAATCAAGGTTTATTATAAAGCTA	GGTACCTCTAGA	CCTCTCGTGT	AGATCGGAAGAGCGTCG
1:150864992_5_alt_rc_306	1:150864992	alt	rev	Rep1	T01	HEK293FT	Pro	Library1	4.91759	0.405557	Y	ACTGGCCGCTTCACTG	GCAATCCAGGCTGGATGATAAAGCGAGGCCCTGTCTCAATAAAAAAAAAAAAAAAAAAAAGAAGAAGAAGAAGAAGACATTCTGAAGAAAAAGAATAGGGTAGAGAGATTTTCCTTATCAGCAATCAAGGTTTATTATAAAGCTA	GGTACCTCTAGA	ATGGTTAGAG	AGATCGGAAGAGCGTCG
1:150864992_5_alt_rc_307	1:150864992	alt	rev	Rep1	T01	HEK293FT	Pro	Library1	6.4411	0.420069	Y	ACTGGCCGCTTCACTG	GCAATCCAGGCTGGATGATAAAGCGAGGCCCTGTCTCAATAAAAAAAAAAAAAAAAAAAAGAAGAAGAAGAAGAAGACATTCTGAAGAAAAAGAATAGGGTAGAGAGATTTTCCTTATCAGCAATCAAGGTTTATTATAAAGCTA	GGTACCTCTAGA	TACGGATAAG	AGATCGGAAGAGCGTCG
1:150864992_5_alt_rc_308	1:150864992	alt	rev	Rep1	T01	HEK293FT	Pro	Library1	8.40424	0.352044	Y	ACTGGCCGCTTCACTG	GCAATCCAGGCTGGATGATAAAGCGAGGCCCTGTCTCAATAAAAAAAAAAAAAAAAAAAAGAAGAAGAAGAAGAAGACATTCTGAAGAAAAAGAATAGGGTAGAGAGATTTTCCTTATCAGCAATCAAGGTTTATTATAAAGCTA	GGTACCTCTAGA	TAAGCGAGTA	AGATCGGAAGAGCGTCG
1:150864992_5_alt_rc_309	1:150864992	alt	rev	Rep1	T01	HEK293FT	Pro	Library1	8.74377	0.485973	Y	ACTGGCCGCTTCACTG	GCAATCCAGGCTGGATGATAAAGCGAGGCCCTGTCTCAATAAAAAAAAAAAAAAAAAAAAGAAGAAGAAGAAGAAGACATTCTGAAGAAAAAGAATAGGGTAGAGAGATTTTCCTTATCAGCAATCAAGGTTTATTATAAAGCTA	GGTACCTCTAGA	GTTATACTGC	AGATCGGAAGAGCGTCG
1:150864992_5_alt_rc_310	1:150864992	alt	rev	Rep1	T01	HEK293FT	Pro	Library1	9.47941	0.461764	Y	ACTGGCCGCTTCACTG	GCAATCCAGGCTGGATGATAAAGCGAGGCCCTGTCTCAATAAAAAAAAAAAAAAAAAAAAGAAGAAGAAGAAGAAGACATTCTGAAGAAAAAGAATAGGGTAGAGAGATTTTCCTTATCAGCAATCAAGGTTTATTATAAAGCTA	GGTACCTCTAGA	GTCGGAAGCA	AGATCGGAAGAGCGTCG
1:150864992_6_scramble_rc_311	1:150864992	scramble	rev	Rep1	T01	HEK293FT	Pro	Library1	4.67383	0.539765	Y	ACTGGCCGCTTCACTG	GCAATCCAGGCTGGATGATAAAGCGAGGCCCTGTCTCAATAAAAAAAAAAAAAAAAAAAAGAGAATAGAAGTTATAACGAACAGAAGAAAAAGAATAGGGTAGAGAGATTTTCCTTATCAGCAATCAAGGTTTATTATAAAGCTA	GGTACCTCTAGA	TAGTTGGAGA	AGATCGGAAGAGCGTCG
1:150864992_6_scramble_rc_312	1:150864992	scramble	rev	Rep1	T01	HEK293FT	Pro	Library1	7.08968	0.586886	Y	ACTGGCCGCTTCACTG	GCAATCCAGGCTGGATGATAAAGCGAGGCCCTGTCTCAATAAAAAAAAAAAAAAAAAAAAGAGAATAGAAGTTATAACGAACAGAAGAAAAAGAATAGGGTAGAGAGATTTTCCTTATCAGCAATCAAGGTTTATTATAAAGCTA	GGTACCTCTAGA	TTCTCGAATT	AGATCGGAAGAGCGTCG
1:150864992_6_scramble_rc_313	1:150864992	scramble	rev	Rep1	T01	HEK293FT	Pro	Library1	3.93384	0.630819	Y	ACTGGCCGCTTCACTG	GCAATCCAGGCTGGATGATAAAGCGAGGCCCTGTCTCAATAAAAAAAAAAAAAAAAAAAAGAGAATAGAAGTTATAACGAACAGAAGAAAAAGAATAGGGTAGAGAGATTTTCCTTATCAGCAATCAAGGTTTATTATAAAGCTA	GGTACCTCTAGA	AATGGATATC	AGATCGGAAGAGCGTCG
1:150864992_6_scramble_rc_314	1:150864992	scramble	rev	Rep1	T01	HEK293FT	Pro	Library1	14.0586	0.548067	Y	ACTGGCCGCTTCACTG	GCAATCCAGGCTGGATGATAAAGCGAGGCCCTGTCTCAATAAAAAAAAAAAAAAAAAAAAGAGAATAGAAGTTATAACGAACAGAAGAAAAAGAATAGGGTAGAGAGATTTTCCTTATCAGCAATCAAGGTTTATTATAAAGCTA	GGTACCTCTAGA	GTCCAGACTA	AGATCGGAAGAGCGTCG
1:150864992_6_scramble_rc_315	1:150864992	scramble	rev	Rep1	T01	HEK293FT	Pro	Library1	6.48463	0.439557	Y	ACTGGCCGCTTCACTG	GCAATCCAGGCTGGATGATAAAGCGAGGCCCTGTCTCAATAAAAAAAAAAAAAAAAAAAAGAGAATAGAAGTTATAACGAACAGAAGAAAAAGAATAGGGTAGAGAGATTTTCCTTATCAGCAATCAAGGTTTATTATAAAGCTA	GGTACCTCTAGA	CATGAATCAA	AGATCGGAAGAGCGTCG
1:150864992_6_scramble_rc_316	1:150864992	scramble	rev	Rep1	T01	HEK293FT	Pro	Library1	9.41846	0.413139	Y	ACTGGCCGCTTCACTG	GCAATCCAGGCTGGATGATAAAGCGAGGCCCTGTCTCAATAAAAAAAAAAAAAAAAAAAAGAGAATAGAAGTTATAACGAACAGAAGAAAAAGAATAGGGTAGAGAGATTTTCCTTATCAGCAATCAAGGTTTATTATAAAGCTA	GGTACCTCTAGA	TTAATCTTCA	AGATCGGAAGAGCGTCG
1:150864992_6_scramble_rc_317	1:150864992	scramble	rev	Rep1	T01	HEK293FT	Pro	Library1	7.04615	0.440748	Y	ACTGGCCGCTTCACTG	GCAATCCAGGCTGGATGATAAAGCGAGGCCCTGTCTCAATAAAAAAAAAAAAAAAAAAAAGAGAATAGAAGTTATAACGAACAGAAGAAAAAGAATAGGGTAGAGAGATTTTCCTTATCAGCAATCAAGGTTTATTATAAAGCTA	GGTACCTCTAGA	TGTCATTCTT	AGATCGGAAGAGCGTCG
1:150864992_6_scramble_rc_318	1:150864992	scramble	rev	Rep1	T01	HEK293FT	Pro	Library1	3.08503	0.394525	Y	ACTGGCCGCTTCACTG	GCAATCCAGGCTGGATGATAAAGCGAGGCCCTGTCTCAATAAAAAAAAAAAAAAAAAAAAGAGAATAGAAGTTATAACGAACAGAAGAAAAAGAATAGGGTAGAGAGATTTTCCTTATCAGCAATCAAGGTTTATTATAAAGCTA	GGTACCTCTAGA	ACTATCTCTT	AGATCGGAAGAGCGTCG
1:150864992_6_scramble_rc_319	1:150864992	scramble	rev	Rep1	T01	HEK293FT	Pro	Library1	8.60883	0.420006	Y	ACTGGCCGCTTCACTG	GCAATCCAGGCTGGATGATAAAGCGAGGCCCTGTCTCAATAAAAAAAAAAAAAAAAAAAAGAGAATAGAAGTTATAACGAACAGAAGAAAAAGAATAGGGTAGAGAGATTTTCCTTATCAGCAATCAAGGTTTATTATAAAGCTA	GGTACCTCTAGA	TACCTCATTG	AGATCGGAAGAGCGTCG
1:150864992_6_scramble_rc_320	1:150864992	scramble	rev	Rep1	T01	HEK293FT	Pro	Library1	5.14829	0.556095	Y	ACTGGCCGCTTCACTG	GCAATCCAGGCTGGATGATAAAGCGAGGCCCTGTCTCAATAAAAAAAAAAAAAAAAAAAAGAGAATAGAAGTTATAACGAACAGAAGAAAAAGAATAGGGTAGAGAGATTTTCCTTATCAGCAATCAAGGTTTATTATAAAGCTA	GGTACCTCTAGA	AATCATTGTG	AGATCGGAAGAGCGTCG
1:150871297_1_ref_321	1:150871297	ref	fwd	Rep1	T01	HEK293FT	Pro	Library1	9.94081	0.862763	Y	ACTGGCCGCTTCACTG	TGACTCAAAAAAAAAAAAAAAAGAAAGAAAGAAAGGCAGGGCGGGGGGCCCGGGCACGGTGGCTCACGCCTGCAATCCCAACACTCTGGGAAGCCCAGGCGGGCGGATCACGAGGTCAGGAGACCGAGACCATCCTGGGTAACAC	GGTACCTCTAGA	GCTCCTTACA	AGATCGGAAGAGCGTCG
1:150871297_1_ref_322	1:150871297	ref	fwd	Rep1	T01	HEK293FT	Pro	Library1	15.6083	0.504143	Y	ACTGGCCGCTTCACTG	TGACTCAAAAAAAAAAAAAAAAGAAAGAAAGAAAGGCAGGGCGGGGGGCCCGGGCACGGTGGCTCACGCCTGCAATCCCAACACTCTGGGAAGCCCAGGCGGGCGGATCACGAGGTCAGGAGACCGAGACCATCCTGGGTAACAC	GGTACCTCTAGA	ATAATACTGT	AGATCGGAAGAGCGTCG
1:150871297_1_ref_323	1:150871297	ref	fwd	Rep1	T01	HEK293FT	Pro	Library1	22.7252	0.693948	Y	ACTGGCCGCTTCACTG	TGACTCAAAAAAAAAAAAAAAAGAAAGAAAGAAAGGCAGGGCGGGGGGCCCGGGCACGGTGGCTCACGCCTGCAATCCCAACACTCTGGGAAGCCCAGGCGGGCGGATCACGAGGTCAGGAGACCGAGACCATCCTGGGTAACAC	GGTACCTCTAGA	GGCTAGGAAC	AGATCGGAAGAGCGTCG
1:150871297_1_ref_324	1:150871297	ref	fwd	Rep1	T01	HEK293FT	Pro	Library1	11.6254	0.794865	Y	ACTGGCCGCTTCACTG	TGACTCAAAAAAAAAAAAAAAAGAAAGAAAGAAAGGCAGGGCGGGGGGCCCGGGCACGGTGGCTCACGCCTGCAATCCCAACACTCTGGGAAGCCCAGGCGGGCGGATCACGAGGTCAGGAGACCGAGACCATCCTGGGTAACAC	GGTACCTCTAGA	GGTGGTCAGG	AGATCGGAAGAGCGTCG
1:150871297_1_ref_325	1:150871297	ref	fwd	Rep1	T01	HEK293FT	Pro	Library1	7.50755	0.796105	Y	ACTGGCCGCTTCACTG	TGACTCAAAAAAAAAAAAAAAAGAAAGAAAGAAAGGCAGGGCGGGGGGCCCGGGCACGGTGGCTCACGCCTGCAATCCCAACACTCTGGGAAGCCCAGGCGGGCGGATCACGAGGTCAGGAGACCGAGACCATCCTGGGTAACAC	GGTACCTCTAGA	GCCGATCAAG	AGATCGGAAGAGCGTCG
1:150871297_1_ref_326	1:150871297	ref	fwd	Rep1	T01	HEK293FT	Pro	Library1	11.8822	0.753732	Y	ACTGGCCGCTTCACTG	TGACTCAAAAAAAAAAAAAAAAGAAAGAAAGAAAGGCAGGGCGGGGGGCCCGGGCACGGTGGCTCACGCCTGCAATCCCAACACTCTGGGAAGCCCAGGCGGGCGGATCACGAGGTCAGGAGACCGAGACCATCCTGGGTAACAC	GGTACCTCTAGA	TAGATCAAAC	AGATCGGAAGAGCGTCG
1:150871297_1_ref_327	1:150871297	ref	fwd	Rep1	T01	HEK293FT	Pro	Library1	23.6959	0.821862	Y	ACTGGCCGCTTCACTG	TGACTCAAAAAAAAAAAAAAAAGAAAGAAAGAAAGGCAGGGCGGGGGGCCCGGGCACGGTGGCTCACGCCTGCAATCCCAACACTCTGGGAAGCCCAGGCGGGCGGATCACGAGGTCAGGAGACCGAGACCATCCTGGGTAACAC	GGTACCTCTAGA	GGTTACCGAT	AGATCGGAAGAGCGTCG
1:150871297_1_ref_328	1:150871297	ref	fwd	Rep1	T01	HEK293FT	Pro	Library1	7.39002	0.709559	Y	ACTGGCCGCTTCACTG	TGACTCAAAAAAAAAAAAAAAAGAAAGAAAGAAAGGCAGGGCGGGGGGCCCGGGCACGGTGGCTCACGCCTGCAATCCCAACACTCTGGGAAGCCCAGGCGGGCGGATCACGAGGTCAGGAGACCGAGACCATCCTGGGTAACAC	GGTACCTCTAGA	GCCGAACCCG	AGATCGGAAGAGCGTCG
1:150871297_1_ref_329	1:150871297	ref	fwd	Rep1	T01	HEK293FT	Pro	Library1	16.9402	0.649039	Y	ACTGGCCGCTTCACTG	TGACTCAAAAAAAAAAAAAAAAGAAAGAAAGAAAGGCAGGGCGGGGGGCCCGGGCACGGTGGCTCACGCCTGCAATCCCAACACTCTGGGAAGCCCAGGCGGGCGGATCACGAGGTCAGGAGACCGAGACCATCCTGGGTAACAC	GGTACCTCTAGA	ACAACAGCAA	AGATCGGAAGAGCGTCG
1:150871297_1_ref_330	1:150871297	ref	fwd	Rep1	T01	HEK293FT	Pro	Library1	21.3932	0.594166	Y	ACTGGCCGCTTCACTG	TGACTCAAAAAAAAAAAAAAAAGAAAGAAAGAAAGGCAGGGCGGGGGGCCCGGGCACGGTGGCTCACGCCTGCAATCCCAACACTCTGGGAAGCCCAGGCGGGCGGATCACGAGGTCAGGAGACCGAGACCATCCTGGGTAACAC	GGTACCTCTAGA	TGGTTCTGCC	AGATCGGAAGAGCGTCG
1:150871297_2_alt_331	1:150871297	alt	fwd	Rep1	T01	HEK293FT	Pro	Library1	16.8793	0.705848	Y	ACTGGCCGCTTCACTG	TGACTCAAAAAAAAAAAAAAAAGAAAGAAAGAAAGGCAGGGCGGGGGGCCCGGGCACGGTGGCTCACGCCTGTAATCCCAACACTCTGGGAAGCCCAGGCGGGCGGATCACGAGGTCAGGAGACCGAGACCATCCTGGGTAACAC	GGTACCTCTAGA	ATACGCGTAA	AGATCGGAAGAGCGTCG
1:150871297_2_alt_332	1:150871297	alt	fwd	Rep1	T01	HEK293FT	Pro	Library1	15.0119	0.727727	Y	ACTGGCCGCTTCACTG	TGACTCAAAAAAAAAAAAAAAAGAAAGAAAGAAAGGCAGGGCGGGGGGCCCGGGCACGGTGGCTCACGCCTGTAATCCCAACACTCTGGGAAGCCCAGGCGGGCGGATCACGAGGTCAGGAGACCGAGACCATCCTGGGTAACAC	GGTACCTCTAGA	CTCCTAATCC	AGATCGGAAGAGCGTCG
1:150871297_2_alt_333	1:150871297	alt	fwd	Rep1	T01	HEK293FT	Pro	Library1	6.5238	0.777868	Y	ACTGGCCGCTTCACTG	TGACTCAAAAAAAAAAAAAAAAGAAAGAAAGAAAGGCAGGGCGGGGGGCCCGGGCACGGTGGCTCACGCCTGTAATCCCAACACTCTGGGAAGCCCAGGCGGGCGGATCACGAGGTCAGGAGACCGAGACCATCCTGGGTAACAC	GGTACCTCTAGA	CCCATCCTAT	AGATCGGAAGAGCGTCG
1:150871297_2_alt_334	1:150871297	alt	fwd	Rep1	T01	HEK293FT	Pro	Library1	14.4112	0.571311	Y	ACTGGCCGCTTCACTG	TGACTCAAAAAAAAAAAAAAAAGAAAGAAAGAAAGGCAGGGCGGGGGGCCCGGGCACGGTGGCTCACGCCTGTAATCCCAACACTCTGGGAAGCCCAGGCGGGCGGATCACGAGGTCAGGAGACCGAGACCATCCTGGGTAACAC	GGTACCTCTAGA	CGGTTCGGCG	AGATCGGAAGAGCGTCG
1:150871297_2_alt_335	1:150871297	alt	fwd	Rep1	T01	HEK293FT	Pro	Library1	9.41846	0.46611	Y	ACTGGCCGCTTCACTG	TGACTCAAAAAAAAAAAAAAAAGAAAGAAAGAAAGGCAGGGCGGGGGGCCCGGGCACGGTGGCTCACGCCTGTAATCCCAACACTCTGGGAAGCCCAGGCGGGCGGATCACGAGGTCAGGAGACCGAGACCATCCTGGGTAACAC	GGTACCTCTAGA	ACATTTGGCT	AGATCGGAAGAGCGTCG
1:150871297_2_alt_336	1:150871297	alt	fwd	Rep1	T01	HEK293FT	Pro	Library1	16.9011	0.71572	Y	ACTGGCCGCTTCACTG	TGACTCAAAAAAAAAAAAAAAAGAAAGAAAGAAAGGCAGGGCGGGGGGCCCGGGCACGGTGGCTCACGCCTGTAATCCCAACACTCTGGGAAGCCCAGGCGGGCGGATCACGAGGTCAGGAGACCGAGACCATCCTGGGTAACAC	GGTACCTCTAGA	GTCCGTCAAT	AGATCGGAAGAGCGTCG
1:150871297_2_alt_337	1:150871297	alt	fwd	Rep1	T01	HEK293FT	Pro	Library1	14.8813	0.729257	Y	ACTGGCCGCTTCACTG	TGACTCAAAAAAAAAAAAAAAAGAAAGAAAGAAAGGCAGGGCGGGGGGCCCGGGCACGGTGGCTCACGCCTGTAATCCCAACACTCTGGGAAGCCCAGGCGGGCGGATCACGAGGTCAGGAGACCGAGACCATCCTGGGTAACAC	GGTACCTCTAGA	GGTCGATCGA	AGATCGGAAGAGCGTCG
1:150871297_2_alt_338	1:150871297	alt	fwd	Rep1	T01	HEK293FT	Pro	Library1	19.0209	0.731044	Y	ACTGGCCGCTTCACTG	TGACTCAAAAAAAAAAAAAAAAGAAAGAAAGAAAGGCAGGGCGGGGGGCCCGGGCACGGTGGCTCACGCCTGTAATCCCAACACTCTGGGAAGCCCAGGCGGGCGGATCACGAGGTCAGGAGACCGAGACCATCCTGGGTAACAC	GGTACCTCTAGA	ACGAAAGTTA	AGATCGGAAGAGCGTCG
1:150871297_2_alt_339	1:150871297	alt	fwd	Rep1	T01	HEK293FT	Pro	Library1	11.9736	0.660984	Y	ACTGGCCGCTTCACTG	TGACTCAAAAAAAAAAAAAAAAGAAAGAAAGAAAGGCAGGGCGGGGGGCCCGGGCACGGTGGCTCACGCCTGTAATCCCAACACTCTGGGAAGCCCAGGCGGGCGGATCACGAGGTCAGGAGACCGAGACCATCCTGGGTAACAC	GGTACCTCTAGA	GCATTAAGCG	AGATCGGAAGAGCGTCG
1:150871297_2_alt_340	1:150871297	alt	fwd	Rep1	T01	HEK293FT	Pro	Library1	6.23216	0.619434	Y	ACTGGCCGCTTCACTG	TGACTCAAAAAAAAAAAAAAAAGAAAGAAAGAAAGGCAGGGCGGGGGGCCCGGGCACGGTGGCTCACGCCTGTAATCCCAACACTCTGGGAAGCCCAGGCGGGCGGATCACGAGGTCAGGAGACCGAGACCATCCTGGGTAACAC	GGTACCTCTAGA	ACTGAATATA	AGATCGGAAGAGCGTCG
1:150871297_3_scramble_341	1:150871297	scramble	fwd	Rep1	T01	HEK293FT	Pro	Library1	12.8311	0.46832	Y	ACTGGCCGCTTCACTG	TGACTCAAAAAAAAAAAAAAAAGAAAGAAAGAAAGGCAGGGCGGGGGGCCCGGGCACGGTGGACTCACCATCCCAGTACGCACCTCTGGGAAGCCCAGGCGGGCGGATCACGAGGTCAGGAGACCGAGACCATCCTGGGTAACAC	GGTACCTCTAGA	TAGATCCCGT	AGATCGGAAGAGCGTCG
1:150871297_3_scramble_342	1:150871297	scramble	fwd	Rep1	T01	HEK293FT	Pro	Library1	8.92659	0.571511	Y	ACTGGCCGCTTCACTG	TGACTCAAAAAAAAAAAAAAAAGAAAGAAAGAAAGGCAGGGCGGGGGGCCCGGGCACGGTGGACTCACCATCCCAGTACGCACCTCTGGGAAGCCCAGGCGGGCGGATCACGAGGTCAGGAGACCGAGACCATCCTGGGTAACAC	GGTACCTCTAGA	GCATTAAGGT	AGATCGGAAGAGCGTCG
1:150871297_3_scramble_343	1:150871297	scramble	fwd	Rep1	T01	HEK293FT	Pro	Library1	7.63814	0.75374	Y	ACTGGCCGCTTCACTG	TGACTCAAAAAAAAAAAAAAAAGAAAGAAAGAAAGGCAGGGCGGGGGGCCCGGGCACGGTGGACTCACCATCCCAGTACGCACCTCTGGGAAGCCCAGGCGGGCGGATCACGAGGTCAGGAGACCGAGACCATCCTGGGTAACAC	GGTACCTCTAGA	GTTAGCCATC	AGATCGGAAGAGCGTCG
1:150871297_3_scramble_344	1:150871297	scramble	fwd	Rep1	T01	HEK293FT	Pro	Library1	15.5996	0.519704	Y	ACTGGCCGCTTCACTG	TGACTCAAAAAAAAAAAAAAAAGAAAGAAAGAAAGGCAGGGCGGGGGGCCCGGGCACGGTGGACTCACCATCCCAGTACGCACCTCTGGGAAGCCCAGGCGGGCGGATCACGAGGTCAGGAGACCGAGACCATCCTGGGTAACAC	GGTACCTCTAGA	CTATTTAATT	AGATCGGAAGAGCGTCG
1:150871297_3_scramble_345	1:150871297	scramble	fwd	Rep1	T01	HEK293FT	Pro	Library1	9.27917	0.66802	Y	ACTGGCCGCTTCACTG	TGACTCAAAAAAAAAAAAAAAAGAAAGAAAGAAAGGCAGGGCGGGGGGCCCGGGCACGGTGGACTCACCATCCCAGTACGCACCTCTGGGAAGCCCAGGCGGGCGGATCACGAGGTCAGGAGACCGAGACCATCCTGGGTAACAC	GGTACCTCTAGA	GTTGCATTTG	AGATCGGAAGAGCGTCG
1:150871297_3_scramble_346	1:150871297	scramble	fwd	Rep1	T01	HEK293FT	Pro	Library1	13.5711	0.570648	Y	ACTGGCCGCTTCACTG	TGACTCAAAAAAAAAAAAAAAAGAAAGAAAGAAAGGCAGGGCGGGGGGCCCGGGCACGGTGGACTCACCATCCCAGTACGCACCTCTGGGAAGCCCAGGCGGGCGGATCACGAGGTCAGGAGACCGAGACCATCCTGGGTAACAC	GGTACCTCTAGA	TGCCACTTAT	AGATCGGAAGAGCGTCG
1:150871297_3_scramble_347	1:150871297	scramble	fwd	Rep1	T01	HEK293FT	Pro	Library1	6.8285	0.589165	Y	ACTGGCCGCTTCACTG	TGACTCAAAAAAAAAAAAAAAAGAAAGAAAGAAAGGCAGGGCGGGGGGCCCGGGCACGGTGGACTCACCATCCCAGTACGCACCTCTGGGAAGCCCAGGCGGGCGGATCACGAGGTCAGGAGACCGAGACCATCCTGGGTAACAC	GGTACCTCTAGA	ACCTCTCAGC	AGATCGGAAGAGCGTCG
1:150871297_3_scramble_348	1:150871297	scramble	fwd	Rep1	T01	HEK293FT	Pro	Library1	4.57371	0.685077	Y	ACTGGCCGCTTCACTG	TGACTCAAAAAAAAAAAAAAAAGAAAGAAAGAAAGGCAGGGCGGGGGGCCCGGGCACGGTGGACTCACCATCCCAGTACGCACCTCTGGGAAGCCCAGGCGGGCGGATCACGAGGTCAGGAGACCGAGACCATCCTGGGTAACAC	GGTACCTCTAGA	GATAAGCTGG	AGATCGGAAGAGCGTCG
1:150871297_3_scramble_349	1:150871297	scramble	fwd	Rep1	T01	HEK293FT	Pro	Library1	1	1	Y	ACTGGCCGCTTCACTG	TGACTCAAAAAAAAAAAAAAAAGAAAGAAAGAAAGGCAGGGCGGGGGGCCCGGGCACGGTGGACTCACCATCCCAGTACGCACCTCTGGGAAGCCCAGGCGGGCGGATCACGAGGTCAGGAGACCGAGACCATCCTGGGTAACAC	GGTACCTCTAGA	TCCGGTTAAT	AGATCGGAAGAGCGTCG
1:150871297_3_scramble_350	1:150871297	scramble	fwd	Rep1	T01	HEK293FT	Pro	Library1	11.2031	0.448	Y	ACTGGCCGCTTCACTG	TGACTCAAAAAAAAAAAAAAAAGAAAGAAAGAAAGGCAGGGCGGGGGGCCCGGGCACGGTGGACTCACCATCCCAGTACGCACCTCTGGGAAGCCCAGGCGGGCGGATCACGAGGTCAGGAGACCGAGACCATCCTGGGTAACAC	GGTACCTCTAGA	TACTATGAAT	AGATCGGAAGAGCGTCG
1:150871297_4_ref_rc_351	1:150871297	ref	rev	Rep1	T01	HEK293FT	Pro	Library1	13.928	0.519806	Y	ACTGGCCGCTTCACTG	GTGTTACCCAGGATGGTCTCGGTCTCCTGACCTCGTGATCCGCCCGCCTGGGCTTCCCAGAGTGTTGGGATTGCAGGCGTGAGCCACCGTGCCCGGGCCCCCCGCCCTGCCTTTCTTTCTTTCTTTTTTTTTTTTTTTTGAGTCA	GGTACCTCTAGA	GGCGCTATAG	AGATCGGAAGAGCGTCG
1:150871297_4_ref_rc_352	1:150871297	ref	rev	Rep1	T01	HEK293FT	Pro	Library1	7.42485	0.406214	Y	ACTGGCCGCTTCACTG	GTGTTACCCAGGATGGTCTCGGTCTCCTGACCTCGTGATCCGCCCGCCTGGGCTTCCCAGAGTGTTGGGATTGCAGGCGTGAGCCACCGTGCCCGGGCCCCCCGCCCTGCCTTTCTTTCTTTCTTTTTTTTTTTTTTTTGAGTCA	GGTACCTCTAGA	TAGACCGGAG	AGATCGGAAGAGCGTCG
1:150871297_4_ref_rc_353	1:150871297	ref	rev	Rep1	T01	HEK293FT	Pro	Library1	3.58561	0.528807	Y	ACTGGCCGCTTCACTG	GTGTTACCCAGGATGGTCTCGGTCTCCTGACCTCGTGATCCGCCCGCCTGGGCTTCCCAGAGTGTTGGGATTGCAGGCGTGAGCCACCGTGCCCGGGCCCCCCGCCCTGCCTTTCTTTCTTTCTTTTTTTTTTTTTTTTGAGTCA	GGTACCTCTAGA	CGCTGATGAG	AGATCGGAAGAGCGTCG
1:150871297_4_ref_rc_354	1:150871297	ref	rev	Rep1	T01	HEK293FT	Pro	Library1	8.05166	0.424694	Y	ACTGGCCGCTTCACTG	GTGTTACCCAGGATGGTCTCGGTCTCCTGACCTCGTGATCCGCCCGCCTGGGCTTCCCAGAGTGTTGGGATTGCAGGCGTGAGCCACCGTGCCCGGGCCCCCCGCCCTGCCTTTCTTTCTTTCTTTTTTTTTTTTTTTTGAGTCA	GGTACCTCTAGA	ATCTTCAAGG	AGATCGGAAGAGCGTCG
1:150871297_4_ref_rc_355	1:150871297	ref	rev	Rep1	T01	HEK293FT	Pro	Library1	6.67615	0.4755	Y	ACTGGCCGCTTCACTG	GTGTTACCCAGGATGGTCTCGGTCTCCTGACCTCGTGATCCGCCCGCCTGGGCTTCCCAGAGTGTTGGGATTGCAGGCGTGAGCCACCGTGCCCGGGCCCCCCGCCCTGCCTTTCTTTCTTTCTTTTTTTTTTTTTTTTGAGTCA	GGTACCTCTAGA	GCCTTCACCT	AGATCGGAAGAGCGTCG
1:150871297_4_ref_rc_356	1:150871297	ref	rev	Rep1	T01	HEK293FT	Pro	Library1	5.66628	0.477669	Y	ACTGGCCGCTTCACTG	GTGTTACCCAGGATGGTCTCGGTCTCCTGACCTCGTGATCCGCCCGCCTGGGCTTCCCAGAGTGTTGGGATTGCAGGCGTGAGCCACCGTGCCCGGGCCCCCCGCCCTGCCTTTCTTTCTTTCTTTTTTTTTTTTTTTTGAGTCA	GGTACCTCTAGA	CAGTGCAAGA	AGATCGGAAGAGCGTCG
1:150871297_4_ref_rc_357	1:150871297	ref	rev	Rep1	T01	HEK293FT	Pro	Library1	15.4298	0.457296	Y	ACTGGCCGCTTCACTG	GTGTTACCCAGGATGGTCTCGGTCTCCTGACCTCGTGATCCGCCCGCCTGGGCTTCCCAGAGTGTTGGGATTGCAGGCGTGAGCCACCGTGCCCGGGCCCCCCGCCCTGCCTTTCTTTCTTTCTTTTTTTTTTTTTTTTGAGTCA	GGTACCTCTAGA	CGAAATACAG	AGATCGGAAGAGCGTCG
1:150871297_4_ref_rc_358	1:150871297	ref	rev	Rep1	T01	HEK293FT	Pro	Library1	10.72	0.587951	Y	ACTGGCCGCTTCACTG	GTGTTACCCAGGATGGTCTCGGTCTCCTGACCTCGTGATCCGCCCGCCTGGGCTTCCCAGAGTGTTGGGATTGCAGGCGTGAGCCACCGTGCCCGGGCCCCCCGCCCTGCCTTTCTTTCTTTCTTTTTTTTTTTTTTTTGAGTCA	GGTACCTCTAGA	CTCGTGCTCC	AGATCGGAAGAGCGTCG
1:150871297_4_ref_rc_359	1:150871297	ref	rev	Rep1	T01	HEK293FT	Pro	Library1	15.5168	0.575592	Y	ACTGGCCGCTTCACTG	GTGTTACCCAGGATGGTCTCGGTCTCCTGACCTCGTGATCCGCCCGCCTGGGCTTCCCAGAGTGTTGGGATTGCAGGCGTGAGCCACCGTGCCCGGGCCCCCCGCCCTGCCTTTCTTTCTTTCTTTTTTTTTTTTTTTTGAGTCA	GGTACCTCTAGA	TGCTGGTACA	AGATCGGAAGAGCGTCG
1:150871297_4_ref_rc_360	1:150871297	ref	rev	Rep1	T01	HEK293FT	Pro	Library1	4.53018	0.41979	Y	ACTGGCCGCTTCACTG	GTGTTACCCAGGATGGTCTCGGTCTCCTGACCTCGTGATCCGCCCGCCTGGGCTTCCCAGAGTGTTGGGATTGCAGGCGTGAGCCACCGTGCCCGGGCCCCCCGCCCTGCCTTTCTTTCTTTCTTTTTTTTTTTTTTTTGAGTCA	GGTACCTCTAGA	GCATTCTTTC	AGATCGGAAGAGCGTCG
1:150871297_5_alt_rc_361	1:150871297	alt	rev	Rep1	T01	HEK293FT	Pro	Library1	8.24319	0.723691	Y	ACTGGCCGCTTCACTG	GTGTTACCCAGGATGGTCTCGGTCTCCTGACCTCGTGATCCGCCCGCCTGGGCTTCCCAGAGTGTTGGGATTACAGGCGTGAGCCACCGTGCCCGGGCCCCCCGCCCTGCCTTTCTTTCTTTCTTTTTTTTTTTTTTTTGAGTCA	GGTACCTCTAGA	ACCTGCCCGG	AGATCGGAAGAGCGTCG
1:150871297_5_alt_rc_362	1:150871297	alt	rev	Rep1	T01	HEK293FT	Pro	Library1	8.6393	0.540095	Y	ACTGGCCGCTTCACTG	GTGTTACCCAGGATGGTCTCGGTCTCCTGACCTCGTGATCCGCCCGCCTGGGCTTCCCAGAGTGTTGGGATTACAGGCGTGAGCCACCGTGCCCGGGCCCCCCGCCCTGCCTTTCTTTCTTTCTTTTTTTTTTTTTTTTGAGTCA	GGTACCTCTAGA	GAAATTAGGA	AGATCGGAAGAGCGTCG
1:150871297_5_alt_rc_363	1:150871297	alt	rev	Rep1	T01	HEK293FT	Pro	Library1	9.87552	0.436839	Y	ACTGGCCGCTTCACTG	GTGTTACCCAGGATGGTCTCGGTCTCCTGACCTCGTGATCCGCCCGCCTGGGCTTCCCAGAGTGTTGGGATTACAGGCGTGAGCCACCGTGCCCGGGCCCCCCGCCCTGCCTTTCTTTCTTTCTTTTTTTTTTTTTTTTGAGTCA	GGTACCTCTAGA	AGCGTATCCA	AGATCGGAAGAGCGTCG
1:150871297_5_alt_rc_364	1:150871297	alt	rev	Rep1	T01	HEK293FT	Pro	Library1	10.6721	0.519633	Y	ACTGGCCGCTTCACTG	GTGTTACCCAGGATGGTCTCGGTCTCCTGACCTCGTGATCCGCCCGCCTGGGCTTCCCAGAGTGTTGGGATTACAGGCGTGAGCCACCGTGCCCGGGCCCCCCGCCCTGCCTTTCTTTCTTTCTTTTTTTTTTTTTTTTGAGTCA	GGTACCTCTAGA	AGCTGCGCGG	AGATCGGAAGAGCGTCG
1:150871297_5_alt_rc_365	1:150871297	alt	rev	Rep1	T01	HEK293FT	Pro	Library1	1	1	Y	ACTGGCCGCTTCACTG	GTGTTACCCAGGATGGTCTCGGTCTCCTGACCTCGTGATCCGCCCGCCTGGGCTTCCCAGAGTGTTGGGATTACAGGCGTGAGCCACCGTGCCCGGGCCCCCCGCCCTGCCTTTCTTTCTTTCTTTTTTTTTTTTTTTTGAGTCA	GGTACCTCTAGA	TCTCAACGTT	AGATCGGAAGAGCGTCG
1:150871297_5_alt_rc_366	1:150871297	alt	rev	Rep1	T01	HEK293FT	Pro	Library1	14.2197	0.506012	Y	ACTGGCCGCTTCACTG	GTGTTACCCAGGATGGTCTCGGTCTCCTGACCTCGTGATCCGCCCGCCTGGGCTTCCCAGAGTGTTGGGATTACAGGCGTGAGCCACCGTGCCCGGGCCCCCCGCCCTGCCTTTCTTTCTTTCTTTTTTTTTTTTTTTTGAGTCA	GGTACCTCTAGA	CGGCGTTGTA	AGATCGGAAGAGCGTCG
1:150871297_5_alt_rc_367	1:150871297	alt	rev	Rep1	T01	HEK293FT	Pro	Library1	9.37929	0.407608	Y	ACTGGCCGCTTCACTG	GTGTTACCCAGGATGGTCTCGGTCTCCTGACCTCGTGATCCGCCCGCCTGGGCTTCCCAGAGTGTTGGGATTACAGGCGTGAGCCACCGTGCCCGGGCCCCCCGCCCTGCCTTTCTTTCTTTCTTTTTTTTTTTTTTTTGAGTCA	GGTACCTCTAGA	ATATACGCCG	AGATCGGAAGAGCGTCG
1:150871297_5_alt_rc_368	1:150871297	alt	rev	Rep1	T01	HEK293FT	Pro	Library1	25.1149	0.610516	Y	ACTGGCCGCTTCACTG	GTGTTACCCAGGATGGTCTCGGTCTCCTGACCTCGTGATCCGCCCGCCTGGGCTTCCCAGAGTGTTGGGATTACAGGCGTGAGCCACCGTGCCCGGGCCCCCCGCCCTGCCTTTCTTTCTTTCTTTTTTTTTTTTTTTTGAGTCA	GGTACCTCTAGA	AGCGGCTAAC	AGATCGGAAGAGCGTCG
1:150871297_5_alt_rc_369	1:150871297	alt	rev	Rep1	T01	HEK293FT	Pro	Library1	12.3828	0.618225	Y	ACTGGCCGCTTCACTG	GTGTTACCCAGGATGGTCTCGGTCTCCTGACCTCGTGATCCGCCCGCCTGGGCTTCCCAGAGTGTTGGGATTACAGGCGTGAGCCACCGTGCCCGGGCCCCCCGCCCTGCCTTTCTTTCTTTCTTTTTTTTTTTTTTTTGAGTCA	GGTACCTCTAGA	AGCTCCTCAA	AGATCGGAAGAGCGTCG
1:150871297_5_alt_rc_370	1:150871297	alt	rev	Rep1	T01	HEK293FT	Pro	Library1	1	1	Y	ACTGGCCGCTTCACTG	GTGTTACCCAGGATGGTCTCGGTCTCCTGACCTCGTGATCCGCCCGCCTGGGCTTCCCAGAGTGTTGGGATTACAGGCGTGAGCCACCGTGCCCGGGCCCCCCGCCCTGCCTTTCTTTCTTTCTTTTTTTTTTTTTTTTGAGTCA	GGTACCTCTAGA	TCGCCGAGGC	AGATCGGAAGAGCGTCG
1:150871297_6_scramble_rc_371	1:150871297	scramble	rev	Rep1	T01	HEK293FT	Pro	Library1	14.1675	0.510333	Y	ACTGGCCGCTTCACTG	GTGTTACCCAGGATGGTCTCGGTCTCCTGACCTCGTGATCCGCCCGCCTGGGCTTCCCAGAGGTGCGTACTGGGATGGTGAGTCCACCGTGCCCGGGCCCCCCGCCCTGCCTTTCTTTCTTTCTTTTTTTTTTTTTTTTGAGTCA	GGTACCTCTAGA	GGTGCGACTA	AGATCGGAAGAGCGTCG
1:150871297_6_scramble_rc_372	1:150871297	scramble	rev	Rep1	T01	HEK293FT	Pro	Library1	7.81661	0.546831	Y	ACTGGCCGCTTCACTG	GTGTTACCCAGGATGGTCTCGGTCTCCTGACCTCGTGATCCGCCCGCCTGGGCTTCCCAGAGGTGCGTACTGGGATGGTGAGTCCACCGTGCCCGGGCCCCCCGCCCTGCCTTTCTTTCTTTCTTTTTTTTTTTTTTTTGAGTCA	GGTACCTCTAGA	GTTCCTAGCA	AGATCGGAAGAGCGTCG
1:150871297_6_scramble_rc_373	1:150871297	scramble	rev	Rep1	T01	HEK293FT	Pro	Library1	11.4338	0.476236	Y	ACTGGCCGCTTCACTG	GTGTTACCCAGGATGGTCTCGGTCTCCTGACCTCGTGATCCGCCCGCCTGGGCTTCCCAGAGGTGCGTACTGGGATGGTGAGTCCACCGTGCCCGGGCCCCCCGCCCTGCCTTTCTTTCTTTCTTTTTTTTTTTTTTTTGAGTCA	GGTACCTCTAGA	AGATAAGTAG	AGATCGGAAGAGCGTCG
1:150871297_6_scramble_rc_374	1:150871297	scramble	rev	Rep1	T01	HEK293FT	Pro	Library1	9.96693	0.46823	Y	ACTGGCCGCTTCACTG	GTGTTACCCAGGATGGTCTCGGTCTCCTGACCTCGTGATCCGCCCGCCTGGGCTTCCCAGAGGTGCGTACTGGGATGGTGAGTCCACCGTGCCCGGGCCCCCCGCCCTGCCTTTCTTTCTTTCTTTTTTTTTTTTTTTTGAGTCA	GGTACCTCTAGA	TGGGTTCAAA	AGATCGGAAGAGCGTCG
1:150871297_6_scramble_rc_375	1:150871297	scramble	rev	Rep1	T01	HEK293FT	Pro	Library1	8.87	0.633391	Y	ACTGGCCGCTTCACTG	GTGTTACCCAGGATGGTCTCGGTCTCCTGACCTCGTGATCCGCCCGCCTGGGCTTCCCAGAGGTGCGTACTGGGATGGTGAGTCCACCGTGCCCGGGCCCCCCGCCCTGCCTTTCTTTCTTTCTTTTTTTTTTTTTTTTGAGTCA	GGTACCTCTAGA	GGCTTGCAGA	AGATCGGAAGAGCGTCG
1:150871297_6_scramble_rc_376	1:150871297	scramble	rev	Rep1	T01	HEK293FT	Pro	Library1	9.87552	0.435441	Y	ACTGGCCGCTTCACTG	GTGTTACCCAGGATGGTCTCGGTCTCCTGACCTCGTGATCCGCCCGCCTGGGCTTCCCAGAGGTGCGTACTGGGATGGTGAGTCCACCGTGCCCGGGCCCCCCGCCCTGCCTTTCTTTCTTTCTTTTTTTTTTTTTTTTGAGTCA	GGTACCTCTAGA	AGCAACCCAG	AGATCGGAAGAGCGTCG
1:150871297_6_scramble_rc_377	1:150871297	scramble	rev	Rep1	T01	HEK293FT	Pro	Library1	5.9144	0.490887	Y	ACTGGCCGCTTCACTG	GTGTTACCCAGGATGGTCTCGGTCTCCTGACCTCGTGATCCGCCCGCCTGGGCTTCCCAGAGGTGCGTACTGGGATGGTGAGTCCACCGTGCCCGGGCCCCCCGCCCTGCCTTTCTTTCTTTCTTTTTTTTTTTTTTTTGAGTCA	GGTACCTCTAGA	ACAGGCCCGT	AGATCGGAAGAGCGTCG
1:150871297_6_scramble_rc_378	1:150871297	scramble	rev	Rep1	T01	HEK293FT	Pro	Library1	10.1585	0.449987	Y	ACTGGCCGCTTCACTG	GTGTTACCCAGGATGGTCTCGGTCTCCTGACCTCGTGATCCGCCCGCCTGGGCTTCCCAGAGGTGCGTACTGGGATGGTGAGTCCACCGTGCCCGGGCCCCCCGCCCTGCCTTTCTTTCTTTCTTTTTTTTTTTTTTTTGAGTCA	GGTACCTCTAGA	AGCCTAGACT	AGATCGGAAGAGCGTCG
1:150871297_6_scramble_rc_379	1:150871297	scramble	rev	Rep1	T01	HEK293FT	Pro	Library1	7.84272	0.564056	Y	ACTGGCCGCTTCACTG	GTGTTACCCAGGATGGTCTCGGTCTCCTGACCTCGTGATCCGCCCGCCTGGGCTTCCCAGAGGTGCGTACTGGGATGGTGAGTCCACCGTGCCCGGGCCCCCCGCCCTGCCTTTCTTTCTTTCTTTTTTTTTTTTTTTTGAGTCA	GGTACCTCTAGA	GATTCCACCT	AGATCGGAAGAGCGTCG
1:150871297_6_scramble_rc_380	1:150871297	scramble	rev	Rep1	T01	HEK293FT	Pro	Library1	1	1	Y	ACTGGCCGCTTCACTG	GTGTTACCCAGGATGGTCTCGGTCTCCTGACCTCGTGATCCGCCCGCCTGGGCTTCCCAGAGGTGCGTACTGGGATGGTGAGTCCACCGTGCCCGGGCCCCCCGCCCTGCCTTTCTTTCTTTCTTTTTTTTTTTTTTTTGAGTCA	GGTACCTCTAGA	GGTACTCTAG	AGATCGGAAGAGCGTCG
1:150875173_1_ref_381	1:150875173	ref	fwd	Rep1	T01	HEK293FT	Pro	Library1	33.4028	0.368893	Y	ACTGGCCGCTTCACTG	ATGGAAAGAATGGTCGGGGAGGGGTGATACTTCTTTGAGTGTAATTTTTGTATAGTTCTGGTAACTATGTTACTATTTCACATACTCAAAAAATAAATGCAATAATAGTAGGGGAAAAAACTCTTAAAGTGGAATATAAACAAGA	GGTACCTCTAGA	AAGGTATCTT	AGATCGGAAGAGCGTCG
1:150875173_1_ref_382	1:150875173	ref	fwd	Rep1	T01	HEK293FT	Pro	Library1	14.655	0.431662	Y	ACTGGCCGCTTCACTG	ATGGAAAGAATGGTCGGGGAGGGGTGATACTTCTTTGAGTGTAATTTTTGTATAGTTCTGGTAACTATGTTACTATTTCACATACTCAAAAAATAAATGCAATAATAGTAGGGGAAAAAACTCTTAAAGTGGAATATAAACAAGA	GGTACCTCTAGA	GCTTAATGGT	AGATCGGAAGAGCGTCG
1:150875173_1_ref_383	1:150875173	ref	fwd	Rep1	T01	HEK293FT	Pro	Library1	19.6564	0.412061	Y	ACTGGCCGCTTCACTG	ATGGAAAGAATGGTCGGGGAGGGGTGATACTTCTTTGAGTGTAATTTTTGTATAGTTCTGGTAACTATGTTACTATTTCACATACTCAAAAAATAAATGCAATAATAGTAGGGGAAAAAACTCTTAAAGTGGAATATAAACAAGA	GGTACCTCTAGA	GAGCCGGTAT	AGATCGGAAGAGCGTCG
1:150875173_1_ref_384	1:150875173	ref	fwd	Rep1	T01	HEK293FT	Pro	Library1	15.1469	0.468044	Y	ACTGGCCGCTTCACTG	ATGGAAAGAATGGTCGGGGAGGGGTGATACTTCTTTGAGTGTAATTTTTGTATAGTTCTGGTAACTATGTTACTATTTCACATACTCAAAAAATAAATGCAATAATAGTAGGGGAAAAAACTCTTAAAGTGGAATATAAACAAGA	GGTACCTCTAGA	TATGGTAGAC	AGATCGGAAGAGCGTCG
1:150875173_1_ref_385	1:150875173	ref	fwd	Rep1	T01	HEK293FT	Pro	Library1	20.6358	0.373419	Y	ACTGGCCGCTTCACTG	ATGGAAAGAATGGTCGGGGAGGGGTGATACTTCTTTGAGTGTAATTTTTGTATAGTTCTGGTAACTATGTTACTATTTCACATACTCAAAAAATAAATGCAATAATAGTAGGGGAAAAAACTCTTAAAGTGGAATATAAACAAGA	GGTACCTCTAGA	AAGAAGATAG	AGATCGGAAGAGCGTCG
1:150875173_1_ref_386	1:150875173	ref	fwd	Rep1	T01	HEK293FT	Pro	Library1	14.0456	0.360603	Y	ACTGGCCGCTTCACTG	ATGGAAAGAATGGTCGGGGAGGGGTGATACTTCTTTGAGTGTAATTTTTGTATAGTTCTGGTAACTATGTTACTATTTCACATACTCAAAAAATAAATGCAATAATAGTAGGGGAAAAAACTCTTAAAGTGGAATATAAACAAGA	GGTACCTCTAGA	AATCGCTCCG	AGATCGGAAGAGCGTCG
1:150875173_1_ref_387	1:150875173	ref	fwd	Rep1	T01	HEK293FT	Pro	Library1	37.7426	0.438255	Y	ACTGGCCGCTTCACTG	ATGGAAAGAATGGTCGGGGAGGGGTGATACTTCTTTGAGTGTAATTTTTGTATAGTTCTGGTAACTATGTTACTATTTCACATACTCAAAAAATAAATGCAATAATAGTAGGGGAAAAAACTCTTAAAGTGGAATATAAACAAGA	GGTACCTCTAGA	TGCGAAGCAC	AGATCGGAAGAGCGTCG
1:150875173_1_ref_388	1:150875173	ref	fwd	Rep1	T01	HEK293FT	Pro	Library1	16.4527	0.414722	Y	ACTGGCCGCTTCACTG	ATGGAAAGAATGGTCGGGGAGGGGTGATACTTCTTTGAGTGTAATTTTTGTATAGTTCTGGTAACTATGTTACTATTTCACATACTCAAAAAATAAATGCAATAATAGTAGGGGAAAAAACTCTTAAAGTGGAATATAAACAAGA	GGTACCTCTAGA	GATTTGGGCA	AGATCGGAAGAGCGTCG
1:150875173_1_ref_389	1:150875173	ref	fwd	Rep1	T01	HEK293FT	Pro	Library1	9.56211	0.488918	Y	ACTGGCCGCTTCACTG	ATGGAAAGAATGGTCGGGGAGGGGTGATACTTCTTTGAGTGTAATTTTTGTATAGTTCTGGTAACTATGTTACTATTTCACATACTCAAAAAATAAATGCAATAATAGTAGGGGAAAAAACTCTTAAAGTGGAATATAAACAAGA	GGTACCTCTAGA	GATCCCAACG	AGATCGGAAGAGCGTCG
1:150875173_1_ref_390	1:150875173	ref	fwd	Rep1	T01	HEK293FT	Pro	Library1	21.267	0.42043	Y	ACTGGCCGCTTCACTG	ATGGAAAGAATGGTCGGGGAGGGGTGATACTTCTTTGAGTGTAATTTTTGTATAGTTCTGGTAACTATGTTACTATTTCACATACTCAAAAAATAAATGCAATAATAGTAGGGGAAAAAACTCTTAAAGTGGAATATAAACAAGA	GGTACCTCTAGA	GTCGTAGGAT	AGATCGGAAGAGCGTCG
1:150875173_2_alt_391	1:150875173	alt	fwd	Rep1	T01	HEK293FT	Pro	Library1	19.9307	0.401209	Y	ACTGGCCGCTTCACTG	ATGGAAAGAATGGTCGGGGAGGGGTGATACTTCTTTGAGTGTAATTTTTGTATAGTTCTGGTAACTATGTTAATATTTCACATACTCAAAAAATAAATGCAATAATAGTAGGGGAAAAAACTCTTAAAGTGGAATATAAACAAGA	GGTACCTCTAGA	GTACCCAATT	AGATCGGAAGAGCGTCG
1:150875173_2_alt_392	1:150875173	alt	fwd	Rep1	T01	HEK293FT	Pro	Library1	31.0653	0.442248	Y	ACTGGCCGCTTCACTG	ATGGAAAGAATGGTCGGGGAGGGGTGATACTTCTTTGAGTGTAATTTTTGTATAGTTCTGGTAACTATGTTAATATTTCACATACTCAAAAAATAAATGCAATAATAGTAGGGGAAAAAACTCTTAAAGTGGAATATAAACAAGA	GGTACCTCTAGA	AGTCGAACTC	AGATCGGAAGAGCGTCG
1:150875173_2_alt_393	1:150875173	alt	fwd	Rep1	T01	HEK293FT	Pro	Library1	26.2075	0.503731	Y	ACTGGCCGCTTCACTG	ATGGAAAGAATGGTCGGGGAGGGGTGATACTTCTTTGAGTGTAATTTTTGTATAGTTCTGGTAACTATGTTAATATTTCACATACTCAAAAAATAAATGCAATAATAGTAGGGGAAAAAACTCTTAAAGTGGAATATAAACAAGA	GGTACCTCTAGA	CCGCAGGTCC	AGATCGGAAGAGCGTCG
1:150875173_2_alt_394	1:150875173	alt	fwd	Rep1	T01	HEK293FT	Pro	Library1	13.3143	0.486277	Y	ACTGGCCGCTTCACTG	ATGGAAAGAATGGTCGGGGAGGGGTGATACTTCTTTGAGTGTAATTTTTGTATAGTTCTGGTAACTATGTTAATATTTCACATACTCAAAAAATAAATGCAATAATAGTAGGGGAAAAAACTCTTAAAGTGGAATATAAACAAGA	GGTACCTCTAGA	GTTGATTGGG	AGATCGGAAGAGCGTCG
1:150875173_2_alt_395	1:150875173	alt	fwd	Rep1	T01	HEK293FT	Pro	Library1	6.28439	0.436868	Y	ACTGGCCGCTTCACTG	ATGGAAAGAATGGTCGGGGAGGGGTGATACTTCTTTGAGTGTAATTTTTGTATAGTTCTGGTAACTATGTTAATATTTCACATACTCAAAAAATAAATGCAATAATAGTAGGGGAAAAAACTCTTAAAGTGGAATATAAACAAGA	GGTACCTCTAGA	GATCAGCCTC	AGATCGGAAGAGCGTCG
1:150875173_2_alt_396	1:150875173	alt	fwd	Rep1	T01	HEK293FT	Pro	Library1	17.9066	0.345869	Y	ACTGGCCGCTTCACTG	ATGGAAAGAATGGTCGGGGAGGGGTGATACTTCTTTGAGTGTAATTTTTGTATAGTTCTGGTAACTATGTTAATATTTCACATACTCAAAAAATAAATGCAATAATAGTAGGGGAAAAAACTCTTAAAGTGGAATATAAACAAGA	GGTACCTCTAGA	CTAATCATAC	AGATCGGAAGAGCGTCG
1:150875173_2_alt_397	1:150875173	alt	fwd	Rep1	T01	HEK293FT	Pro	Library1	13.9368	0.480881	Y	ACTGGCCGCTTCACTG	ATGGAAAGAATGGTCGGGGAGGGGTGATACTTCTTTGAGTGTAATTTTTGTATAGTTCTGGTAACTATGTTAATATTTCACATACTCAAAAAATAAATGCAATAATAGTAGGGGAAAAAACTCTTAAAGTGGAATATAAACAAGA	GGTACCTCTAGA	ATGCGGCGCA	AGATCGGAAGAGCGTCG
1:150875173_2_alt_398	1:150875173	alt	fwd	Rep1	T01	HEK293FT	Pro	Library1	1	1	Y	ACTGGCCGCTTCACTG	ATGGAAAGAATGGTCGGGGAGGGGTGATACTTCTTTGAGTGTAATTTTTGTATAGTTCTGGTAACTATGTTAATATTTCACATACTCAAAAAATAAATGCAATAATAGTAGGGGAAAAAACTCTTAAAGTGGAATATAAACAAGA	GGTACCTCTAGA	TCTCCCTGTA	AGATCGGAAGAGCGTCG
1:150875173_2_alt_399	1:150875173	alt	fwd	Rep1	T01	HEK293FT	Pro	Library1	19.3691	0.414475	Y	ACTGGCCGCTTCACTG	ATGGAAAGAATGGTCGGGGAGGGGTGATACTTCTTTGAGTGTAATTTTTGTATAGTTCTGGTAACTATGTTAATATTTCACATACTCAAAAAATAAATGCAATAATAGTAGGGGAAAAAACTCTTAAAGTGGAATATAAACAAGA	GGTACCTCTAGA	ATGAAGCGGG	AGATCGGAAGAGCGTCG
1:150875173_2_alt_400	1:150875173	alt	fwd	Rep1	T01	HEK293FT	Pro	Library1	15.2861	0.406861	Y	ACTGGCCGCTTCACTG	ATGGAAAGAATGGTCGGGGAGGGGTGATACTTCTTTGAGTGTAATTTTTGTATAGTTCTGGTAACTATGTTAATATTTCACATACTCAAAAAATAAATGCAATAATAGTAGGGGAAAAAACTCTTAAAGTGGAATATAAACAAGA	GGTACCTCTAGA	GCTTACTCAG	AGATCGGAAGAGCGTCG
1:150875173_3_scramble_401	1:150875173	scramble	fwd	Rep1	T01	HEK293FT	Pro	Library1	16	0.441429	Y	ACTGGCCGCTTCACTG	ATGGAAAGAATGGTCGGGGAGGGGTGATACTTCTTTGAGTGTAATTTTTGTATAGTTCTGGTTTACTTACCTATATTAGAATCACTCAAAAAATAAATGCAATAATAGTAGGGGAAAAAACTCTTAAAGTGGAATATAAACAAGA	GGTACCTCTAGA	TACCTCTGCG	AGATCGGAAGAGCGTCG
1:150875173_3_scramble_402	1:150875173	scramble	fwd	Rep1	T01	HEK293FT	Pro	Library1	15.7737	0.4559	Y	ACTGGCCGCTTCACTG	ATGGAAAGAATGGTCGGGGAGGGGTGATACTTCTTTGAGTGTAATTTTTGTATAGTTCTGGTTTACTTACCTATATTAGAATCACTCAAAAAATAAATGCAATAATAGTAGGGGAAAAAACTCTTAAAGTGGAATATAAACAAGA	GGTACCTCTAGA	GTCGGATACC	AGATCGGAAGAGCGTCG
1:150875173_3_scramble_403	1:150875173	scramble	fwd	Rep1	T01	HEK293FT	Pro	Library1	16.6399	0.500496	Y	ACTGGCCGCTTCACTG	ATGGAAAGAATGGTCGGGGAGGGGTGATACTTCTTTGAGTGTAATTTTTGTATAGTTCTGGTTTACTTACCTATATTAGAATCACTCAAAAAATAAATGCAATAATAGTAGGGGAAAAAACTCTTAAAGTGGAATATAAACAAGA	GGTACCTCTAGA	CTTAGTCTAC	AGATCGGAAGAGCGTCG
1:150875173_3_scramble_404	1:150875173	scramble	fwd	Rep1	T01	HEK293FT	Pro	Library1	13.397	0.478902	Y	ACTGGCCGCTTCACTG	ATGGAAAGAATGGTCGGGGAGGGGTGATACTTCTTTGAGTGTAATTTTTGTATAGTTCTGGTTTACTTACCTATATTAGAATCACTCAAAAAATAAATGCAATAATAGTAGGGGAAAAAACTCTTAAAGTGGAATATAAACAAGA	GGTACCTCTAGA	CCCACATGGC	AGATCGGAAGAGCGTCG
1:150875173_3_scramble_405	1:150875173	scramble	fwd	Rep1	T01	HEK293FT	Pro	Library1	9.57082	0.385805	Y	ACTGGCCGCTTCACTG	ATGGAAAGAATGGTCGGGGAGGGGTGATACTTCTTTGAGTGTAATTTTTGTATAGTTCTGGTTTACTTACCTATATTAGAATCACTCAAAAAATAAATGCAATAATAGTAGGGGAAAAAACTCTTAAAGTGGAATATAAACAAGA	GGTACCTCTAGA	GCTAAGGAAC	AGATCGGAAGAGCGTCG
1:150875173_3_scramble_406	1:150875173	scramble	fwd	Rep1	T01	HEK293FT	Pro	Library1	9.58823	0.474405	Y	ACTGGCCGCTTCACTG	ATGGAAAGAATGGTCGGGGAGGGGTGATACTTCTTTGAGTGTAATTTTTGTATAGTTCTGGTTTACTTACCTATATTAGAATCACTCAAAAAATAAATGCAATAATAGTAGGGGAAAAAACTCTTAAAGTGGAATATAAACAAGA	GGTACCTCTAGA	CCTTTGGCCA	AGATCGGAAGAGCGTCG
1:150875173_3_scramble_407	1:150875173	scramble	fwd	Rep1	T01	HEK293FT	Pro	Library1	13.1445	0.540239	Y	ACTGGCCGCTTCACTG	ATGGAAAGAATGGTCGGGGAGGGGTGATACTTCTTTGAGTGTAATTTTTGTATAGTTCTGGTTTACTTACCTATATTAGAATCACTCAAAAAATAAATGCAATAATAGTAGGGGAAAAAACTCTTAAAGTGGAATATAAACAAGA	GGTACCTCTAGA	GCGCAAACCG	AGATCGGAAGAGCGTCG
1:150875173_3_scramble_408	1:150875173	scramble	fwd	Rep1	T01	HEK293FT	Pro	Library1	14.3546	0.467626	Y	ACTGGCCGCTTCACTG	ATGGAAAGAATGGTCGGGGAGGGGTGATACTTCTTTGAGTGTAATTTTTGTATAGTTCTGGTTTACTTACCTATATTAGAATCACTCAAAAAATAAATGCAATAATAGTAGGGGAAAAAACTCTTAAAGTGGAATATAAACAAGA	GGTACCTCTAGA	TGTGTTATGC	AGATCGGAAGAGCGTCG
1:150875173_3_scramble_409	1:150875173	scramble	fwd	Rep1	T01	HEK293FT	Pro	Library1	7.9646	0.519735	Y	ACTGGCCGCTTCACTG	ATGGAAAGAATGGTCGGGGAGGGGTGATACTTCTTTGAGTGTAATTTTTGTATAGTTCTGGTTTACTTACCTATATTAGAATCACTCAAAAAATAAATGCAATAATAGTAGGGGAAAAAACTCTTAAAGTGGAATATAAACAAGA	GGTACCTCTAGA	ACGAAACAGA	AGATCGGAAGAGCGTCG
1:150875173_3_scramble_410	1:150875173	scramble	fwd	Rep1	T01	HEK293FT	Pro	Library1	16.4266	0.431536	Y	ACTGGCCGCTTCACTG	ATGGAAAGAATGGTCGGGGAGGGGTGATACTTCTTTGAGTGTAATTTTTGTATAGTTCTGGTTTACTTACCTATATTAGAATCACTCAAAAAATAAATGCAATAATAGTAGGGGAAAAAACTCTTAAAGTGGAATATAAACAAGA	GGTACCTCTAGA	GTAACTTCTA	AGATCGGAAGAGCGTCG
1:150875173_4_ref_rc_411	1:150875173	ref	rev	Rep1	T01	HEK293FT	Pro	Library1	1.3787	0.511205	Y	ACTGGCCGCTTCACTG	TCTTGTTTATATTCCACTTTAAGAGTTTTTTCCCCTACTATTATTGCATTTATTTTTTGAGTATGTGAAATAGTAACATAGTTACCAGAACTATACAAAAATTACACTCAAAGAAGTATCACCCCTCCCCGACCATTCTTTCCAT	GGTACCTCTAGA	ATGCCTAGTT	AGATCGGAAGAGCGTCG
1:150875173_4_ref_rc_412	1:150875173	ref	rev	Rep1	T01	HEK293FT	Pro	Library1	1.35694	0.927624	Y	ACTGGCCGCTTCACTG	TCTTGTTTATATTCCACTTTAAGAGTTTTTTCCCCTACTATTATTGCATTTATTTTTTGAGTATGTGAAATAGTAACATAGTTACCAGAACTATACAAAAATTACACTCAAAGAAGTATCACCCCTCCCCGACCATTCTTTCCAT	GGTACCTCTAGA	TGACTTGTCT	AGATCGGAAGAGCGTCG
1:150875173_4_ref_rc_413	1:150875173	ref	rev	Rep1	T01	HEK293FT	Pro	Library1	1.00871	1.00871	Y	ACTGGCCGCTTCACTG	TCTTGTTTATATTCCACTTTAAGAGTTTTTTCCCCTACTATTATTGCATTTATTTTTTGAGTATGTGAAATAGTAACATAGTTACCAGAACTATACAAAAATTACACTCAAAGAAGTATCACCCCTCCCCGACCATTCTTTCCAT	GGTACCTCTAGA	TCCAATAGAA	AGATCGGAAGAGCGTCG
1:150875173_4_ref_rc_414	1:150875173	ref	rev	Rep1	T01	HEK293FT	Pro	Library1	1	0.991007	Y	ACTGGCCGCTTCACTG	TCTTGTTTATATTCCACTTTAAGAGTTTTTTCCCCTACTATTATTGCATTTATTTTTTGAGTATGTGAAATAGTAACATAGTTACCAGAACTATACAAAAATTACACTCAAAGAAGTATCACCCCTCCCCGACCATTCTTTCCAT	GGTACCTCTAGA	CGTTCTCAGG	AGATCGGAAGAGCGTCG
1:150875173_4_ref_rc_415	1:150875173	ref	rev	Rep1	T01	HEK293FT	Pro	Library1	1	1	Y	ACTGGCCGCTTCACTG	TCTTGTTTATATTCCACTTTAAGAGTTTTTTCCCCTACTATTATTGCATTTATTTTTTGAGTATGTGAAATAGTAACATAGTTACCAGAACTATACAAAAATTACACTCAAAGAAGTATCACCCCTCCCCGACCATTCTTTCCAT	GGTACCTCTAGA	TCTATCACTG	AGATCGGAAGAGCGTCG
1:150875173_4_ref_rc_416	1:150875173	ref	rev	Rep1	T01	HEK293FT	Pro	Library1	1.20459	0.67144	Y	ACTGGCCGCTTCACTG	TCTTGTTTATATTCCACTTTAAGAGTTTTTTCCCCTACTATTATTGCATTTATTTTTTGAGTATGTGAAATAGTAACATAGTTACCAGAACTATACAAAAATTACACTCAAAGAAGTATCACCCCTCCCCGACCATTCTTTCCAT	GGTACCTCTAGA	AATTCATACC	AGATCGGAAGAGCGTCG
1:150875173_4_ref_rc_417	1:150875173	ref	rev	Rep1	T01	HEK293FT	Pro	Library1	1.00871	0.981973	Y	ACTGGCCGCTTCACTG	TCTTGTTTATATTCCACTTTAAGAGTTTTTTCCCCTACTATTATTGCATTTATTTTTTGAGTATGTGAAATAGTAACATAGTTACCAGAACTATACAAAAATTACACTCAAAGAAGTATCACCCCTCCCCGACCATTCTTTCCAT	GGTACCTCTAGA	AAGCCGAGGG	AGATCGGAAGAGCGTCG
1:150875173_4_ref_rc_418	1:150875173	ref	rev	Rep1	T01	HEK293FT	Pro	Library1	1.17412	0.757974	Y	ACTGGCCGCTTCACTG	TCTTGTTTATATTCCACTTTAAGAGTTTTTTCCCCTACTATTATTGCATTTATTTTTTGAGTATGTGAAATAGTAACATAGTTACCAGAACTATACAAAAATTACACTCAAAGAAGTATCACCCCTCCCCGACCATTCTTTCCAT	GGTACCTCTAGA	TAGGTCACTG	AGATCGGAAGAGCGTCG
1:150875173_4_ref_rc_419	1:150875173	ref	rev	Rep1	T01	HEK293FT	Pro	Library1	1.01306	0.874226	Y	ACTGGCCGCTTCACTG	TCTTGTTTATATTCCACTTTAAGAGTTTTTTCCCCTACTATTATTGCATTTATTTTTTGAGTATGTGAAATAGTAACATAGTTACCAGAACTATACAAAAATTACACTCAAAGAAGTATCACCCCTCCCCGACCATTCTTTCCAT	GGTACCTCTAGA	TTAGGGACCC	AGATCGGAAGAGCGTCG
1:150875173_4_ref_rc_420	1:150875173	ref	rev	Rep1	T01	HEK293FT	Pro	Library1	1	0.995483	Y	ACTGGCCGCTTCACTG	TCTTGTTTATATTCCACTTTAAGAGTTTTTTCCCCTACTATTATTGCATTTATTTTTTGAGTATGTGAAATAGTAACATAGTTACCAGAACTATACAAAAATTACACTCAAAGAAGTATCACCCCTCCCCGACCATTCTTTCCAT	GGTACCTCTAGA	GAAATAATAC	AGATCGGAAGAGCGTCG
1:150875173_5_alt_rc_421	1:150875173	alt	rev	Rep1	T01	HEK293FT	Pro	Library1	1	1	Y	ACTGGCCGCTTCACTG	TCTTGTTTATATTCCACTTTAAGAGTTTTTTCCCCTACTATTATTGCATTTATTTTTTGAGTATGTGAAATATTAACATAGTTACCAGAACTATACAAAAATTACACTCAAAGAAGTATCACCCCTCCCCGACCATTCTTTCCAT	GGTACCTCTAGA	ACGCTGGTTT	AGATCGGAAGAGCGTCG
1:150875173_5_alt_rc_422	1:150875173	alt	rev	Rep1	T01	HEK293FT	Pro	Library1	1.50929	0.865356	Y	ACTGGCCGCTTCACTG	TCTTGTTTATATTCCACTTTAAGAGTTTTTTCCCCTACTATTATTGCATTTATTTTTTGAGTATGTGAAATATTAACATAGTTACCAGAACTATACAAAAATTACACTCAAAGAAGTATCACCCCTCCCCGACCATTCTTTCCAT	GGTACCTCTAGA	CTGAATAGGC	AGATCGGAAGAGCGTCG
1:150875173_5_alt_rc_423	1:150875173	alt	rev	Rep1	T01	HEK293FT	Pro	Library1	1.70952	0.685788	Y	ACTGGCCGCTTCACTG	TCTTGTTTATATTCCACTTTAAGAGTTTTTTCCCCTACTATTATTGCATTTATTTTTTGAGTATGTGAAATATTAACATAGTTACCAGAACTATACAAAAATTACACTCAAAGAAGTATCACCCCTCCCCGACCATTCTTTCCAT	GGTACCTCTAGA	AGGAAGGAAC	AGATCGGAAGAGCGTCG
1:150875173_5_alt_rc_424	1:150875173	alt	rev	Rep1	T01	HEK293FT	Pro	Library1	1.90105	0.7307	Y	ACTGGCCGCTTCACTG	TCTTGTTTATATTCCACTTTAAGAGTTTTTTCCCCTACTATTATTGCATTTATTTTTTGAGTATGTGAAATATTAACATAGTTACCAGAACTATACAAAAATTACACTCAAAGAAGTATCACCCCTCCCCGACCATTCTTTCCAT	GGTACCTCTAGA	CTGTGGCCCA	AGATCGGAAGAGCGTCG
1:150875173_5_alt_rc_425	1:150875173	alt	rev	Rep1	T01	HEK293FT	Pro	Library1	1.81834	0.703821	Y	ACTGGCCGCTTCACTG	TCTTGTTTATATTCCACTTTAAGAGTTTTTTCCCCTACTATTATTGCATTTATTTTTTGAGTATGTGAAATATTAACATAGTTACCAGAACTATACAAAAATTACACTCAAAGAAGTATCACCCCTCCCCGACCATTCTTTCCAT	GGTACCTCTAGA	GCAGCTCACG	AGATCGGAAGAGCGTCG
1:150875173_5_alt_rc_426	1:150875173	alt	rev	Rep1	T01	HEK293FT	Pro	Library1	1	0.995483	Y	ACTGGCCGCTTCACTG	TCTTGTTTATATTCCACTTTAAGAGTTTTTTCCCCTACTATTATTGCATTTATTTTTTGAGTATGTGAAATATTAACATAGTTACCAGAACTATACAAAAATTACACTCAAAGAAGTATCACCCCTCCCCGACCATTCTTTCCAT	GGTACCTCTAGA	CCTCTCACCG	AGATCGGAAGAGCGTCG
1:150875173_5_alt_rc_427	1:150875173	alt	rev	Rep1	T01	HEK293FT	Pro	Library1	1.93152	0.634046	Y	ACTGGCCGCTTCACTG	TCTTGTTTATATTCCACTTTAAGAGTTTTTTCCCCTACTATTATTGCATTTATTTTTTGAGTATGTGAAATATTAACATAGTTACCAGAACTATACAAAAATTACACTCAAAGAAGTATCACCCCTCCCCGACCATTCTTTCCAT	GGTACCTCTAGA	TTATGCGGCG	AGATCGGAAGAGCGTCG
1:150875173_5_alt_rc_428	1:150875173	alt	rev	Rep1	T01	HEK293FT	Pro	Library1	1.87928	0.563211	Y	ACTGGCCGCTTCACTG	TCTTGTTTATATTCCACTTTAAGAGTTTTTTCCCCTACTATTATTGCATTTATTTTTTGAGTATGTGAAATATTAACATAGTTACCAGAACTATACAAAAATTACACTCAAAGAAGTATCACCCCTCCCCGACCATTCTTTCCAT	GGTACCTCTAGA	GGACGATTCA	AGATCGGAAGAGCGTCG
1:150875173_5_alt_rc_429	1:150875173	alt	rev	Rep1	T01	HEK293FT	Pro	Library1	1.00871	1.00871	Y	ACTGGCCGCTTCACTG	TCTTGTTTATATTCCACTTTAAGAGTTTTTTCCCCTACTATTATTGCATTTATTTTTTGAGTATGTGAAATATTAACATAGTTACCAGAACTATACAAAAATTACACTCAAAGAAGTATCACCCCTCCCCGACCATTCTTTCCAT	GGTACCTCTAGA	GTCGTCGTAG	AGATCGGAAGAGCGTCG
1:150875173_5_alt_rc_430	1:150875173	alt	rev	Rep1	T01	HEK293FT	Pro	Library1	1.04353	1.02038	Y	ACTGGCCGCTTCACTG	TCTTGTTTATATTCCACTTTAAGAGTTTTTTCCCCTACTATTATTGCATTTATTTTTTGAGTATGTGAAATATTAACATAGTTACCAGAACTATACAAAAATTACACTCAAAGAAGTATCACCCCTCCCCGACCATTCTTTCCAT	GGTACCTCTAGA	TGGATGGCAG	AGATCGGAAGAGCGTCG
1:150875173_6_scramble_rc_431	1:150875173	scramble	rev	Rep1	T01	HEK293FT	Pro	Library1	1.12188	0.77414	Y	ACTGGCCGCTTCACTG	TCTTGTTTATATTCCACTTTAAGAGTTTTTTCCCCTACTATTATTGCATTTATTTTTTGAGTGATTCTAATATAGGTAAGTAAACCAGAACTATACAAAAATTACACTCAAAGAAGTATCACCCCTCCCCGACCATTCTTTCCAT	GGTACCTCTAGA	CACCCTTCAG	AGATCGGAAGAGCGTCG
1:150875173_6_scramble_rc_432	1:150875173	scramble	rev	Rep1	T01	HEK293FT	Pro	Library1	5.36158	0.470895	Y	ACTGGCCGCTTCACTG	TCTTGTTTATATTCCACTTTAAGAGTTTTTTCCCCTACTATTATTGCATTTATTTTTTGAGTGATTCTAATATAGGTAAGTAAACCAGAACTATACAAAAATTACACTCAAAGAAGTATCACCCCTCCCCGACCATTCTTTCCAT	GGTACCTCTAGA	AATCTACTGA	AGATCGGAAGAGCGTCG
1:150875173_6_scramble_rc_433	1:150875173	scramble	rev	Rep1	T01	HEK293FT	Pro	Library1	2.65845	0.513324	Y	ACTGGCCGCTTCACTG	TCTTGTTTATATTCCACTTTAAGAGTTTTTTCCCCTACTATTATTGCATTTATTTTTTGAGTGATTCTAATATAGGTAAGTAAACCAGAACTATACAAAAATTACACTCAAAGAAGTATCACCCCTCCCCGACCATTCTTTCCAT	GGTACCTCTAGA	TGGTCGACCA	AGATCGGAAGAGCGTCG
1:150875173_6_scramble_rc_434	1:150875173	scramble	rev	Rep1	T01	HEK293FT	Pro	Library1	4.24725	0.445239	Y	ACTGGCCGCTTCACTG	TCTTGTTTATATTCCACTTTAAGAGTTTTTTCCCCTACTATTATTGCATTTATTTTTTGAGTGATTCTAATATAGGTAAGTAAACCAGAACTATACAAAAATTACACTCAAAGAAGTATCACCCCTCCCCGACCATTCTTTCCAT	GGTACCTCTAGA	ATATGGGTAC	AGATCGGAAGAGCGTCG
1:150875173_6_scramble_rc_435	1:150875173	scramble	rev	Rep1	T01	HEK293FT	Pro	Library1	1.04788	0.847841	Y	ACTGGCCGCTTCACTG	TCTTGTTTATATTCCACTTTAAGAGTTTTTTCCCCTACTATTATTGCATTTATTTTTTGAGTGATTCTAATATAGGTAAGTAAACCAGAACTATACAAAAATTACACTCAAAGAAGTATCACCCCTCCCCGACCATTCTTTCCAT	GGTACCTCTAGA	GATCCAGGAT	AGATCGGAAGAGCGTCG
1:150875173_6_scramble_rc_436	1:150875173	scramble	rev	Rep1	T01	HEK293FT	Pro	Library1	4.2516	0.502052	Y	ACTGGCCGCTTCACTG	TCTTGTTTATATTCCACTTTAAGAGTTTTTTCCCCTACTATTATTGCATTTATTTTTTGAGTGATTCTAATATAGGTAAGTAAACCAGAACTATACAAAAATTACACTCAAAGAAGTATCACCCCTCCCCGACCATTCTTTCCAT	GGTACCTCTAGA	GTGTATCTTG	AGATCGGAAGAGCGTCG
1:150875173_6_scramble_rc_437	1:150875173	scramble	rev	Rep1	T01	HEK293FT	Pro	Library1	3.42455	0.542053	Y	ACTGGCCGCTTCACTG	TCTTGTTTATATTCCACTTTAAGAGTTTTTTCCCCTACTATTATTGCATTTATTTTTTGAGTGATTCTAATATAGGTAAGTAAACCAGAACTATACAAAAATTACACTCAAAGAAGTATCACCCCTCCCCGACCATTCTTTCCAT	GGTACCTCTAGA	GAAACTATCA	AGATCGGAAGAGCGTCG
1:150875173_6_scramble_rc_438	1:150875173	scramble	rev	Rep1	T01	HEK293FT	Pro	Library1	4.51277	0.551203	Y	ACTGGCCGCTTCACTG	TCTTGTTTATATTCCACTTTAAGAGTTTTTTCCCCTACTATTATTGCATTTATTTTTTGAGTGATTCTAATATAGGTAAGTAAACCAGAACTATACAAAAATTACACTCAAAGAAGTATCACCCCTCCCCGACCATTCTTTCCAT	GGTACCTCTAGA	GAGTATCAAC	AGATCGGAAGAGCGTCG
1:150875173_6_scramble_rc_439	1:150875173	scramble	rev	Rep1	T01	HEK293FT	Pro	Library1	1.59634	0.592902	Y	ACTGGCCGCTTCACTG	TCTTGTTTATATTCCACTTTAAGAGTTTTTTCCCCTACTATTATTGCATTTATTTTTTGAGTGATTCTAATATAGGTAAGTAAACCAGAACTATACAAAAATTACACTCAAAGAAGTATCACCCCTCCCCGACCATTCTTTCCAT	GGTACCTCTAGA	CTTAGAGGCG	AGATCGGAAGAGCGTCG
1:150875173_6_scramble_rc_440	1:150875173	scramble	rev	Rep1	T01	HEK293FT	Pro	Library1	2.12304	0.386254	Y	ACTGGCCGCTTCACTG	TCTTGTTTATATTCCACTTTAAGAGTTTTTTCCCCTACTATTATTGCATTTATTTTTTGAGTGATTCTAATATAGGTAAGTAAACCAGAACTATACAAAAATTACACTCAAAGAAGTATCACCCCTCCCCGACCATTCTTTCCAT	GGTACCTCTAGA	AACATACATG	AGATCGGAAGAGCGTCG
1:150883037_1_ref_441	1:150883037	ref	fwd	Rep1	T01	HEK293FT	Pro	Library1	1.01306	0.995	Y	ACTGGCCGCTTCACTG	ATAAGGGTCTAACTTAATTCTTTTGCATGTGGCTATCCAGTTGTCCCAGCACCATTTGTTTTCTTTCCTCACCGAATTTTCTTGGTACCCTAGTTTAAAATTACTTGGTCATAGATACATGGGTTTATTTCTGGACTCTCAATTT	GGTACCTCTAGA	TCTCGATAAG	AGATCGGAAGAGCGTCG
1:150883037_1_ref_442	1:150883037	ref	fwd	Rep1	T01	HEK293FT	Pro	Library1	8.23448	0.492305	Y	ACTGGCCGCTTCACTG	ATAAGGGTCTAACTTAATTCTTTTGCATGTGGCTATCCAGTTGTCCCAGCACCATTTGTTTTCTTTCCTCACCGAATTTTCTTGGTACCCTAGTTTAAAATTACTTGGTCATAGATACATGGGTTTATTTCTGGACTCTCAATTT	GGTACCTCTAGA	ATATGGGCCA	AGATCGGAAGAGCGTCG
1:150883037_1_ref_443	1:150883037	ref	fwd	Rep1	T01	HEK293FT	Pro	Library1	2.18398	0.523537	Y	ACTGGCCGCTTCACTG	ATAAGGGTCTAACTTAATTCTTTTGCATGTGGCTATCCAGTTGTCCCAGCACCATTTGTTTTCTTTCCTCACCGAATTTTCTTGGTACCCTAGTTTAAAATTACTTGGTCATAGATACATGGGTTTATTTCTGGACTCTCAATTT	GGTACCTCTAGA	GTCTCTCCTA	AGATCGGAAGAGCGTCG
1:150883037_1_ref_444	1:150883037	ref	fwd	Rep1	T01	HEK293FT	Pro	Library1	1.92281	0.688625	Y	ACTGGCCGCTTCACTG	ATAAGGGTCTAACTTAATTCTTTTGCATGTGGCTATCCAGTTGTCCCAGCACCATTTGTTTTCTTTCCTCACCGAATTTTCTTGGTACCCTAGTTTAAAATTACTTGGTCATAGATACATGGGTTTATTTCTGGACTCTCAATTT	GGTACCTCTAGA	CCGCATCGTC	AGATCGGAAGAGCGTCG
1:150883037_1_ref_445	1:150883037	ref	fwd	Rep1	T01	HEK293FT	Pro	Library1	4.74347	0.445739	Y	ACTGGCCGCTTCACTG	ATAAGGGTCTAACTTAATTCTTTTGCATGTGGCTATCCAGTTGTCCCAGCACCATTTGTTTTCTTTCCTCACCGAATTTTCTTGGTACCCTAGTTTAAAATTACTTGGTCATAGATACATGGGTTTATTTCTGGACTCTCAATTT	GGTACCTCTAGA	ACGAGCAGAT	AGATCGGAAGAGCGTCG
1:150883037_1_ref_446	1:150883037	ref	fwd	Rep1	T01	HEK293FT	Pro	Library1	13.2359	0.403285	Y	ACTGGCCGCTTCACTG	ATAAGGGTCTAACTTAATTCTTTTGCATGTGGCTATCCAGTTGTCCCAGCACCATTTGTTTTCTTTCCTCACCGAATTTTCTTGGTACCCTAGTTTAAAATTACTTGGTCATAGATACATGGGTTTATTTCTGGACTCTCAATTT	GGTACCTCTAGA	TAATGGGCAT	AGATCGGAAGAGCGTCG
1:150883037_1_ref_447	1:150883037	ref	fwd	Rep1	T01	HEK293FT	Pro	Library1	6.22345	0.476851	Y	ACTGGCCGCTTCACTG	ATAAGGGTCTAACTTAATTCTTTTGCATGTGGCTATCCAGTTGTCCCAGCACCATTTGTTTTCTTTCCTCACCGAATTTTCTTGGTACCCTAGTTTAAAATTACTTGGTCATAGATACATGGGTTTATTTCTGGACTCTCAATTT	GGTACCTCTAGA	AATGTAGCCT	AGATCGGAAGAGCGTCG
1:150883037_1_ref_448	1:150883037	ref	fwd	Rep1	T01	HEK293FT	Pro	Library1	6.54557	0.395733	Y	ACTGGCCGCTTCACTG	ATAAGGGTCTAACTTAATTCTTTTGCATGTGGCTATCCAGTTGTCCCAGCACCATTTGTTTTCTTTCCTCACCGAATTTTCTTGGTACCCTAGTTTAAAATTACTTGGTCATAGATACATGGGTTTATTTCTGGACTCTCAATTT	GGTACCTCTAGA	TTCTTGTGGC	AGATCGGAAGAGCGTCG
1:150883037_1_ref_449	1:150883037	ref	fwd	Rep1	T01	HEK293FT	Pro	Library1	9.59258	0.433369	Y	ACTGGCCGCTTCACTG	ATAAGGGTCTAACTTAATTCTTTTGCATGTGGCTATCCAGTTGTCCCAGCACCATTTGTTTTCTTTCCTCACCGAATTTTCTTGGTACCCTAGTTTAAAATTACTTGGTCATAGATACATGGGTTTATTTCTGGACTCTCAATTT	GGTACCTCTAGA	TGAATCTGAT	AGATCGGAAGAGCGTCG
1:150883037_1_ref_450	1:150883037	ref	fwd	Rep1	T01	HEK293FT	Pro	Library1	3.2722	0.560181	Y	ACTGGCCGCTTCACTG	ATAAGGGTCTAACTTAATTCTTTTGCATGTGGCTATCCAGTTGTCCCAGCACCATTTGTTTTCTTTCCTCACCGAATTTTCTTGGTACCCTAGTTTAAAATTACTTGGTCATAGATACATGGGTTTATTTCTGGACTCTCAATTT	GGTACCTCTAGA	AACAAGCTGT	AGATCGGAAGAGCGTCG
1:150883037_2_alt_451	1:150883037	alt	fwd	Rep1	T01	HEK293FT	Pro	Library1	5.78817	0.445979	Y	ACTGGCCGCTTCACTG	ATAAGGGTCTAACTTAATTCTTTTGCATGTGGCTATCCAGTTGTCCCAGCACCATTTGTTTTCTTTCCTCACTGAATTTTCTTGGTACCCTAGTTTAAAATTACTTGGTCATAGATACATGGGTTTATTTCTGGACTCTCAATTT	GGTACCTCTAGA	GTATGCATGA	AGATCGGAAGAGCGTCG
1:150883037_2_alt_452	1:150883037	alt	fwd	Rep1	T01	HEK293FT	Pro	Library1	13.0792	0.475094	Y	ACTGGCCGCTTCACTG	ATAAGGGTCTAACTTAATTCTTTTGCATGTGGCTATCCAGTTGTCCCAGCACCATTTGTTTTCTTTCCTCACTGAATTTTCTTGGTACCCTAGTTTAAAATTACTTGGTCATAGATACATGGGTTTATTTCTGGACTCTCAATTT	GGTACCTCTAGA	GATTGTGGGA	AGATCGGAAGAGCGTCG
1:150883037_2_alt_453	1:150883037	alt	fwd	Rep1	T01	HEK293FT	Pro	Library1	2.5888	0.674899	Y	ACTGGCCGCTTCACTG	ATAAGGGTCTAACTTAATTCTTTTGCATGTGGCTATCCAGTTGTCCCAGCACCATTTGTTTTCTTTCCTCACTGAATTTTCTTGGTACCCTAGTTTAAAATTACTTGGTCATAGATACATGGGTTTATTTCTGGACTCTCAATTT	GGTACCTCTAGA	AGACTCAAAG	AGATCGGAAGAGCGTCG
1:150883037_2_alt_454	1:150883037	alt	fwd	Rep1	T01	HEK293FT	Pro	Library1	12.5264	0.462871	Y	ACTGGCCGCTTCACTG	ATAAGGGTCTAACTTAATTCTTTTGCATGTGGCTATCCAGTTGTCCCAGCACCATTTGTTTTCTTTCCTCACTGAATTTTCTTGGTACCCTAGTTTAAAATTACTTGGTCATAGATACATGGGTTTATTTCTGGACTCTCAATTT	GGTACCTCTAGA	GCACTGTGGA	AGATCGGAAGAGCGTCG
1:150883037_2_alt_455	1:150883037	alt	fwd	Rep1	T01	HEK293FT	Pro	Library1	3.0415	0.575194	Y	ACTGGCCGCTTCACTG	ATAAGGGTCTAACTTAATTCTTTTGCATGTGGCTATCCAGTTGTCCCAGCACCATTTGTTTTCTTTCCTCACTGAATTTTCTTGGTACCCTAGTTTAAAATTACTTGGTCATAGATACATGGGTTTATTTCTGGACTCTCAATTT	GGTACCTCTAGA	GGAAGCCGGG	AGATCGGAAGAGCGTCG
1:150883037_2_alt_456	1:150883037	alt	fwd	Rep1	T01	HEK293FT	Pro	Library1	4.45183	0.617704	Y	ACTGGCCGCTTCACTG	ATAAGGGTCTAACTTAATTCTTTTGCATGTGGCTATCCAGTTGTCCCAGCACCATTTGTTTTCTTTCCTCACTGAATTTTCTTGGTACCCTAGTTTAAAATTACTTGGTCATAGATACATGGGTTTATTTCTGGACTCTCAATTT	GGTACCTCTAGA	CCGAAGCCTG	AGATCGGAAGAGCGTCG
1:150883037_2_alt_457	1:150883037	alt	fwd	Rep1	T01	HEK293FT	Pro	Library1	6.94168	0.426704	Y	ACTGGCCGCTTCACTG	ATAAGGGTCTAACTTAATTCTTTTGCATGTGGCTATCCAGTTGTCCCAGCACCATTTGTTTTCTTTCCTCACTGAATTTTCTTGGTACCCTAGTTTAAAATTACTTGGTCATAGATACATGGGTTTATTTCTGGACTCTCAATTT	GGTACCTCTAGA	TAAAGCCCAG	AGATCGGAAGAGCGTCG
1:150883037_2_alt_458	1:150883037	alt	fwd	Rep1	T01	HEK293FT	Pro	Library1	3.47243	0.331674	Y	ACTGGCCGCTTCACTG	ATAAGGGTCTAACTTAATTCTTTTGCATGTGGCTATCCAGTTGTCCCAGCACCATTTGTTTTCTTTCCTCACTGAATTTTCTTGGTACCCTAGTTTAAAATTACTTGGTCATAGATACATGGGTTTATTTCTGGACTCTCAATTT	GGTACCTCTAGA	AAGCTATGGA	AGATCGGAAGAGCGTCG
1:150883037_2_alt_459	1:150883037	alt	fwd	Rep1	T01	HEK293FT	Pro	Library1	8.09954	0.481754	Y	ACTGGCCGCTTCACTG	ATAAGGGTCTAACTTAATTCTTTTGCATGTGGCTATCCAGTTGTCCCAGCACCATTTGTTTTCTTTCCTCACTGAATTTTCTTGGTACCCTAGTTTAAAATTACTTGGTCATAGATACATGGGTTTATTTCTGGACTCTCAATTT	GGTACCTCTAGA	CCATCGCAAG	AGATCGGAAGAGCGTCG
1:150883037_2_alt_460	1:150883037	alt	fwd	Rep1	T01	HEK293FT	Pro	Library1	3.98172	0.497083	Y	ACTGGCCGCTTCACTG	ATAAGGGTCTAACTTAATTCTTTTGCATGTGGCTATCCAGTTGTCCCAGCACCATTTGTTTTCTTTCCTCACTGAATTTTCTTGGTACCCTAGTTTAAAATTACTTGGTCATAGATACATGGGTTTATTTCTGGACTCTCAATTT	GGTACCTCTAGA	AGAGACAAGC	AGATCGGAAGAGCGTCG
1:150883037_3_scramble_461	1:150883037	scramble	fwd	Rep1	T01	HEK293FT	Pro	Library1	7.67731	0.392183	Y	ACTGGCCGCTTCACTG	ATAAGGGTCTAACTTAATTCTTTTGCATGTGGCTATCCAGTTGTCCCAGCACCATTTGTTTTCTGCTATCTTTATCACTCCTTGGTACCCTAGTTTAAAATTACTTGGTCATAGATACATGGGTTTATTTCTGGACTCTCAATTT	GGTACCTCTAGA	GAGACAACTC	AGATCGGAAGAGCGTCG
1:150883037_3_scramble_462	1:150883037	scramble	fwd	Rep1	T01	HEK293FT	Pro	Library1	1	1	Y	ACTGGCCGCTTCACTG	ATAAGGGTCTAACTTAATTCTTTTGCATGTGGCTATCCAGTTGTCCCAGCACCATTTGTTTTCTGCTATCTTTATCACTCCTTGGTACCCTAGTTTAAAATTACTTGGTCATAGATACATGGGTTTATTTCTGGACTCTCAATTT	GGTACCTCTAGA	TCGCATTCTC	AGATCGGAAGAGCGTCG
1:150883037_3_scramble_463	1:150883037	scramble	fwd	Rep1	T01	HEK293FT	Pro	Library1	15.5734	0.415361	Y	ACTGGCCGCTTCACTG	ATAAGGGTCTAACTTAATTCTTTTGCATGTGGCTATCCAGTTGTCCCAGCACCATTTGTTTTCTGCTATCTTTATCACTCCTTGGTACCCTAGTTTAAAATTACTTGGTCATAGATACATGGGTTTATTTCTGGACTCTCAATTT	GGTACCTCTAGA	GGGACCACTA	AGATCGGAAGAGCGTCG
1:150883037_3_scramble_464	1:150883037	scramble	fwd	Rep1	T01	HEK293FT	Pro	Library1	1	1	Y	ACTGGCCGCTTCACTG	ATAAGGGTCTAACTTAATTCTTTTGCATGTGGCTATCCAGTTGTCCCAGCACCATTTGTTTTCTGCTATCTTTATCACTCCTTGGTACCCTAGTTTAAAATTACTTGGTCATAGATACATGGGTTTATTTCTGGACTCTCAATTT	GGTACCTCTAGA	TCTAGTTGAG	AGATCGGAAGAGCGTCG
1:150883037_3_scramble_465	1:150883037	scramble	fwd	Rep1	T01	HEK293FT	Pro	Library1	5.9971	0.340616	Y	ACTGGCCGCTTCACTG	ATAAGGGTCTAACTTAATTCTTTTGCATGTGGCTATCCAGTTGTCCCAGCACCATTTGTTTTCTGCTATCTTTATCACTCCTTGGTACCCTAGTTTAAAATTACTTGGTCATAGATACATGGGTTTATTTCTGGACTCTCAATTT	GGTACCTCTAGA	ACTTAGCAGC	AGATCGGAAGAGCGTCG
1:150883037_3_scramble_466	1:150883037	scramble	fwd	Rep1	T01	HEK293FT	Pro	Library1	7.07226	0.407138	Y	ACTGGCCGCTTCACTG	ATAAGGGTCTAACTTAATTCTTTTGCATGTGGCTATCCAGTTGTCCCAGCACCATTTGTTTTCTGCTATCTTTATCACTCCTTGGTACCCTAGTTTAAAATTACTTGGTCATAGATACATGGGTTTATTTCTGGACTCTCAATTT	GGTACCTCTAGA	TACGAGTGTC	AGATCGGAAGAGCGTCG
1:150883037_3_scramble_467	1:150883037	scramble	fwd	Rep1	T01	HEK293FT	Pro	Library1	4.4083	0.357667	Y	ACTGGCCGCTTCACTG	ATAAGGGTCTAACTTAATTCTTTTGCATGTGGCTATCCAGTTGTCCCAGCACCATTTGTTTTCTGCTATCTTTATCACTCCTTGGTACCCTAGTTTAAAATTACTTGGTCATAGATACATGGGTTTATTTCTGGACTCTCAATTT	GGTACCTCTAGA	ACCTATCGAA	AGATCGGAAGAGCGTCG
1:150883037_3_scramble_468	1:150883037	scramble	fwd	Rep1	T01	HEK293FT	Pro	Library1	1.78787	0.542455	Y	ACTGGCCGCTTCACTG	ATAAGGGTCTAACTTAATTCTTTTGCATGTGGCTATCCAGTTGTCCCAGCACCATTTGTTTTCTGCTATCTTTATCACTCCTTGGTACCCTAGTTTAAAATTACTTGGTCATAGATACATGGGTTTATTTCTGGACTCTCAATTT	GGTACCTCTAGA	CCTGCCCTGT	AGATCGGAAGAGCGTCG
1:150883037_3_scramble_469	1:150883037	scramble	fwd	Rep1	T01	HEK293FT	Pro	Library1	12.9443	0.349939	Y	ACTGGCCGCTTCACTG	ATAAGGGTCTAACTTAATTCTTTTGCATGTGGCTATCCAGTTGTCCCAGCACCATTTGTTTTCTGCTATCTTTATCACTCCTTGGTACCCTAGTTTAAAATTACTTGGTCATAGATACATGGGTTTATTTCTGGACTCTCAATTT	GGTACCTCTAGA	AGACTACTAC	AGATCGGAAGAGCGTCG
1:150883037_3_scramble_470	1:150883037	scramble	fwd	Rep1	T01	HEK293FT	Pro	Library1	7.69908	0.364957	Y	ACTGGCCGCTTCACTG	ATAAGGGTCTAACTTAATTCTTTTGCATGTGGCTATCCAGTTGTCCCAGCACCATTTGTTTTCTGCTATCTTTATCACTCCTTGGTACCCTAGTTTAAAATTACTTGGTCATAGATACATGGGTTTATTTCTGGACTCTCAATTT	GGTACCTCTAGA	ACTACGTACA	AGATCGGAAGAGCGTCG
1:150883037_4_ref_rc_471	1:150883037	ref	rev	Rep1	T01	HEK293FT	Pro	Library1	10.6852	0.377673	Y	ACTGGCCGCTTCACTG	AAATTGAGAGTCCAGAAATAAACCCATGTATCTATGACCAAGTAATTTTAAACTAGGGTACCAAGAAAATTCGGTGAGGAAAGAAAACAAATGGTGCTGGGACAACTGGATAGCCACATGCAAAAGAATTAAGTTAGACCCTTAT	GGTACCTCTAGA	TAGCCTCGAG	AGATCGGAAGAGCGTCG
1:150883037_4_ref_rc_472	1:150883037	ref	rev	Rep1	T01	HEK293FT	Pro	Library1	17.8892	0.456517	Y	ACTGGCCGCTTCACTG	AAATTGAGAGTCCAGAAATAAACCCATGTATCTATGACCAAGTAATTTTAAACTAGGGTACCAAGAAAATTCGGTGAGGAAAGAAAACAAATGGTGCTGGGACAACTGGATAGCCACATGCAAAAGAATTAAGTTAGACCCTTAT	GGTACCTCTAGA	GTGGTGGTAG	AGATCGGAAGAGCGTCG
1:150883037_4_ref_rc_473	1:150883037	ref	rev	Rep1	T01	HEK293FT	Pro	Library1	15.112	0.469734	Y	ACTGGCCGCTTCACTG	AAATTGAGAGTCCAGAAATAAACCCATGTATCTATGACCAAGTAATTTTAAACTAGGGTACCAAGAAAATTCGGTGAGGAAAGAAAACAAATGGTGCTGGGACAACTGGATAGCCACATGCAAAAGAATTAAGTTAGACCCTTAT	GGTACCTCTAGA	CTTTATACCG	AGATCGGAAGAGCGTCG
1:150883037_4_ref_rc_474	1:150883037	ref	rev	Rep1	T01	HEK293FT	Pro	Library1	20.8839	0.418793	Y	ACTGGCCGCTTCACTG	AAATTGAGAGTCCAGAAATAAACCCATGTATCTATGACCAAGTAATTTTAAACTAGGGTACCAAGAAAATTCGGTGAGGAAAGAAAACAAATGGTGCTGGGACAACTGGATAGCCACATGCAAAAGAATTAAGTTAGACCCTTAT	GGTACCTCTAGA	TACCTCTAAC	AGATCGGAAGAGCGTCG
1:150883037_4_ref_rc_475	1:150883037	ref	rev	Rep1	T01	HEK293FT	Pro	Library1	16.8401	0.41874	Y	ACTGGCCGCTTCACTG	AAATTGAGAGTCCAGAAATAAACCCATGTATCTATGACCAAGTAATTTTAAACTAGGGTACCAAGAAAATTCGGTGAGGAAAGAAAACAAATGGTGCTGGGACAACTGGATAGCCACATGCAAAAGAATTAAGTTAGACCCTTAT	GGTACCTCTAGA	TGAGAGTCAA	AGATCGGAAGAGCGTCG
1:150883037_4_ref_rc_476	1:150883037	ref	rev	Rep1	T01	HEK293FT	Pro	Library1	16.0958	0.324368	Y	ACTGGCCGCTTCACTG	AAATTGAGAGTCCAGAAATAAACCCATGTATCTATGACCAAGTAATTTTAAACTAGGGTACCAAGAAAATTCGGTGAGGAAAGAAAACAAATGGTGCTGGGACAACTGGATAGCCACATGCAAAAGAATTAAGTTAGACCCTTAT	GGTACCTCTAGA	AAATATCTGA	AGATCGGAAGAGCGTCG
1:150883037_4_ref_rc_477	1:150883037	ref	rev	Rep1	T01	HEK293FT	Pro	Library1	19.6477	0.395225	Y	ACTGGCCGCTTCACTG	AAATTGAGAGTCCAGAAATAAACCCATGTATCTATGACCAAGTAATTTTAAACTAGGGTACCAAGAAAATTCGGTGAGGAAAGAAAACAAATGGTGCTGGGACAACTGGATAGCCACATGCAAAAGAATTAAGTTAGACCCTTAT	GGTACCTCTAGA	ATGGTACGTC	AGATCGGAAGAGCGTCG
1:150883037_4_ref_rc_478	1:150883037	ref	rev	Rep1	T01	HEK293FT	Pro	Library1	9.61434	0.43686	Y	ACTGGCCGCTTCACTG	AAATTGAGAGTCCAGAAATAAACCCATGTATCTATGACCAAGTAATTTTAAACTAGGGTACCAAGAAAATTCGGTGAGGAAAGAAAACAAATGGTGCTGGGACAACTGGATAGCCACATGCAAAAGAATTAAGTTAGACCCTTAT	GGTACCTCTAGA	GATGTCTCTC	AGATCGGAAGAGCGTCG
1:150883037_4_ref_rc_479	1:150883037	ref	rev	Rep1	T01	HEK293FT	Pro	Library1	11.9127	0.381478	Y	ACTGGCCGCTTCACTG	AAATTGAGAGTCCAGAAATAAACCCATGTATCTATGACCAAGTAATTTTAAACTAGGGTACCAAGAAAATTCGGTGAGGAAAGAAAACAAATGGTGCTGGGACAACTGGATAGCCACATGCAAAAGAATTAAGTTAGACCCTTAT	GGTACCTCTAGA	ACAACCCTGA	AGATCGGAAGAGCGTCG
1:150883037_4_ref_rc_480	1:150883037	ref	rev	Rep1	T01	HEK293FT	Pro	Library1	12.5656	0.477694	Y	ACTGGCCGCTTCACTG	AAATTGAGAGTCCAGAAATAAACCCATGTATCTATGACCAAGTAATTTTAAACTAGGGTACCAAGAAAATTCGGTGAGGAAAGAAAACAAATGGTGCTGGGACAACTGGATAGCCACATGCAAAAGAATTAAGTTAGACCCTTAT	GGTACCTCTAGA	CAGCGCAAGT	AGATCGGAAGAGCGTCG
1:150883037_5_alt_rc_481	1:150883037	alt	rev	Rep1	T01	HEK293FT	Pro	Library1	12.7876	0.41346	Y	ACTGGCCGCTTCACTG	AAATTGAGAGTCCAGAAATAAACCCATGTATCTATGACCAAGTAATTTTAAACTAGGGTACCAAGAAAATTCAGTGAGGAAAGAAAACAAATGGTGCTGGGACAACTGGATAGCCACATGCAAAAGAATTAAGTTAGACCCTTAT	GGTACCTCTAGA	GAAAGGTGGA	AGATCGGAAGAGCGTCG
1:150883037_5_alt_rc_482	1:150883037	alt	rev	Rep1	T01	HEK293FT	Pro	Library1	20.9623	0.458175	Y	ACTGGCCGCTTCACTG	AAATTGAGAGTCCAGAAATAAACCCATGTATCTATGACCAAGTAATTTTAAACTAGGGTACCAAGAAAATTCAGTGAGGAAAGAAAACAAATGGTGCTGGGACAACTGGATAGCCACATGCAAAAGAATTAAGTTAGACCCTTAT	GGTACCTCTAGA	GGTGCGTCGG	AGATCGGAAGAGCGTCG
1:150883037_5_alt_rc_483	1:150883037	alt	rev	Rep1	T01	HEK293FT	Pro	Library1	19.6303	0.435322	Y	ACTGGCCGCTTCACTG	AAATTGAGAGTCCAGAAATAAACCCATGTATCTATGACCAAGTAATTTTAAACTAGGGTACCAAGAAAATTCAGTGAGGAAAGAAAACAAATGGTGCTGGGACAACTGGATAGCCACATGCAAAAGAATTAAGTTAGACCCTTAT	GGTACCTCTAGA	TACCTGTGTC	AGATCGGAAGAGCGTCG
1:150883037_5_alt_rc_484	1:150883037	alt	rev	Rep1	T01	HEK293FT	Pro	Library1	16.2438	0.472711	Y	ACTGGCCGCTTCACTG	AAATTGAGAGTCCAGAAATAAACCCATGTATCTATGACCAAGTAATTTTAAACTAGGGTACCAAGAAAATTCAGTGAGGAAAGAAAACAAATGGTGCTGGGACAACTGGATAGCCACATGCAAAAGAATTAAGTTAGACCCTTAT	GGTACCTCTAGA	GCAGTTCCTG	AGATCGGAAGAGCGTCG
1:150883037_5_alt_rc_485	1:150883037	alt	rev	Rep1	T01	HEK293FT	Pro	Library1	12.2827	0.383084	Y	ACTGGCCGCTTCACTG	AAATTGAGAGTCCAGAAATAAACCCATGTATCTATGACCAAGTAATTTTAAACTAGGGTACCAAGAAAATTCAGTGAGGAAAGAAAACAAATGGTGCTGGGACAACTGGATAGCCACATGCAAAAGAATTAAGTTAGACCCTTAT	GGTACCTCTAGA	CTCATGTTCG	AGATCGGAAGAGCGTCG
1:150883037_5_alt_rc_486	1:150883037	alt	rev	Rep1	T01	HEK293FT	Pro	Library1	21.0363	0.408504	Y	ACTGGCCGCTTCACTG	AAATTGAGAGTCCAGAAATAAACCCATGTATCTATGACCAAGTAATTTTAAACTAGGGTACCAAGAAAATTCAGTGAGGAAAGAAAACAAATGGTGCTGGGACAACTGGATAGCCACATGCAAAAGAATTAAGTTAGACCCTTAT	GGTACCTCTAGA	AAAGAAAGCT	AGATCGGAAGAGCGTCG
1:150883037_5_alt_rc_487	1:150883037	alt	rev	Rep1	T01	HEK293FT	Pro	Library1	11.8735	0.441111	Y	ACTGGCCGCTTCACTG	AAATTGAGAGTCCAGAAATAAACCCATGTATCTATGACCAAGTAATTTTAAACTAGGGTACCAAGAAAATTCAGTGAGGAAAGAAAACAAATGGTGCTGGGACAACTGGATAGCCACATGCAAAAGAATTAAGTTAGACCCTTAT	GGTACCTCTAGA	GACCGCGGGT	AGATCGGAAGAGCGTCG
1:150883037_5_alt_rc_488	1:150883037	alt	rev	Rep1	T01	HEK293FT	Pro	Library1	24.8581	0.449528	Y	ACTGGCCGCTTCACTG	AAATTGAGAGTCCAGAAATAAACCCATGTATCTATGACCAAGTAATTTTAAACTAGGGTACCAAGAAAATTCAGTGAGGAAAGAAAACAAATGGTGCTGGGACAACTGGATAGCCACATGCAAAAGAATTAAGTTAGACCCTTAT	GGTACCTCTAGA	TTCCCAGTGA	AGATCGGAAGAGCGTCG
1:150883037_5_alt_rc_489	1:150883037	alt	rev	Rep1	T01	HEK293FT	Pro	Library1	1	1	Y	ACTGGCCGCTTCACTG	AAATTGAGAGTCCAGAAATAAACCCATGTATCTATGACCAAGTAATTTTAAACTAGGGTACCAAGAAAATTCAGTGAGGAAAGAAAACAAATGGTGCTGGGACAACTGGATAGCCACATGCAAAAGAATTAAGTTAGACCCTTAT	GGTACCTCTAGA	TCGGGCTAAA	AGATCGGAAGAGCGTCG
1:150883037_5_alt_rc_490	1:150883037	alt	rev	Rep1	T01	HEK293FT	Pro	Library1	15.2383	0.412562	Y	ACTGGCCGCTTCACTG	AAATTGAGAGTCCAGAAATAAACCCATGTATCTATGACCAAGTAATTTTAAACTAGGGTACCAAGAAAATTCAGTGAGGAAAGAAAACAAATGGTGCTGGGACAACTGGATAGCCACATGCAAAAGAATTAAGTTAGACCCTTAT	GGTACCTCTAGA	AGACCGTCCT	AGATCGGAAGAGCGTCG
1:150883037_6_scramble_rc_491	1:150883037	scramble	rev	Rep1	T01	HEK293FT	Pro	Library1	35.823	0.372829	Y	ACTGGCCGCTTCACTG	AAATTGAGAGTCCAGAAATAAACCCATGTATCTATGACCAAGTAATTTTAAACTAGGGTACCAAGGAGTGATAAAGATAGCAGAAAACAAATGGTGCTGGGACAACTGGATAGCCACATGCAAAAGAATTAAGTTAGACCCTTAT	GGTACCTCTAGA	CTAGGATGTC	AGATCGGAAGAGCGTCG
1:150883037_6_scramble_rc_492	1:150883037	scramble	rev	Rep1	T01	HEK293FT	Pro	Library1	12.6004	0.477371	Y	ACTGGCCGCTTCACTG	AAATTGAGAGTCCAGAAATAAACCCATGTATCTATGACCAAGTAATTTTAAACTAGGGTACCAAGGAGTGATAAAGATAGCAGAAAACAAATGGTGCTGGGACAACTGGATAGCCACATGCAAAAGAATTAAGTTAGACCCTTAT	GGTACCTCTAGA	ACCGCGAGGG	AGATCGGAAGAGCGTCG
1:150883037_6_scramble_rc_493	1:150883037	scramble	rev	Rep1	T01	HEK293FT	Pro	Library1	29.9292	0.437172	Y	ACTGGCCGCTTCACTG	AAATTGAGAGTCCAGAAATAAACCCATGTATCTATGACCAAGTAATTTTAAACTAGGGTACCAAGGAGTGATAAAGATAGCAGAAAACAAATGGTGCTGGGACAACTGGATAGCCACATGCAAAAGAATTAAGTTAGACCCTTAT	GGTACCTCTAGA	CTGACCGGTA	AGATCGGAAGAGCGTCG
1:150883037_6_scramble_rc_494	1:150883037	scramble	rev	Rep1	T01	HEK293FT	Pro	Library1	36.2365	0.430682	Y	ACTGGCCGCTTCACTG	AAATTGAGAGTCCAGAAATAAACCCATGTATCTATGACCAAGTAATTTTAAACTAGGGTACCAAGGAGTGATAAAGATAGCAGAAAACAAATGGTGCTGGGACAACTGGATAGCCACATGCAAAAGAATTAAGTTAGACCCTTAT	GGTACCTCTAGA	TTGGAGAATC	AGATCGGAAGAGCGTCG
1:150883037_6_scramble_rc_495	1:150883037	scramble	rev	Rep1	T01	HEK293FT	Pro	Library1	28.2534	0.366537	Y	ACTGGCCGCTTCACTG	AAATTGAGAGTCCAGAAATAAACCCATGTATCTATGACCAAGTAATTTTAAACTAGGGTACCAAGGAGTGATAAAGATAGCAGAAAACAAATGGTGCTGGGACAACTGGATAGCCACATGCAAAAGAATTAAGTTAGACCCTTAT	GGTACCTCTAGA	TGAATTAATG	AGATCGGAAGAGCGTCG
1:150883037_6_scramble_rc_496	1:150883037	scramble	rev	Rep1	T01	HEK293FT	Pro	Library1	35.6228	0.432865	Y	ACTGGCCGCTTCACTG	AAATTGAGAGTCCAGAAATAAACCCATGTATCTATGACCAAGTAATTTTAAACTAGGGTACCAAGGAGTGATAAAGATAGCAGAAAACAAATGGTGCTGGGACAACTGGATAGCCACATGCAAAAGAATTAAGTTAGACCCTTAT	GGTACCTCTAGA	CAAGGCAGCT	AGATCGGAAGAGCGTCG
1:150883037_6_scramble_rc_497	1:150883037	scramble	rev	Rep1	T01	HEK293FT	Pro	Library1	18.2896	0.431928	Y	ACTGGCCGCTTCACTG	AAATTGAGAGTCCAGAAATAAACCCATGTATCTATGACCAAGTAATTTTAAACTAGGGTACCAAGGAGTGATAAAGATAGCAGAAAACAAATGGTGCTGGGACAACTGGATAGCCACATGCAAAAGAATTAAGTTAGACCCTTAT	GGTACCTCTAGA	TTGAGATGGA	AGATCGGAAGAGCGTCG
1:150883037_6_scramble_rc_498	1:150883037	scramble	rev	Rep1	T01	HEK293FT	Pro	Library1	36.476	0.464006	Y	ACTGGCCGCTTCACTG	AAATTGAGAGTCCAGAAATAAACCCATGTATCTATGACCAAGTAATTTTAAACTAGGGTACCAAGGAGTGATAAAGATAGCAGAAAACAAATGGTGCTGGGACAACTGGATAGCCACATGCAAAAGAATTAAGTTAGACCCTTAT	GGTACCTCTAGA	TGGGCATGCT	AGATCGGAAGAGCGTCG
1:150883037_6_scramble_rc_499	1:150883037	scramble	rev	Rep1	T01	HEK293FT	Pro	Library1	34.0209	0.392332	Y	ACTGGCCGCTTCACTG	AAATTGAGAGTCCAGAAATAAACCCATGTATCTATGACCAAGTAATTTTAAACTAGGGTACCAAGGAGTGATAAAGATAGCAGAAAACAAATGGTGCTGGGACAACTGGATAGCCACATGCAAAAGAATTAAGTTAGACCCTTAT	GGTACCTCTAGA	TGAGATGATA	AGATCGGAAGAGCGTCG
1:150883037_6_scramble_rc_500	1:150883037	scramble	rev	Rep1	T01	HEK293FT	Pro	Library1	18.973	0.417511	Y	ACTGGCCGCTTCACTG	AAATTGAGAGTCCAGAAATAAACCCATGTATCTATGACCAAGTAATTTTAAACTAGGGTACCAAGGAGTGATAAAGATAGCAGAAAACAAATGGTGCTGGGACAACTGGATAGCCACATGCAAAAGAATTAAGTTAGACCCTTAT	GGTACCTCTAGA	GGGATTCATA	AGATCGGAAGAGCGTCG
1:150950062_1_ref_501	1:150950062	ref	fwd	Rep1	T01	HEK293FT	Pro	Library1	12.6918	0.488817	N	ACTGGCCGCTTCACTG	GACTCACTTCCTCTGTATGGGCTGCTGAACTGTCCCAAGGAGAGGACAGGCCATCTCCAGGCCTTCAGCCCCGAGTTTAGATATCTGGGCAGGCTTTGTGGATGGGCAAGCATACAGGGAGCCCAAATGTGGAAGGTAGGTTTTT	GGTACCTCTAGA	GTTTACGCTT	AGATCGGAAGAGCGTCG
1:150950062_1_ref_502	1:150950062	ref	fwd	Rep1	T01	HEK293FT	Pro	Library1	15.5038	0.508974	N	ACTGGCCGCTTCACTG	GACTCACTTCCTCTGTATGGGCTGCTGAACTGTCCCAAGGAGAGGACAGGCCATCTCCAGGCCTTCAGCCCCGAGTTTAGATATCTGGGCAGGCTTTGTGGATGGGCAAGCATACAGGGAGCCCAAATGTGGAAGGTAGGTTTTT	GGTACCTCTAGA	CTAATGTCGC	AGATCGGAAGAGCGTCG
1:150950062_1_ref_503	1:150950062	ref	fwd	Rep1	T01	HEK293FT	Pro	Library1	22.2464	0.507271	N	ACTGGCCGCTTCACTG	GACTCACTTCCTCTGTATGGGCTGCTGAACTGTCCCAAGGAGAGGACAGGCCATCTCCAGGCCTTCAGCCCCGAGTTTAGATATCTGGGCAGGCTTTGTGGATGGGCAAGCATACAGGGAGCCCAAATGTGGAAGGTAGGTTTTT	GGTACCTCTAGA	GTACCCAACA	AGATCGGAAGAGCGTCG
1:150950062_1_ref_504	1:150950062	ref	fwd	Rep1	T01	HEK293FT	Pro	Library1	9.06153	0.565369	N	ACTGGCCGCTTCACTG	GACTCACTTCCTCTGTATGGGCTGCTGAACTGTCCCAAGGAGAGGACAGGCCATCTCCAGGCCTTCAGCCCCGAGTTTAGATATCTGGGCAGGCTTTGTGGATGGGCAAGCATACAGGGAGCCCAAATGTGGAAGGTAGGTTTTT	GGTACCTCTAGA	GGCGCGCATC	AGATCGGAAGAGCGTCG
1:150950062_1_ref_505	1:150950062	ref	fwd	Rep1	T01	HEK293FT	Pro	Library1	11.09	0.42832	N	ACTGGCCGCTTCACTG	GACTCACTTCCTCTGTATGGGCTGCTGAACTGTCCCAAGGAGAGGACAGGCCATCTCCAGGCCTTCAGCCCCGAGTTTAGATATCTGGGCAGGCTTTGTGGATGGGCAAGCATACAGGGAGCCCAAATGTGGAAGGTAGGTTTTT	GGTACCTCTAGA	ATAGTTTGGA	AGATCGGAAGAGCGTCG
1:150950062_1_ref_506	1:150950062	ref	fwd	Rep1	T01	HEK293FT	Pro	Library1	10.9855	0.513236	N	ACTGGCCGCTTCACTG	GACTCACTTCCTCTGTATGGGCTGCTGAACTGTCCCAAGGAGAGGACAGGCCATCTCCAGGCCTTCAGCCCCGAGTTTAGATATCTGGGCAGGCTTTGTGGATGGGCAAGCATACAGGGAGCCCAAATGTGGAAGGTAGGTTTTT	GGTACCTCTAGA	TAGCAAAGTA	AGATCGGAAGAGCGTCG
1:150950062_1_ref_507	1:150950062	ref	fwd	Rep1	T01	HEK293FT	Pro	Library1	7.97331	0.477079	N	ACTGGCCGCTTCACTG	GACTCACTTCCTCTGTATGGGCTGCTGAACTGTCCCAAGGAGAGGACAGGCCATCTCCAGGCCTTCAGCCCCGAGTTTAGATATCTGGGCAGGCTTTGTGGATGGGCAAGCATACAGGGAGCCCAAATGTGGAAGGTAGGTTTTT	GGTACCTCTAGA	TATCTGTCAC	AGATCGGAAGAGCGTCG
1:150950062_1_ref_508	1:150950062	ref	fwd	Rep1	T01	HEK293FT	Pro	Library1	8.37377	0.430154	N	ACTGGCCGCTTCACTG	GACTCACTTCCTCTGTATGGGCTGCTGAACTGTCCCAAGGAGAGGACAGGCCATCTCCAGGCCTTCAGCCCCGAGTTTAGATATCTGGGCAGGCTTTGTGGATGGGCAAGCATACAGGGAGCCCAAATGTGGAAGGTAGGTTTTT	GGTACCTCTAGA	TGACAGAGCG	AGATCGGAAGAGCGTCG
1:150950062_1_ref_509	1:150950062	ref	fwd	Rep1	T01	HEK293FT	Pro	Library1	9.62305	0.476449	N	ACTGGCCGCTTCACTG	GACTCACTTCCTCTGTATGGGCTGCTGAACTGTCCCAAGGAGAGGACAGGCCATCTCCAGGCCTTCAGCCCCGAGTTTAGATATCTGGGCAGGCTTTGTGGATGGGCAAGCATACAGGGAGCCCAAATGTGGAAGGTAGGTTTTT	GGTACCTCTAGA	TTGGACAGGC	AGATCGGAAGAGCGTCG
1:150950062_1_ref_510	1:150950062	ref	fwd	Rep1	T01	HEK293FT	Pro	Library1	11.2554	0.518048	N	ACTGGCCGCTTCACTG	GACTCACTTCCTCTGTATGGGCTGCTGAACTGTCCCAAGGAGAGGACAGGCCATCTCCAGGCCTTCAGCCCCGAGTTTAGATATCTGGGCAGGCTTTGTGGATGGGCAAGCATACAGGGAGCCCAAATGTGGAAGGTAGGTTTTT	GGTACCTCTAGA	CAGCAGGTCC	AGATCGGAAGAGCGTCG
1:150950062_2_alt_511	1:150950062	alt	fwd	Rep1	T01	HEK293FT	Pro	Library1	7.41179	0.467735	N	ACTGGCCGCTTCACTG	GACTCACTTCCTCTGTATGGGCTGCTGAACTGTCCCAAGGAGAGGACAGGCCATCTCCAGGCCTTCAGCCCCAAGTTTAGATATCTGGGCAGGCTTTGTGGATGGGCAAGCATACAGGGAGCCCAAATGTGGAAGGTAGGTTTTT	GGTACCTCTAGA	GGAGGAGGTC	AGATCGGAAGAGCGTCG
1:150950062_2_alt_512	1:150950062	alt	fwd	Rep1	T01	HEK293FT	Pro	Library1	11.1335	0.408932	N	ACTGGCCGCTTCACTG	GACTCACTTCCTCTGTATGGGCTGCTGAACTGTCCCAAGGAGAGGACAGGCCATCTCCAGGCCTTCAGCCCCAAGTTTAGATATCTGGGCAGGCTTTGTGGATGGGCAAGCATACAGGGAGCCCAAATGTGGAAGGTAGGTTTTT	GGTACCTCTAGA	CAAGTCCGTG	AGATCGGAAGAGCGTCG
1:150950062_2_alt_513	1:150950062	alt	fwd	Rep1	T01	HEK293FT	Pro	Library1	5.43993	0.440557	N	ACTGGCCGCTTCACTG	GACTCACTTCCTCTGTATGGGCTGCTGAACTGTCCCAAGGAGAGGACAGGCCATCTCCAGGCCTTCAGCCCCAAGTTTAGATATCTGGGCAGGCTTTGTGGATGGGCAAGCATACAGGGAGCCCAAATGTGGAAGGTAGGTTTTT	GGTACCTCTAGA	AATGCCGTAG	AGATCGGAAGAGCGTCG
1:150950062_2_alt_514	1:150950062	alt	fwd	Rep1	T01	HEK293FT	Pro	Library1	7.78614	0.51066	N	ACTGGCCGCTTCACTG	GACTCACTTCCTCTGTATGGGCTGCTGAACTGTCCCAAGGAGAGGACAGGCCATCTCCAGGCCTTCAGCCCCAAGTTTAGATATCTGGGCAGGCTTTGTGGATGGGCAAGCATACAGGGAGCCCAAATGTGGAAGGTAGGTTTTT	GGTACCTCTAGA	CACTAGCCAG	AGATCGGAAGAGCGTCG
1:150950062_2_alt_515	1:150950062	alt	fwd	Rep1	T01	HEK293FT	Pro	Library1	8.38683	0.510554	N	ACTGGCCGCTTCACTG	GACTCACTTCCTCTGTATGGGCTGCTGAACTGTCCCAAGGAGAGGACAGGCCATCTCCAGGCCTTCAGCCCCAAGTTTAGATATCTGGGCAGGCTTTGTGGATGGGCAAGCATACAGGGAGCCCAAATGTGGAAGGTAGGTTTTT	GGTACCTCTAGA	GTGGTAGGGC	AGATCGGAAGAGCGTCG
1:150950062_2_alt_516	1:150950062	alt	fwd	Rep1	T01	HEK293FT	Pro	Library1	4.23419	0.455349	N	ACTGGCCGCTTCACTG	GACTCACTTCCTCTGTATGGGCTGCTGAACTGTCCCAAGGAGAGGACAGGCCATCTCCAGGCCTTCAGCCCCAAGTTTAGATATCTGGGCAGGCTTTGTGGATGGGCAAGCATACAGGGAGCCCAAATGTGGAAGGTAGGTTTTT	GGTACCTCTAGA	GCATCCGACG	AGATCGGAAGAGCGTCG
1:150950062_2_alt_517	1:150950062	alt	fwd	Rep1	T01	HEK293FT	Pro	Library1	8.07343	0.51331	N	ACTGGCCGCTTCACTG	GACTCACTTCCTCTGTATGGGCTGCTGAACTGTCCCAAGGAGAGGACAGGCCATCTCCAGGCCTTCAGCCCCAAGTTTAGATATCTGGGCAGGCTTTGTGGATGGGCAAGCATACAGGGAGCCCAAATGTGGAAGGTAGGTTTTT	GGTACCTCTAGA	CCCAGATATC	AGATCGGAAGAGCGTCG
1:150950062_2_alt_518	1:150950062	alt	fwd	Rep1	T01	HEK293FT	Pro	Library1	8.90918	0.423961	N	ACTGGCCGCTTCACTG	GACTCACTTCCTCTGTATGGGCTGCTGAACTGTCCCAAGGAGAGGACAGGCCATCTCCAGGCCTTCAGCCCCAAGTTTAGATATCTGGGCAGGCTTTGTGGATGGGCAAGCATACAGGGAGCCCAAATGTGGAAGGTAGGTTTTT	GGTACCTCTAGA	AGTCATCACA	AGATCGGAAGAGCGTCG
1:150950062_2_alt_519	1:150950062	alt	fwd	Rep1	T01	HEK293FT	Pro	Library1	5.79252	0.491885	N	ACTGGCCGCTTCACTG	GACTCACTTCCTCTGTATGGGCTGCTGAACTGTCCCAAGGAGAGGACAGGCCATCTCCAGGCCTTCAGCCCCAAGTTTAGATATCTGGGCAGGCTTTGTGGATGGGCAAGCATACAGGGAGCCCAAATGTGGAAGGTAGGTTTTT	GGTACCTCTAGA	GACTCACGCT	AGATCGGAAGAGCGTCG
1:150950062_2_alt_520	1:150950062	alt	fwd	Rep1	T01	HEK293FT	Pro	Library1	13.8018	0.405936	N	ACTGGCCGCTTCACTG	GACTCACTTCCTCTGTATGGGCTGCTGAACTGTCCCAAGGAGAGGACAGGCCATCTCCAGGCCTTCAGCCCCAAGTTTAGATATCTGGGCAGGCTTTGTGGATGGGCAAGCATACAGGGAGCCCAAATGTGGAAGGTAGGTTTTT	GGTACCTCTAGA	GGCAGTGCAG	AGATCGGAAGAGCGTCG
1:150950062_3_scramble_521	1:150950062	scramble	fwd	Rep1	T01	HEK293FT	Pro	Library1	4.94371	0.459074	N	ACTGGCCGCTTCACTG	GACTCACTTCCTCTGTATGGGCTGCTGAACTGTCCCAAGGAGAGGACAGGCCATCTCCAGGCATCTCAATCTTGGAGACCCGTTCTGGGCAGGCTTTGTGGATGGGCAAGCATACAGGGAGCCCAAATGTGGAAGGTAGGTTTTT	GGTACCTCTAGA	ACGTAATGTA	AGATCGGAAGAGCGTCG
1:150950062_3_scramble_522	1:150950062	scramble	fwd	Rep1	T01	HEK293FT	Pro	Library1	1	1	N	ACTGGCCGCTTCACTG	GACTCACTTCCTCTGTATGGGCTGCTGAACTGTCCCAAGGAGAGGACAGGCCATCTCCAGGCATCTCAATCTTGGAGACCCGTTCTGGGCAGGCTTTGTGGATGGGCAAGCATACAGGGAGCCCAAATGTGGAAGGTAGGTTTTT	GGTACCTCTAGA	TCGAAGACGA	AGATCGGAAGAGCGTCG
1:150950062_3_scramble_523	1:150950062	scramble	fwd	Rep1	T01	HEK293FT	Pro	Library1	7.48579	0.386702	N	ACTGGCCGCTTCACTG	GACTCACTTCCTCTGTATGGGCTGCTGAACTGTCCCAAGGAGAGGACAGGCCATCTCCAGGCATCTCAATCTTGGAGACCCGTTCTGGGCAGGCTTTGTGGATGGGCAAGCATACAGGGAGCCCAAATGTGGAAGGTAGGTTTTT	GGTACCTCTAGA	ATCAGAGCAA	AGATCGGAAGAGCGTCG
1:150950062_3_scramble_524	1:150950062	scramble	fwd	Rep1	T01	HEK293FT	Pro	Library1	17.5279	0.422356	N	ACTGGCCGCTTCACTG	GACTCACTTCCTCTGTATGGGCTGCTGAACTGTCCCAAGGAGAGGACAGGCCATCTCCAGGCATCTCAATCTTGGAGACCCGTTCTGGGCAGGCTTTGTGGATGGGCAAGCATACAGGGAGCCCAAATGTGGAAGGTAGGTTTTT	GGTACCTCTAGA	AGAGGCTTCA	AGATCGGAAGAGCGTCG
1:150950062_3_scramble_525	1:150950062	scramble	fwd	Rep1	T01	HEK293FT	Pro	Library1	16.8662	0.333251	N	ACTGGCCGCTTCACTG	GACTCACTTCCTCTGTATGGGCTGCTGAACTGTCCCAAGGAGAGGACAGGCCATCTCCAGGCATCTCAATCTTGGAGACCCGTTCTGGGCAGGCTTTGTGGATGGGCAAGCATACAGGGAGCCCAAATGTGGAAGGTAGGTTTTT	GGTACCTCTAGA	TTGAATTACT	AGATCGGAAGAGCGTCG
1:150950062_3_scramble_526	1:150950062	scramble	fwd	Rep1	T01	HEK293FT	Pro	Library1	4.59548	0.522233	N	ACTGGCCGCTTCACTG	GACTCACTTCCTCTGTATGGGCTGCTGAACTGTCCCAAGGAGAGGACAGGCCATCTCCAGGCATCTCAATCTTGGAGACCCGTTCTGGGCAGGCTTTGTGGATGGGCAAGCATACAGGGAGCCCAAATGTGGAAGGTAGGTTTTT	GGTACCTCTAGA	GATGGAGGAT	AGATCGGAAGAGCGTCG
1:150950062_3_scramble_527	1:150950062	scramble	fwd	Rep1	T01	HEK293FT	Pro	Library1	12.5917	0.408746	N	ACTGGCCGCTTCACTG	GACTCACTTCCTCTGTATGGGCTGCTGAACTGTCCCAAGGAGAGGACAGGCCATCTCCAGGCATCTCAATCTTGGAGACCCGTTCTGGGCAGGCTTTGTGGATGGGCAAGCATACAGGGAGCCCAAATGTGGAAGGTAGGTTTTT	GGTACCTCTAGA	TGTGCAGTAA	AGATCGGAAGAGCGTCG
1:150950062_3_scramble_528	1:150950062	scramble	fwd	Rep1	T01	HEK293FT	Pro	Library1	9.20517	0.42555	N	ACTGGCCGCTTCACTG	GACTCACTTCCTCTGTATGGGCTGCTGAACTGTCCCAAGGAGAGGACAGGCCATCTCCAGGCATCTCAATCTTGGAGACCCGTTCTGGGCAGGCTTTGTGGATGGGCAAGCATACAGGGAGCCCAAATGTGGAAGGTAGGTTTTT	GGTACCTCTAGA	GAGGCACTCC	AGATCGGAAGAGCGTCG
1:150950062_3_scramble_529	1:150950062	scramble	fwd	Rep1	T01	HEK293FT	Pro	Library1	9.86246	0.393531	N	ACTGGCCGCTTCACTG	GACTCACTTCCTCTGTATGGGCTGCTGAACTGTCCCAAGGAGAGGACAGGCCATCTCCAGGCATCTCAATCTTGGAGACCCGTTCTGGGCAGGCTTTGTGGATGGGCAAGCATACAGGGAGCCCAAATGTGGAAGGTAGGTTTTT	GGTACCTCTAGA	GTCAGATGCC	AGATCGGAAGAGCGTCG
1:150950062_3_scramble_530	1:150950062	scramble	fwd	Rep1	T01	HEK293FT	Pro	Library1	4.9263	0.432148	N	ACTGGCCGCTTCACTG	GACTCACTTCCTCTGTATGGGCTGCTGAACTGTCCCAAGGAGAGGACAGGCCATCTCCAGGCATCTCAATCTTGGAGACCCGTTCTGGGCAGGCTTTGTGGATGGGCAAGCATACAGGGAGCCCAAATGTGGAAGGTAGGTTTTT	GGTACCTCTAGA	ACTACCATTG	AGATCGGAAGAGCGTCG
1:150950062_4_ref_rc_531	1:150950062	ref	rev	Rep1	T01	HEK293FT	Pro	Library1	12.8007	0.433735	N	ACTGGCCGCTTCACTG	AAAAACCTACCTTCCACATTTGGGCTCCCTGTATGCTTGCCCATCCACAAAGCCTGCCCAGATATCTAAACTCGGGGCTGAAGGCCTGGAGATGGCCTGTCCTCTCCTTGGGACAGTTCAGCAGCCCATACAGAGGAAGTGAGTC	GGTACCTCTAGA	AGCCTAGCGA	AGATCGGAAGAGCGTCG
1:150950062_4_ref_rc_532	1:150950062	ref	rev	Rep1	T01	HEK293FT	Pro	Library1	16.4788	0.390503	N	ACTGGCCGCTTCACTG	AAAAACCTACCTTCCACATTTGGGCTCCCTGTATGCTTGCCCATCCACAAAGCCTGCCCAGATATCTAAACTCGGGGCTGAAGGCCTGGAGATGGCCTGTCCTCTCCTTGGGACAGTTCAGCAGCCCATACAGAGGAAGTGAGTC	GGTACCTCTAGA	AGGTATACTC	AGATCGGAAGAGCGTCG
1:150950062_4_ref_rc_533	1:150950062	ref	rev	Rep1	T01	HEK293FT	Pro	Library1	4.18195	0.46283	N	ACTGGCCGCTTCACTG	AAAAACCTACCTTCCACATTTGGGCTCCCTGTATGCTTGCCCATCCACAAAGCCTGCCCAGATATCTAAACTCGGGGCTGAAGGCCTGGAGATGGCCTGTCCTCTCCTTGGGACAGTTCAGCAGCCCATACAGAGGAAGTGAGTC	GGTACCTCTAGA	CTTCCACAAC	AGATCGGAAGAGCGTCG
1:150950062_4_ref_rc_534	1:150950062	ref	rev	Rep1	T01	HEK293FT	Pro	Library1	14.9945	0.511215	N	ACTGGCCGCTTCACTG	AAAAACCTACCTTCCACATTTGGGCTCCCTGTATGCTTGCCCATCCACAAAGCCTGCCCAGATATCTAAACTCGGGGCTGAAGGCCTGGAGATGGCCTGTCCTCTCCTTGGGACAGTTCAGCAGCCCATACAGAGGAAGTGAGTC	GGTACCTCTAGA	ATGCCATTTC	AGATCGGAAGAGCGTCG
1:150950062_4_ref_rc_535	1:150950062	ref	rev	Rep1	T01	HEK293FT	Pro	Library1	1.25247	0.915865	N	ACTGGCCGCTTCACTG	AAAAACCTACCTTCCACATTTGGGCTCCCTGTATGCTTGCCCATCCACAAAGCCTGCCCAGATATCTAAACTCGGGGCTGAAGGCCTGGAGATGGCCTGTCCTCTCCTTGGGACAGTTCAGCAGCCCATACAGAGGAAGTGAGTC	GGTACCTCTAGA	ACCCTCCGAA	AGATCGGAAGAGCGTCG
1:150950062_4_ref_rc_536	1:150950062	ref	rev	Rep1	T01	HEK293FT	Pro	Library1	19.8044	0.436548	N	ACTGGCCGCTTCACTG	AAAAACCTACCTTCCACATTTGGGCTCCCTGTATGCTTGCCCATCCACAAAGCCTGCCCAGATATCTAAACTCGGGGCTGAAGGCCTGGAGATGGCCTGTCCTCTCCTTGGGACAGTTCAGCAGCCCATACAGAGGAAGTGAGTC	GGTACCTCTAGA	TGTTTATCCA	AGATCGGAAGAGCGTCG
1:150950062_4_ref_rc_537	1:150950062	ref	rev	Rep1	T01	HEK293FT	Pro	Library1	3.99913	0.436676	N	ACTGGCCGCTTCACTG	AAAAACCTACCTTCCACATTTGGGCTCCCTGTATGCTTGCCCATCCACAAAGCCTGCCCAGATATCTAAACTCGGGGCTGAAGGCCTGGAGATGGCCTGTCCTCTCCTTGGGACAGTTCAGCAGCCCATACAGAGGAAGTGAGTC	GGTACCTCTAGA	GACCTGAGTA	AGATCGGAAGAGCGTCG
1:150950062_4_ref_rc_538	1:150950062	ref	rev	Rep1	T01	HEK293FT	Pro	Library1	13.4579	0.432407	N	ACTGGCCGCTTCACTG	AAAAACCTACCTTCCACATTTGGGCTCCCTGTATGCTTGCCCATCCACAAAGCCTGCCCAGATATCTAAACTCGGGGCTGAAGGCCTGGAGATGGCCTGTCCTCTCCTTGGGACAGTTCAGCAGCCCATACAGAGGAAGTGAGTC	GGTACCTCTAGA	GAATAACCTT	AGATCGGAAGAGCGTCG
1:150950062_4_ref_rc_539	1:150950062	ref	rev	Rep1	T01	HEK293FT	Pro	Library1	9.15729	0.519837	N	ACTGGCCGCTTCACTG	AAAAACCTACCTTCCACATTTGGGCTCCCTGTATGCTTGCCCATCCACAAAGCCTGCCCAGATATCTAAACTCGGGGCTGAAGGCCTGGAGATGGCCTGTCCTCTCCTTGGGACAGTTCAGCAGCCCATACAGAGGAAGTGAGTC	GGTACCTCTAGA	CAGACATACG	AGATCGGAAGAGCGTCG
1:150950062_4_ref_rc_540	1:150950062	ref	rev	Rep1	T01	HEK293FT	Pro	Library1	18.159	0.311587	N	ACTGGCCGCTTCACTG	AAAAACCTACCTTCCACATTTGGGCTCCCTGTATGCTTGCCCATCCACAAAGCCTGCCCAGATATCTAAACTCGGGGCTGAAGGCCTGGAGATGGCCTGTCCTCTCCTTGGGACAGTTCAGCAGCCCATACAGAGGAAGTGAGTC	GGTACCTCTAGA	AGATTCATTC	AGATCGGAAGAGCGTCG
1:150950062_5_alt_rc_541	1:150950062	alt	rev	Rep1	T01	HEK293FT	Pro	Library1	10.215	0.495955	N	ACTGGCCGCTTCACTG	AAAAACCTACCTTCCACATTTGGGCTCCCTGTATGCTTGCCCATCCACAAAGCCTGCCCAGATATCTAAACTTGGGGCTGAAGGCCTGGAGATGGCCTGTCCTCTCCTTGGGACAGTTCAGCAGCCCATACAGAGGAAGTGAGTC	GGTACCTCTAGA	TATCGACCGG	AGATCGGAAGAGCGTCG
1:150950062_5_alt_rc_542	1:150950062	alt	rev	Rep1	T01	HEK293FT	Pro	Library1	6.18863	0.401584	N	ACTGGCCGCTTCACTG	AAAAACCTACCTTCCACATTTGGGCTCCCTGTATGCTTGCCCATCCACAAAGCCTGCCCAGATATCTAAACTTGGGGCTGAAGGCCTGGAGATGGCCTGTCCTCTCCTTGGGACAGTTCAGCAGCCCATACAGAGGAAGTGAGTC	GGTACCTCTAGA	ACTCCAGTCG	AGATCGGAAGAGCGTCG
1:150950062_5_alt_rc_543	1:150950062	alt	rev	Rep1	T01	HEK293FT	Pro	Library1	13.4101	0.613887	N	ACTGGCCGCTTCACTG	AAAAACCTACCTTCCACATTTGGGCTCCCTGTATGCTTGCCCATCCACAAAGCCTGCCCAGATATCTAAACTTGGGGCTGAAGGCCTGGAGATGGCCTGTCCTCTCCTTGGGACAGTTCAGCAGCCCATACAGAGGAAGTGAGTC	GGTACCTCTAGA	GCTCGCATCA	AGATCGGAAGAGCGTCG
1:150950062_5_alt_rc_544	1:150950062	alt	rev	Rep1	T01	HEK293FT	Pro	Library1	24.684	0.44785	N	ACTGGCCGCTTCACTG	AAAAACCTACCTTCCACATTTGGGCTCCCTGTATGCTTGCCCATCCACAAAGCCTGCCCAGATATCTAAACTTGGGGCTGAAGGCCTGGAGATGGCCTGTCCTCTCCTTGGGACAGTTCAGCAGCCCATACAGAGGAAGTGAGTC	GGTACCTCTAGA	TTACGGGTGC	AGATCGGAAGAGCGTCG
1:150950062_5_alt_rc_545	1:150950062	alt	rev	Rep1	T01	HEK293FT	Pro	Library1	14.1892	0.481526	N	ACTGGCCGCTTCACTG	AAAAACCTACCTTCCACATTTGGGCTCCCTGTATGCTTGCCCATCCACAAAGCCTGCCCAGATATCTAAACTTGGGGCTGAAGGCCTGGAGATGGCCTGTCCTCTCCTTGGGACAGTTCAGCAGCCCATACAGAGGAAGTGAGTC	GGTACCTCTAGA	TTATCTGCGA	AGATCGGAAGAGCGTCG
1:150950062_5_alt_rc_546	1:150950062	alt	rev	Rep1	T01	HEK293FT	Pro	Library1	10.6634	0.480564	N	ACTGGCCGCTTCACTG	AAAAACCTACCTTCCACATTTGGGCTCCCTGTATGCTTGCCCATCCACAAAGCCTGCCCAGATATCTAAACTTGGGGCTGAAGGCCTGGAGATGGCCTGTCCTCTCCTTGGGACAGTTCAGCAGCCCATACAGAGGAAGTGAGTC	GGTACCTCTAGA	GAGTTTGTTA	AGATCGGAAGAGCGTCG
1:150950062_5_alt_rc_547	1:150950062	alt	rev	Rep1	T01	HEK293FT	Pro	Library1	8.36942	0.440927	N	ACTGGCCGCTTCACTG	AAAAACCTACCTTCCACATTTGGGCTCCCTGTATGCTTGCCCATCCACAAAGCCTGCCCAGATATCTAAACTTGGGGCTGAAGGCCTGGAGATGGCCTGTCCTCTCCTTGGGACAGTTCAGCAGCCCATACAGAGGAAGTGAGTC	GGTACCTCTAGA	CATACCGAAC	AGATCGGAAGAGCGTCG
1:150950062_5_alt_rc_548	1:150950062	alt	rev	Rep1	T01	HEK293FT	Pro	Library1	12.0389	0.47942	N	ACTGGCCGCTTCACTG	AAAAACCTACCTTCCACATTTGGGCTCCCTGTATGCTTGCCCATCCACAAAGCCTGCCCAGATATCTAAACTTGGGGCTGAAGGCCTGGAGATGGCCTGTCCTCTCCTTGGGACAGTTCAGCAGCCCATACAGAGGAAGTGAGTC	GGTACCTCTAGA	CCAGGGCGCA	AGATCGGAAGAGCGTCG
1:150950062_5_alt_rc_549	1:150950062	alt	rev	Rep1	T01	HEK293FT	Pro	Library1	17.3146	0.508303	N	ACTGGCCGCTTCACTG	AAAAACCTACCTTCCACATTTGGGCTCCCTGTATGCTTGCCCATCCACAAAGCCTGCCCAGATATCTAAACTTGGGGCTGAAGGCCTGGAGATGGCCTGTCCTCTCCTTGGGACAGTTCAGCAGCCCATACAGAGGAAGTGAGTC	GGTACCTCTAGA	AGCCTTCACC	AGATCGGAAGAGCGTCG
1:150950062_5_alt_rc_550	1:150950062	alt	rev	Rep1	T01	HEK293FT	Pro	Library1	19.4388	0.416087	N	ACTGGCCGCTTCACTG	AAAAACCTACCTTCCACATTTGGGCTCCCTGTATGCTTGCCCATCCACAAAGCCTGCCCAGATATCTAAACTTGGGGCTGAAGGCCTGGAGATGGCCTGTCCTCTCCTTGGGACAGTTCAGCAGCCCATACAGAGGAAGTGAGTC	GGTACCTCTAGA	TTTAATGTTG	AGATCGGAAGAGCGTCG
1:150950062_6_scramble_rc_551	1:150950062	scramble	rev	Rep1	T01	HEK293FT	Pro	Library1	9.44458	0.410607	N	ACTGGCCGCTTCACTG	AAAAACCTACCTTCCACATTTGGGCTCCCTGTATGCTTGCCCATCCACAAAGCCTGCCCAGAACGGGTCTCCAAGATTGAGATGCCTGGAGATGGCCTGTCCTCTCCTTGGGACAGTTCAGCAGCCCATACAGAGGAAGTGAGTC	GGTACCTCTAGA	AATCGAGCTT	AGATCGGAAGAGCGTCG
1:150950062_6_scramble_rc_552	1:150950062	scramble	rev	Rep1	T01	HEK293FT	Pro	Library1	8.83953	0.308677	N	ACTGGCCGCTTCACTG	AAAAACCTACCTTCCACATTTGGGCTCCCTGTATGCTTGCCCATCCACAAAGCCTGCCCAGAACGGGTCTCCAAGATTGAGATGCCTGGAGATGGCCTGTCCTCTCCTTGGGACAGTTCAGCAGCCCATACAGAGGAAGTGAGTC	GGTACCTCTAGA	TATTCACTGT	AGATCGGAAGAGCGTCG
1:150950062_6_scramble_rc_553	1:150950062	scramble	rev	Rep1	T01	HEK293FT	Pro	Library1	5.42688	0.335932	N	ACTGGCCGCTTCACTG	AAAAACCTACCTTCCACATTTGGGCTCCCTGTATGCTTGCCCATCCACAAAGCCTGCCCAGAACGGGTCTCCAAGATTGAGATGCCTGGAGATGGCCTGTCCTCTCCTTGGGACAGTTCAGCAGCCCATACAGAGGAAGTGAGTC	GGTACCTCTAGA	ACACTCGGTA	AGATCGGAAGAGCGTCG
1:150950062_6_scramble_rc_554	1:150950062	scramble	rev	Rep1	T01	HEK293FT	Pro	Library1	5.59229	0.400113	N	ACTGGCCGCTTCACTG	AAAAACCTACCTTCCACATTTGGGCTCCCTGTATGCTTGCCCATCCACAAAGCCTGCCCAGAACGGGTCTCCAAGATTGAGATGCCTGGAGATGGCCTGTCCTCTCCTTGGGACAGTTCAGCAGCCCATACAGAGGAAGTGAGTC	GGTACCTCTAGA	CAGCACCCGG	AGATCGGAAGAGCGTCG
1:150950062_6_scramble_rc_555	1:150950062	scramble	rev	Rep1	T01	HEK293FT	Pro	Library1	13.2098	0.393354	N	ACTGGCCGCTTCACTG	AAAAACCTACCTTCCACATTTGGGCTCCCTGTATGCTTGCCCATCCACAAAGCCTGCCCAGAACGGGTCTCCAAGATTGAGATGCCTGGAGATGGCCTGTCCTCTCCTTGGGACAGTTCAGCAGCCCATACAGAGGAAGTGAGTC	GGTACCTCTAGA	GTCGTCATTC	AGATCGGAAGAGCGTCG
1:150950062_6_scramble_rc_556	1:150950062	scramble	rev	Rep1	T01	HEK293FT	Pro	Library1	11.46	0.347923	N	ACTGGCCGCTTCACTG	AAAAACCTACCTTCCACATTTGGGCTCCCTGTATGCTTGCCCATCCACAAAGCCTGCCCAGAACGGGTCTCCAAGATTGAGATGCCTGGAGATGGCCTGTCCTCTCCTTGGGACAGTTCAGCAGCCCATACAGAGGAAGTGAGTC	GGTACCTCTAGA	CTTGTGAGCG	AGATCGGAAGAGCGTCG
1:150950062_6_scramble_rc_557	1:150950062	scramble	rev	Rep1	T01	HEK293FT	Pro	Library1	1.00435	1.00435	N	ACTGGCCGCTTCACTG	AAAAACCTACCTTCCACATTTGGGCTCCCTGTATGCTTGCCCATCCACAAAGCCTGCCCAGAACGGGTCTCCAAGATTGAGATGCCTGGAGATGGCCTGTCCTCTCCTTGGGACAGTTCAGCAGCCCATACAGAGGAAGTGAGTC	GGTACCTCTAGA	TCACTTATAA	AGATCGGAAGAGCGTCG
1:150950062_6_scramble_rc_558	1:150950062	scramble	rev	Rep1	T01	HEK293FT	Pro	Library1	14.0847	0.398771	N	ACTGGCCGCTTCACTG	AAAAACCTACCTTCCACATTTGGGCTCCCTGTATGCTTGCCCATCCACAAAGCCTGCCCAGAACGGGTCTCCAAGATTGAGATGCCTGGAGATGGCCTGTCCTCTCCTTGGGACAGTTCAGCAGCCCATACAGAGGAAGTGAGTC	GGTACCTCTAGA	TTAATTCTGC	AGATCGGAAGAGCGTCG
1:150950062_6_scramble_rc_559	1:150950062	scramble	rev	Rep1	T01	HEK293FT	Pro	Library1	8.98318	0.337891	N	ACTGGCCGCTTCACTG	AAAAACCTACCTTCCACATTTGGGCTCCCTGTATGCTTGCCCATCCACAAAGCCTGCCCAGAACGGGTCTCCAAGATTGAGATGCCTGGAGATGGCCTGTCCTCTCCTTGGGACAGTTCAGCAGCCCATACAGAGGAAGTGAGTC	GGTACCTCTAGA	TGTCTTAAAG	AGATCGGAAGAGCGTCG
1:150950062_6_scramble_rc_560	1:150950062	scramble	rev	Rep1	T01	HEK293FT	Pro	Library1	1	0.995483	N	ACTGGCCGCTTCACTG	AAAAACCTACCTTCCACATTTGGGCTCCCTGTATGCTTGCCCATCCACAAAGCCTGCCCAGAACGGGTCTCCAAGATTGAGATGCCTGGAGATGGCCTGTCCTCTCCTTGGGACAGTTCAGCAGCCCATACAGAGGAAGTGAGTC	GGTACCTCTAGA	TCCACTCGGG	AGATCGGAAGAGCGTCG
1:150669952_1_ref_561	1:150669952	ref	fwd	Rep1	T01	HEK293FT	Pro	Library1	55.9768	0.825248	N	ACTGGCCGCTTCACTG	CCAGCCAATCAAAGCGCTGAGTGAGCTAACATGGGCTGCCAATCTCGAAAGGTTTCTGTGGGTTAATTTCAGCGTAGCAGGTGTGTTGCTGTAGTAGCGTATACTGGGACAATTAAGTGAGATGTGTTGGGATCCAAGCAATACA	GGTACCTCTAGA	TTATTGGCCC	AGATCGGAAGAGCGTCG
1:150669952_1_ref_562	1:150669952	ref	fwd	Rep1	T01	HEK293FT	Pro	Library1	17.2406	0.787116	N	ACTGGCCGCTTCACTG	CCAGCCAATCAAAGCGCTGAGTGAGCTAACATGGGCTGCCAATCTCGAAAGGTTTCTGTGGGTTAATTTCAGCGTAGCAGGTGTGTTGCTGTAGTAGCGTATACTGGGACAATTAAGTGAGATGTGTTGGGATCCAAGCAATACA	GGTACCTCTAGA	GAGAGTGTAG	AGATCGGAAGAGCGTCG
1:150669952_1_ref_563	1:150669952	ref	fwd	Rep1	T01	HEK293FT	Pro	Library1	31.1132	0.685004	N	ACTGGCCGCTTCACTG	CCAGCCAATCAAAGCGCTGAGTGAGCTAACATGGGCTGCCAATCTCGAAAGGTTTCTGTGGGTTAATTTCAGCGTAGCAGGTGTGTTGCTGTAGTAGCGTATACTGGGACAATTAAGTGAGATGTGTTGGGATCCAAGCAATACA	GGTACCTCTAGA	TTAGCTATAG	AGATCGGAAGAGCGTCG
1:150669952_1_ref_564	1:150669952	ref	fwd	Rep1	T01	HEK293FT	Pro	Library1	52.7165	0.707904	N	ACTGGCCGCTTCACTG	CCAGCCAATCAAAGCGCTGAGTGAGCTAACATGGGCTGCCAATCTCGAAAGGTTTCTGTGGGTTAATTTCAGCGTAGCAGGTGTGTTGCTGTAGTAGCGTATACTGGGACAATTAAGTGAGATGTGTTGGGATCCAAGCAATACA	GGTACCTCTAGA	TAACTTCCTA	AGATCGGAAGAGCGTCG
1:150669952_1_ref_565	1:150669952	ref	fwd	Rep1	T01	HEK293FT	Pro	Library1	49.8306	0.772568	N	ACTGGCCGCTTCACTG	CCAGCCAATCAAAGCGCTGAGTGAGCTAACATGGGCTGCCAATCTCGAAAGGTTTCTGTGGGTTAATTTCAGCGTAGCAGGTGTGTTGCTGTAGTAGCGTATACTGGGACAATTAAGTGAGATGTGTTGGGATCCAAGCAATACA	GGTACCTCTAGA	TGCTATCCTA	AGATCGGAAGAGCGTCG
1:150669952_1_ref_566	1:150669952	ref	fwd	Rep1	T01	HEK293FT	Pro	Library1	42.287	0.771482	N	ACTGGCCGCTTCACTG	CCAGCCAATCAAAGCGCTGAGTGAGCTAACATGGGCTGCCAATCTCGAAAGGTTTCTGTGGGTTAATTTCAGCGTAGCAGGTGTGTTGCTGTAGTAGCGTATACTGGGACAATTAAGTGAGATGTGTTGGGATCCAAGCAATACA	GGTACCTCTAGA	CTTAGGCCAC	AGATCGGAAGAGCGTCG
1:150669952_1_ref_567	1:150669952	ref	fwd	Rep1	T01	HEK293FT	Pro	Library1	76.8576	0.745703	N	ACTGGCCGCTTCACTG	CCAGCCAATCAAAGCGCTGAGTGAGCTAACATGGGCTGCCAATCTCGAAAGGTTTCTGTGGGTTAATTTCAGCGTAGCAGGTGTGTTGCTGTAGTAGCGTATACTGGGACAATTAAGTGAGATGTGTTGGGATCCAAGCAATACA	GGTACCTCTAGA	CGTACGTGCT	AGATCGGAAGAGCGTCG
1:150669952_1_ref_568	1:150669952	ref	fwd	Rep1	T01	HEK293FT	Pro	Library1	29.4548	0.7958	N	ACTGGCCGCTTCACTG	CCAGCCAATCAAAGCGCTGAGTGAGCTAACATGGGCTGCCAATCTCGAAAGGTTTCTGTGGGTTAATTTCAGCGTAGCAGGTGTGTTGCTGTAGTAGCGTATACTGGGACAATTAAGTGAGATGTGTTGGGATCCAAGCAATACA	GGTACCTCTAGA	TAGCTGGTTG	AGATCGGAAGAGCGTCG
1:150669952_1_ref_569	1:150669952	ref	fwd	Rep1	T01	HEK293FT	Pro	Library1	27.7963	0.844007	N	ACTGGCCGCTTCACTG	CCAGCCAATCAAAGCGCTGAGTGAGCTAACATGGGCTGCCAATCTCGAAAGGTTTCTGTGGGTTAATTTCAGCGTAGCAGGTGTGTTGCTGTAGTAGCGTATACTGGGACAATTAAGTGAGATGTGTTGGGATCCAAGCAATACA	GGTACCTCTAGA	CTGCCCTTCT	AGATCGGAAGAGCGTCG
1:150669952_1_ref_570	1:150669952	ref	fwd	Rep1	T01	HEK293FT	Pro	Library1	10.5502	0.447723	N	ACTGGCCGCTTCACTG	CCAGCCAATCAAAGCGCTGAGTGAGCTAACATGGGCTGCCAATCTCGAAAGGTTTCTGTGGGTTAATTTCAGCGTAGCAGGTGTGTTGCTGTAGTAGCGTATACTGGGACAATTAAGTGAGATGTGTTGGGATCCAAGCAATACA	GGTACCTCTAGA	CGCAGCCTCG	AGATCGGAAGAGCGTCG
1:150669952_2_alt_571	1:150669952	alt	fwd	Rep1	T01	HEK293FT	Pro	Library1	40.2325	0.756351	N	ACTGGCCGCTTCACTG	CCAGCCAATCAAAGCGCTGAGTGAGCTAACATGGGCTGCCAATCTCGAAAGGTTTCTGTGGGTTAATTTCAGTGTAGCAGGTGTGTTGCTGTAGTAGCGTATACTGGGACAATTAAGTGAGATGTGTTGGGATCCAAGCAATACA	GGTACCTCTAGA	GCTAGTAATT	AGATCGGAAGAGCGTCG
1:150669952_2_alt_572	1:150669952	alt	fwd	Rep1	T01	HEK293FT	Pro	Library1	16.2917	0.786306	N	ACTGGCCGCTTCACTG	CCAGCCAATCAAAGCGCTGAGTGAGCTAACATGGGCTGCCAATCTCGAAAGGTTTCTGTGGGTTAATTTCAGTGTAGCAGGTGTGTTGCTGTAGTAGCGTATACTGGGACAATTAAGTGAGATGTGTTGGGATCCAAGCAATACA	GGTACCTCTAGA	ACGGCTAATG	AGATCGGAAGAGCGTCG
1:150669952_2_alt_573	1:150669952	alt	fwd	Rep1	T01	HEK293FT	Pro	Library1	13.4666	0.753407	N	ACTGGCCGCTTCACTG	CCAGCCAATCAAAGCGCTGAGTGAGCTAACATGGGCTGCCAATCTCGAAAGGTTTCTGTGGGTTAATTTCAGTGTAGCAGGTGTGTTGCTGTAGTAGCGTATACTGGGACAATTAAGTGAGATGTGTTGGGATCCAAGCAATACA	GGTACCTCTAGA	AACGCATGGG	AGATCGGAAGAGCGTCG
1:150669952_2_alt_574	1:150669952	alt	fwd	Rep1	T01	HEK293FT	Pro	Library1	26.7995	0.739379	N	ACTGGCCGCTTCACTG	CCAGCCAATCAAAGCGCTGAGTGAGCTAACATGGGCTGCCAATCTCGAAAGGTTTCTGTGGGTTAATTTCAGTGTAGCAGGTGTGTTGCTGTAGTAGCGTATACTGGGACAATTAAGTGAGATGTGTTGGGATCCAAGCAATACA	GGTACCTCTAGA	TTGGTCTGTT	AGATCGGAAGAGCGTCG
1:150669952_2_alt_575	1:150669952	alt	fwd	Rep1	T01	HEK293FT	Pro	Library1	30.482	0.8124	N	ACTGGCCGCTTCACTG	CCAGCCAATCAAAGCGCTGAGTGAGCTAACATGGGCTGCCAATCTCGAAAGGTTTCTGTGGGTTAATTTCAGTGTAGCAGGTGTGTTGCTGTAGTAGCGTATACTGGGACAATTAAGTGAGATGTGTTGGGATCCAAGCAATACA	GGTACCTCTAGA	CGAACTTCTG	AGATCGGAAGAGCGTCG
1:150669952_2_alt_576	1:150669952	alt	fwd	Rep1	T01	HEK293FT	Pro	Library1	1	1	N	ACTGGCCGCTTCACTG	CCAGCCAATCAAAGCGCTGAGTGAGCTAACATGGGCTGCCAATCTCGAAAGGTTTCTGTGGGTTAATTTCAGTGTAGCAGGTGTGTTGCTGTAGTAGCGTATACTGGGACAATTAAGTGAGATGTGTTGGGATCCAAGCAATACA	GGTACCTCTAGA	TCGCTCTTAC	AGATCGGAAGAGCGTCG
1:150669952_2_alt_577	1:150669952	alt	fwd	Rep1	T01	HEK293FT	Pro	Library1	48.4333	0.711941	N	ACTGGCCGCTTCACTG	CCAGCCAATCAAAGCGCTGAGTGAGCTAACATGGGCTGCCAATCTCGAAAGGTTTCTGTGGGTTAATTTCAGTGTAGCAGGTGTGTTGCTGTAGTAGCGTATACTGGGACAATTAAGTGAGATGTGTTGGGATCCAAGCAATACA	GGTACCTCTAGA	CAAATCTGGA	AGATCGGAAGAGCGTCG
1:150669952_2_alt_578	1:150669952	alt	fwd	Rep1	T01	HEK293FT	Pro	Library1	32.6324	0.744789	N	ACTGGCCGCTTCACTG	CCAGCCAATCAAAGCGCTGAGTGAGCTAACATGGGCTGCCAATCTCGAAAGGTTTCTGTGGGTTAATTTCAGTGTAGCAGGTGTGTTGCTGTAGTAGCGTATACTGGGACAATTAAGTGAGATGTGTTGGGATCCAAGCAATACA	GGTACCTCTAGA	GAGATAGCAA	AGATCGGAAGAGCGTCG
1:150669952_2_alt_579	1:150669952	alt	fwd	Rep1	T01	HEK293FT	Pro	Library1	46.8402	0.79825	N	ACTGGCCGCTTCACTG	CCAGCCAATCAAAGCGCTGAGTGAGCTAACATGGGCTGCCAATCTCGAAAGGTTTCTGTGGGTTAATTTCAGTGTAGCAGGTGTGTTGCTGTAGTAGCGTATACTGGGACAATTAAGTGAGATGTGTTGGGATCCAAGCAATACA	GGTACCTCTAGA	CTCGCAAAGA	AGATCGGAAGAGCGTCG
1:150669952_2_alt_580	1:150669952	alt	fwd	Rep1	T01	HEK293FT	Pro	Library1	27.5438	0.841559	N	ACTGGCCGCTTCACTG	CCAGCCAATCAAAGCGCTGAGTGAGCTAACATGGGCTGCCAATCTCGAAAGGTTTCTGTGGGTTAATTTCAGTGTAGCAGGTGTGTTGCTGTAGTAGCGTATACTGGGACAATTAAGTGAGATGTGTTGGGATCCAAGCAATACA	GGTACCTCTAGA	CATAGTTAGG	AGATCGGAAGAGCGTCG
1:150669952_3_scramble_581	1:150669952	scramble	fwd	Rep1	T01	HEK293FT	Pro	Library1	1	1	N	ACTGGCCGCTTCACTG	CCAGCCAATCAAAGCGCTGAGTGAGCTAACATGGGCTGCCAATCTCGAAAGGTTTCTGTGGGCTTGTATAACTGGGTGGACATTGTTGCTGTAGTAGCGTATACTGGGACAATTAAGTGAGATGTGTTGGGATCCAAGCAATACA	GGTACCTCTAGA	TCTACCATCT	AGATCGGAAGAGCGTCG
1:150669952_3_scramble_582	1:150669952	scramble	fwd	Rep1	T01	HEK293FT	Pro	Library1	39.4359	1.13164	N	ACTGGCCGCTTCACTG	CCAGCCAATCAAAGCGCTGAGTGAGCTAACATGGGCTGCCAATCTCGAAAGGTTTCTGTGGGCTTGTATAACTGGGTGGACATTGTTGCTGTAGTAGCGTATACTGGGACAATTAAGTGAGATGTGTTGGGATCCAAGCAATACA	GGTACCTCTAGA	GCTTCTCTGT	AGATCGGAAGAGCGTCG
1:150669952_3_scramble_583	1:150669952	scramble	fwd	Rep1	T01	HEK293FT	Pro	Library1	69.5926	1.26462	N	ACTGGCCGCTTCACTG	CCAGCCAATCAAAGCGCTGAGTGAGCTAACATGGGCTGCCAATCTCGAAAGGTTTCTGTGGGCTTGTATAACTGGGTGGACATTGTTGCTGTAGTAGCGTATACTGGGACAATTAAGTGAGATGTGTTGGGATCCAAGCAATACA	GGTACCTCTAGA	GAAAGAAATA	AGATCGGAAGAGCGTCG
1:150669952_3_scramble_584	1:150669952	scramble	fwd	Rep1	T01	HEK293FT	Pro	Library1	70.2543	1.48319	N	ACTGGCCGCTTCACTG	CCAGCCAATCAAAGCGCTGAGTGAGCTAACATGGGCTGCCAATCTCGAAAGGTTTCTGTGGGCTTGTATAACTGGGTGGACATTGTTGCTGTAGTAGCGTATACTGGGACAATTAAGTGAGATGTGTTGGGATCCAAGCAATACA	GGTACCTCTAGA	CAACTTAGTT	AGATCGGAAGAGCGTCG
1:150669952_3_scramble_585	1:150669952	scramble	fwd	Rep1	T01	HEK293FT	Pro	Library1	39.9321	1.31899	N	ACTGGCCGCTTCACTG	CCAGCCAATCAAAGCGCTGAGTGAGCTAACATGGGCTGCCAATCTCGAAAGGTTTCTGTGGGCTTGTATAACTGGGTGGACATTGTTGCTGTAGTAGCGTATACTGGGACAATTAAGTGAGATGTGTTGGGATCCAAGCAATACA	GGTACCTCTAGA	GTTTATGGTT	AGATCGGAAGAGCGTCG
1:150669952_3_scramble_586	1:150669952	scramble	fwd	Rep1	T01	HEK293FT	Pro	Library1	86.151	1.90741	N	ACTGGCCGCTTCACTG	CCAGCCAATCAAAGCGCTGAGTGAGCTAACATGGGCTGCCAATCTCGAAAGGTTTCTGTGGGCTTGTATAACTGGGTGGACATTGTTGCTGTAGTAGCGTATACTGGGACAATTAAGTGAGATGTGTTGGGATCCAAGCAATACA	GGTACCTCTAGA	AATGGCGGCT	AGATCGGAAGAGCGTCG
1:150669952_3_scramble_587	1:150669952	scramble	fwd	Rep1	T01	HEK293FT	Pro	Library1	53.1866	1.17309	N	ACTGGCCGCTTCACTG	CCAGCCAATCAAAGCGCTGAGTGAGCTAACATGGGCTGCCAATCTCGAAAGGTTTCTGTGGGCTTGTATAACTGGGTGGACATTGTTGCTGTAGTAGCGTATACTGGGACAATTAAGTGAGATGTGTTGGGATCCAAGCAATACA	GGTACCTCTAGA	CTGGGTAAGG	AGATCGGAAGAGCGTCG
1:150669952_3_scramble_588	1:150669952	scramble	fwd	Rep1	T01	HEK293FT	Pro	Library1	56.3381	1.33837	N	ACTGGCCGCTTCACTG	CCAGCCAATCAAAGCGCTGAGTGAGCTAACATGGGCTGCCAATCTCGAAAGGTTTCTGTGGGCTTGTATAACTGGGTGGACATTGTTGCTGTAGTAGCGTATACTGGGACAATTAAGTGAGATGTGTTGGGATCCAAGCAATACA	GGTACCTCTAGA	GCTGCCTAGT	AGATCGGAAGAGCGTCG
1:150669952_3_scramble_589	1:150669952	scramble	fwd	Rep1	T01	HEK293FT	Pro	Library1	53.0996	1.08175	N	ACTGGCCGCTTCACTG	CCAGCCAATCAAAGCGCTGAGTGAGCTAACATGGGCTGCCAATCTCGAAAGGTTTCTGTGGGCTTGTATAACTGGGTGGACATTGTTGCTGTAGTAGCGTATACTGGGACAATTAAGTGAGATGTGTTGGGATCCAAGCAATACA	GGTACCTCTAGA	ATCCATCCGT	AGATCGGAAGAGCGTCG
1:150669952_3_scramble_590	1:150669952	scramble	fwd	Rep1	T01	HEK293FT	Pro	Library1	58.8672	1.13773	N	ACTGGCCGCTTCACTG	CCAGCCAATCAAAGCGCTGAGTGAGCTAACATGGGCTGCCAATCTCGAAAGGTTTCTGTGGGCTTGTATAACTGGGTGGACATTGTTGCTGTAGTAGCGTATACTGGGACAATTAAGTGAGATGTGTTGGGATCCAAGCAATACA	GGTACCTCTAGA	ACTACTAAGC	AGATCGGAAGAGCGTCG
1:150669952_4_ref_rc_591	1:150669952	ref	rev	Rep1	T01	HEK293FT	Pro	Library1	10.9159	0.611943	N	ACTGGCCGCTTCACTG	TGTATTGCTTGGATCCCAACACATCTCACTTAATTGTCCCAGTATACGCTACTACAGCAACACACCTGCTACGCTGAAATTAACCCACAGAAACCTTTCGAGATTGGCAGCCCATGTTAGCTCACTCAGCGCTTTGATTGGCTGG	GGTACCTCTAGA	GAAGTATGGC	AGATCGGAAGAGCGTCG
1:150669952_4_ref_rc_592	1:150669952	ref	rev	Rep1	T01	HEK293FT	Pro	Library1	17.6193	0.693129	N	ACTGGCCGCTTCACTG	TGTATTGCTTGGATCCCAACACATCTCACTTAATTGTCCCAGTATACGCTACTACAGCAACACACCTGCTACGCTGAAATTAACCCACAGAAACCTTTCGAGATTGGCAGCCCATGTTAGCTCACTCAGCGCTTTGATTGGCTGG	GGTACCTCTAGA	CACGATAATC	AGATCGGAAGAGCGTCG
1:150669952_4_ref_rc_593	1:150669952	ref	rev	Rep1	T01	HEK293FT	Pro	Library1	13.4362	0.617262	N	ACTGGCCGCTTCACTG	TGTATTGCTTGGATCCCAACACATCTCACTTAATTGTCCCAGTATACGCTACTACAGCAACACACCTGCTACGCTGAAATTAACCCACAGAAACCTTTCGAGATTGGCAGCCCATGTTAGCTCACTCAGCGCTTTGATTGGCTGG	GGTACCTCTAGA	CATTAGTAGC	AGATCGGAAGAGCGTCG
1:150669952_4_ref_rc_594	1:150669952	ref	rev	Rep1	T01	HEK293FT	Pro	Library1	1	1	N	ACTGGCCGCTTCACTG	TGTATTGCTTGGATCCCAACACATCTCACTTAATTGTCCCAGTATACGCTACTACAGCAACACACCTGCTACGCTGAAATTAACCCACAGAAACCTTTCGAGATTGGCAGCCCATGTTAGCTCACTCAGCGCTTTGATTGGCTGG	GGTACCTCTAGA	TCGCGCTAGT	AGATCGGAAGAGCGTCG
1:150669952_4_ref_rc_595	1:150669952	ref	rev	Rep1	T01	HEK293FT	Pro	Library1	19.1254	0.66428	N	ACTGGCCGCTTCACTG	TGTATTGCTTGGATCCCAACACATCTCACTTAATTGTCCCAGTATACGCTACTACAGCAACACACCTGCTACGCTGAAATTAACCCACAGAAACCTTTCGAGATTGGCAGCCCATGTTAGCTCACTCAGCGCTTTGATTGGCTGG	GGTACCTCTAGA	CACGGCATTT	AGATCGGAAGAGCGTCG
1:150669952_4_ref_rc_596	1:150669952	ref	rev	Rep1	T01	HEK293FT	Pro	Library1	16.814	0.608851	N	ACTGGCCGCTTCACTG	TGTATTGCTTGGATCCCAACACATCTCACTTAATTGTCCCAGTATACGCTACTACAGCAACACACCTGCTACGCTGAAATTAACCCACAGAAACCTTTCGAGATTGGCAGCCCATGTTAGCTCACTCAGCGCTTTGATTGGCTGG	GGTACCTCTAGA	TACTCGATGC	AGATCGGAAGAGCGTCG
1:150669952_4_ref_rc_597	1:150669952	ref	rev	Rep1	T01	HEK293FT	Pro	Library1	13.6799	0.638848	N	ACTGGCCGCTTCACTG	TGTATTGCTTGGATCCCAACACATCTCACTTAATTGTCCCAGTATACGCTACTACAGCAACACACCTGCTACGCTGAAATTAACCCACAGAAACCTTTCGAGATTGGCAGCCCATGTTAGCTCACTCAGCGCTTTGATTGGCTGG	GGTACCTCTAGA	CTCGTGCTTC	AGATCGGAAGAGCGTCG
1:150669952_4_ref_rc_598	1:150669952	ref	rev	Rep1	T01	HEK293FT	Pro	Library1	24.8146	0.623645	N	ACTGGCCGCTTCACTG	TGTATTGCTTGGATCCCAACACATCTCACTTAATTGTCCCAGTATACGCTACTACAGCAACACACCTGCTACGCTGAAATTAACCCACAGAAACCTTTCGAGATTGGCAGCCCATGTTAGCTCACTCAGCGCTTTGATTGGCTGG	GGTACCTCTAGA	GACAGGTTTG	AGATCGGAAGAGCGTCG
1:150669952_4_ref_rc_599	1:150669952	ref	rev	Rep1	T01	HEK293FT	Pro	Library1	14.0543	0.622309	N	ACTGGCCGCTTCACTG	TGTATTGCTTGGATCCCAACACATCTCACTTAATTGTCCCAGTATACGCTACTACAGCAACACACCTGCTACGCTGAAATTAACCCACAGAAACCTTTCGAGATTGGCAGCCCATGTTAGCTCACTCAGCGCTTTGATTGGCTGG	GGTACCTCTAGA	TTTCCAAGGC	AGATCGGAAGAGCGTCG
1:150669952_4_ref_rc_600	1:150669952	ref	rev	Rep1	T01	HEK293FT	Pro	Library1	33.1199	0.748245	N	ACTGGCCGCTTCACTG	TGTATTGCTTGGATCCCAACACATCTCACTTAATTGTCCCAGTATACGCTACTACAGCAACACACCTGCTACGCTGAAATTAACCCACAGAAACCTTTCGAGATTGGCAGCCCATGTTAGCTCACTCAGCGCTTTGATTGGCTGG	GGTACCTCTAGA	CGCAGTTTGA	AGATCGGAAGAGCGTCG
1:150669952_5_alt_rc_601	1:150669952	alt	rev	Rep1	T01	HEK293FT	Pro	Library1	28.7844	0.476113	N	ACTGGCCGCTTCACTG	TGTATTGCTTGGATCCCAACACATCTCACTTAATTGTCCCAGTATACGCTACTACAGCAACACACCTGCTACACTGAAATTAACCCACAGAAACCTTTCGAGATTGGCAGCCCATGTTAGCTCACTCAGCGCTTTGATTGGCTGG	GGTACCTCTAGA	AGTGTTAAGA	AGATCGGAAGAGCGTCG
1:150669952_5_alt_rc_602	1:150669952	alt	rev	Rep1	T01	HEK293FT	Pro	Library1	4.25595	0.732004	N	ACTGGCCGCTTCACTG	TGTATTGCTTGGATCCCAACACATCTCACTTAATTGTCCCAGTATACGCTACTACAGCAACACACCTGCTACACTGAAATTAACCCACAGAAACCTTTCGAGATTGGCAGCCCATGTTAGCTCACTCAGCGCTTTGATTGGCTGG	GGTACCTCTAGA	GTGAACACCA	AGATCGGAAGAGCGTCG
1:150669952_5_alt_rc_603	1:150669952	alt	rev	Rep1	T01	HEK293FT	Pro	Library1	9.54035	0.579974	N	ACTGGCCGCTTCACTG	TGTATTGCTTGGATCCCAACACATCTCACTTAATTGTCCCAGTATACGCTACTACAGCAACACACCTGCTACACTGAAATTAACCCACAGAAACCTTTCGAGATTGGCAGCCCATGTTAGCTCACTCAGCGCTTTGATTGGCTGG	GGTACCTCTAGA	CGCCAGTGGG	AGATCGGAAGAGCGTCG
1:150669952_5_alt_rc_604	1:150669952	alt	rev	Rep1	T01	HEK293FT	Pro	Library1	13.6756	0.593848	N	ACTGGCCGCTTCACTG	TGTATTGCTTGGATCCCAACACATCTCACTTAATTGTCCCAGTATACGCTACTACAGCAACACACCTGCTACACTGAAATTAACCCACAGAAACCTTTCGAGATTGGCAGCCCATGTTAGCTCACTCAGCGCTTTGATTGGCTGG	GGTACCTCTAGA	CGTGTGGTGT	AGATCGGAAGAGCGTCG
1:150669952_5_alt_rc_605	1:150669952	alt	rev	Rep1	T01	HEK293FT	Pro	Library1	14.0717	0.61762	N	ACTGGCCGCTTCACTG	TGTATTGCTTGGATCCCAACACATCTCACTTAATTGTCCCAGTATACGCTACTACAGCAACACACCTGCTACACTGAAATTAACCCACAGAAACCTTTCGAGATTGGCAGCCCATGTTAGCTCACTCAGCGCTTTGATTGGCTGG	GGTACCTCTAGA	GGACACGGGT	AGATCGGAAGAGCGTCG
1:150669952_5_alt_rc_606	1:150669952	alt	rev	Rep1	T01	HEK293FT	Pro	Library1	13.0183	0.531877	N	ACTGGCCGCTTCACTG	TGTATTGCTTGGATCCCAACACATCTCACTTAATTGTCCCAGTATACGCTACTACAGCAACACACCTGCTACACTGAAATTAACCCACAGAAACCTTTCGAGATTGGCAGCCCATGTTAGCTCACTCAGCGCTTTGATTGGCTGG	GGTACCTCTAGA	TACTTCGCGC	AGATCGGAAGAGCGTCG
1:150669952_5_alt_rc_607	1:150669952	alt	rev	Rep1	T01	HEK293FT	Pro	Library1	14.9901	0.566446	N	ACTGGCCGCTTCACTG	TGTATTGCTTGGATCCCAACACATCTCACTTAATTGTCCCAGTATACGCTACTACAGCAACACACCTGCTACACTGAAATTAACCCACAGAAACCTTTCGAGATTGGCAGCCCATGTTAGCTCACTCAGCGCTTTGATTGGCTGG	GGTACCTCTAGA	GTGAATACTT	AGATCGGAAGAGCGTCG
1:150669952_5_alt_rc_608	1:150669952	alt	rev	Rep1	T01	HEK293FT	Pro	Library1	4.93065	0.663262	N	ACTGGCCGCTTCACTG	TGTATTGCTTGGATCCCAACACATCTCACTTAATTGTCCCAGTATACGCTACTACAGCAACACACCTGCTACACTGAAATTAACCCACAGAAACCTTTCGAGATTGGCAGCCCATGTTAGCTCACTCAGCGCTTTGATTGGCTGG	GGTACCTCTAGA	AGGTAACCAC	AGATCGGAAGAGCGTCG
1:150669952_5_alt_rc_609	1:150669952	alt	rev	Rep1	T01	HEK293FT	Pro	Library1	10.7766	0.531769	N	ACTGGCCGCTTCACTG	TGTATTGCTTGGATCCCAACACATCTCACTTAATTGTCCCAGTATACGCTACTACAGCAACACACCTGCTACACTGAAATTAACCCACAGAAACCTTTCGAGATTGGCAGCCCATGTTAGCTCACTCAGCGCTTTGATTGGCTGG	GGTACCTCTAGA	GTACATAATA	AGATCGGAAGAGCGTCG
1:150669952_5_alt_rc_610	1:150669952	alt	rev	Rep1	T01	HEK293FT	Pro	Library1	1	1	N	ACTGGCCGCTTCACTG	TGTATTGCTTGGATCCCAACACATCTCACTTAATTGTCCCAGTATACGCTACTACAGCAACACACCTGCTACACTGAAATTAACCCACAGAAACCTTTCGAGATTGGCAGCCCATGTTAGCTCACTCAGCGCTTTGATTGGCTGG	GGTACCTCTAGA	TCATGATCGG	AGATCGGAAGAGCGTCG
1:150669952_6_scramble_rc_611	1:150669952	scramble	rev	Rep1	T01	HEK293FT	Pro	Library1	2.41469	1.05929	N	ACTGGCCGCTTCACTG	TGTATTGCTTGGATCCCAACACATCTCACTTAATTGTCCCAGTATACGCTACTACAGCAACAATGTCCACCCAGTTATACAAGCCCACAGAAACCTTTCGAGATTGGCAGCCCATGTTAGCTCACTCAGCGCTTTGATTGGCTGG	GGTACCTCTAGA	ACTCGGTCAC	AGATCGGAAGAGCGTCG
1:150669952_6_scramble_rc_612	1:150669952	scramble	rev	Rep1	T01	HEK293FT	Pro	Library1	1	1	N	ACTGGCCGCTTCACTG	TGTATTGCTTGGATCCCAACACATCTCACTTAATTGTCCCAGTATACGCTACTACAGCAACAATGTCCACCCAGTTATACAAGCCCACAGAAACCTTTCGAGATTGGCAGCCCATGTTAGCTCACTCAGCGCTTTGATTGGCTGG	GGTACCTCTAGA	CGATCCTGCC	AGATCGGAAGAGCGTCG
1:150669952_6_scramble_rc_613	1:150669952	scramble	rev	Rep1	T01	HEK293FT	Pro	Library1	1.87058	1.10706	N	ACTGGCCGCTTCACTG	TGTATTGCTTGGATCCCAACACATCTCACTTAATTGTCCCAGTATACGCTACTACAGCAACAATGTCCACCCAGTTATACAAGCCCACAGAAACCTTTCGAGATTGGCAGCCCATGTTAGCTCACTCAGCGCTTTGATTGGCTGG	GGTACCTCTAGA	GGGATAAGAC	AGATCGGAAGAGCGTCG
1:150669952_6_scramble_rc_614	1:150669952	scramble	rev	Rep1	T01	HEK293FT	Pro	Library1	1.01306	0.999454	N	ACTGGCCGCTTCACTG	TGTATTGCTTGGATCCCAACACATCTCACTTAATTGTCCCAGTATACGCTACTACAGCAACAATGTCCACCCAGTTATACAAGCCCACAGAAACCTTTCGAGATTGGCAGCCCATGTTAGCTCACTCAGCGCTTTGATTGGCTGG	GGTACCTCTAGA	CTCGGGACCA	AGATCGGAAGAGCGTCG
1:150669952_6_scramble_rc_615	1:150669952	scramble	rev	Rep1	T01	HEK293FT	Pro	Library1	4.36042	0.814144	N	ACTGGCCGCTTCACTG	TGTATTGCTTGGATCCCAACACATCTCACTTAATTGTCCCAGTATACGCTACTACAGCAACAATGTCCACCCAGTTATACAAGCCCACAGAAACCTTTCGAGATTGGCAGCCCATGTTAGCTCACTCAGCGCTTTGATTGGCTGG	GGTACCTCTAGA	GATAGAAGGT	AGATCGGAAGAGCGTCG
1:150669952_6_scramble_rc_616	1:150669952	scramble	rev	Rep1	T01	HEK293FT	Pro	Library1	1.02176	1.01258	N	ACTGGCCGCTTCACTG	TGTATTGCTTGGATCCCAACACATCTCACTTAATTGTCCCAGTATACGCTACTACAGCAACAATGTCCACCCAGTTATACAAGCCCACAGAAACCTTTCGAGATTGGCAGCCCATGTTAGCTCACTCAGCGCTTTGATTGGCTGG	GGTACCTCTAGA	CTCGTCTGCA	AGATCGGAAGAGCGTCG
1:150669952_6_scramble_rc_617	1:150669952	scramble	rev	Rep1	T01	HEK293FT	Pro	Library1	2.22751	0.711087	N	ACTGGCCGCTTCACTG	TGTATTGCTTGGATCCCAACACATCTCACTTAATTGTCCCAGTATACGCTACTACAGCAACAATGTCCACCCAGTTATACAAGCCCACAGAAACCTTTCGAGATTGGCAGCCCATGTTAGCTCACTCAGCGCTTTGATTGGCTGG	GGTACCTCTAGA	CAGAGAATCG	AGATCGGAAGAGCGTCG
1:150669952_6_scramble_rc_618	1:150669952	scramble	rev	Rep1	T01	HEK293FT	Pro	Library1	1.06529	1.03706	N	ACTGGCCGCTTCACTG	TGTATTGCTTGGATCCCAACACATCTCACTTAATTGTCCCAGTATACGCTACTACAGCAACAATGTCCACCCAGTTATACAAGCCCACAGAAACCTTTCGAGATTGGCAGCCCATGTTAGCTCACTCAGCGCTTTGATTGGCTGG	GGTACCTCTAGA	ATCCATGAAG	AGATCGGAAGAGCGTCG
1:150669952_6_scramble_rc_619	1:150669952	scramble	rev	Rep1	T01	HEK293FT	Pro	Library1	1	1	N	ACTGGCCGCTTCACTG	TGTATTGCTTGGATCCCAACACATCTCACTTAATTGTCCCAGTATACGCTACTACAGCAACAATGTCCACCCAGTTATACAAGCCCACAGAAACCTTTCGAGATTGGCAGCCCATGTTAGCTCACTCAGCGCTTTGATTGGCTGG	GGTACCTCTAGA	GCATATTTAA	AGATCGGAAGAGCGTCG
1:150669952_6_scramble_rc_620	1:150669952	scramble	rev	Rep1	T01	HEK293FT	Pro	Library1	1.9141	1.109	N	ACTGGCCGCTTCACTG	TGTATTGCTTGGATCCCAACACATCTCACTTAATTGTCCCAGTATACGCTACTACAGCAACAATGTCCACCCAGTTATACAAGCCCACAGAAACCTTTCGAGATTGGCAGCCCATGTTAGCTCACTCAGCGCTTTGATTGGCTGG	GGTACCTCTAGA	GGAGGATAAA	AGATCGGAAGAGCGTCG
1:150552330_1_ref_621	1:150552330	ref	fwd	Rep1	T01	HEK293FT	Pro	Library1	7.78178	0.782276	N	ACTGGCCGCTTCACTG	GCCGGGGCCGGGGCCGGGGCCTGAGCCGGGGCCTGAGCGGGGCCTTCCGGTCTTCGGAGGCTCTGAGTGCCGGTTACGTAACGGCGGCTCCGAGCGCCTGGGGTCCTCCCAGAGCTCCTGGGCTCGAGCTCTTTGCATGAGCACC	GGTACCTCTAGA	AGAATACACA	AGATCGGAAGAGCGTCG
1:150552330_1_ref_622	1:150552330	ref	fwd	Rep1	T01	HEK293FT	Pro	Library1	4.40395	0.86941	N	ACTGGCCGCTTCACTG	GCCGGGGCCGGGGCCGGGGCCTGAGCCGGGGCCTGAGCGGGGCCTTCCGGTCTTCGGAGGCTCTGAGTGCCGGTTACGTAACGGCGGCTCCGAGCGCCTGGGGTCCTCCCAGAGCTCCTGGGCTCGAGCTCTTTGCATGAGCACC	GGTACCTCTAGA	ACCAGCGTTG	AGATCGGAAGAGCGTCG
1:150552330_1_ref_623	1:150552330	ref	fwd	Rep1	T01	HEK293FT	Pro	Library1	4.82618	0.81607	N	ACTGGCCGCTTCACTG	GCCGGGGCCGGGGCCGGGGCCTGAGCCGGGGCCTGAGCGGGGCCTTCCGGTCTTCGGAGGCTCTGAGTGCCGGTTACGTAACGGCGGCTCCGAGCGCCTGGGGTCCTCCCAGAGCTCCTGGGCTCGAGCTCTTTGCATGAGCACC	GGTACCTCTAGA	TTTGAGGAGT	AGATCGGAAGAGCGTCG
1:150552330_1_ref_624	1:150552330	ref	fwd	Rep1	T01	HEK293FT	Pro	Library1	11.2597	0.750539	N	ACTGGCCGCTTCACTG	GCCGGGGCCGGGGCCGGGGCCTGAGCCGGGGCCTGAGCGGGGCCTTCCGGTCTTCGGAGGCTCTGAGTGCCGGTTACGTAACGGCGGCTCCGAGCGCCTGGGGTCCTCCCAGAGCTCCTGGGCTCGAGCTCTTTGCATGAGCACC	GGTACCTCTAGA	CGTAATGCTA	AGATCGGAAGAGCGTCG
1:150552330_1_ref_625	1:150552330	ref	fwd	Rep1	T01	HEK293FT	Pro	Library1	8.21272	1.87686	N	ACTGGCCGCTTCACTG	GCCGGGGCCGGGGCCGGGGCCTGAGCCGGGGCCTGAGCGGGGCCTTCCGGTCTTCGGAGGCTCTGAGTGCCGGTTACGTAACGGCGGCTCCGAGCGCCTGGGGTCCTCCCAGAGCTCCTGGGCTCGAGCTCTTTGCATGAGCACC	GGTACCTCTAGA	AAGCAGTCAG	AGATCGGAAGAGCGTCG
1:150552330_1_ref_626	1:150552330	ref	fwd	Rep1	T01	HEK293FT	Pro	Library1	2.39727	1.0752	N	ACTGGCCGCTTCACTG	GCCGGGGCCGGGGCCGGGGCCTGAGCCGGGGCCTGAGCGGGGCCTTCCGGTCTTCGGAGGCTCTGAGTGCCGGTTACGTAACGGCGGCTCCGAGCGCCTGGGGTCCTCCCAGAGCTCCTGGGCTCGAGCTCTTTGCATGAGCACC	GGTACCTCTAGA	CATACCACCG	AGATCGGAAGAGCGTCG
1:150552330_1_ref_627	1:150552330	ref	fwd	Rep1	T01	HEK293FT	Pro	Library1	9.30529	0.897364	N	ACTGGCCGCTTCACTG	GCCGGGGCCGGGGCCGGGGCCTGAGCCGGGGCCTGAGCGGGGCCTTCCGGTCTTCGGAGGCTCTGAGTGCCGGTTACGTAACGGCGGCTCCGAGCGCCTGGGGTCCTCCCAGAGCTCCTGGGCTCGAGCTCTTTGCATGAGCACC	GGTACCTCTAGA	TTACTTAGGC	AGATCGGAAGAGCGTCG
1:150552330_1_ref_628	1:150552330	ref	fwd	Rep1	T01	HEK293FT	Pro	Library1	4.10795	1.13826	N	ACTGGCCGCTTCACTG	GCCGGGGCCGGGGCCGGGGCCTGAGCCGGGGCCTGAGCGGGGCCTTCCGGTCTTCGGAGGCTCTGAGTGCCGGTTACGTAACGGCGGCTCCGAGCGCCTGGGGTCCTCCCAGAGCTCCTGGGCTCGAGCTCTTTGCATGAGCACC	GGTACCTCTAGA	GGACAAAGAA	AGATCGGAAGAGCGTCG
1:150552330_1_ref_629	1:150552330	ref	fwd	Rep1	T01	HEK293FT	Pro	Library1	4.12101	0.927355	N	ACTGGCCGCTTCACTG	GCCGGGGCCGGGGCCGGGGCCTGAGCCGGGGCCTGAGCGGGGCCTTCCGGTCTTCGGAGGCTCTGAGTGCCGGTTACGTAACGGCGGCTCCGAGCGCCTGGGGTCCTCCCAGAGCTCCTGGGCTCGAGCTCTTTGCATGAGCACC	GGTACCTCTAGA	CACGTGAGGG	AGATCGGAAGAGCGTCG
1:150552330_1_ref_630	1:150552330	ref	fwd	Rep1	T01	HEK293FT	Pro	Library1	4.98724	0.874154	N	ACTGGCCGCTTCACTG	GCCGGGGCCGGGGCCGGGGCCTGAGCCGGGGCCTGAGCGGGGCCTTCCGGTCTTCGGAGGCTCTGAGTGCCGGTTACGTAACGGCGGCTCCGAGCGCCTGGGGTCCTCCCAGAGCTCCTGGGCTCGAGCTCTTTGCATGAGCACC	GGTACCTCTAGA	ATGGGATGGA	AGATCGGAAGAGCGTCG
1:150552330_2_alt_631	1:150552330	alt	fwd	Rep1	T01	HEK293FT	Pro	Library1	3.36361	0.808071	N	ACTGGCCGCTTCACTG	GCCGGGGCCGGGGCCGGGGCCTGAGCCGGGGCCTGAGCGGGGCCTTCCGGTCTTCGGAGGCTCTGAGTGCCGTTTACGTAACGGCGGCTCCGAGCGCCTGGGGTCCTCCCAGAGCTCCTGGGCTCGAGCTCTTTGCATGAGCACC	GGTACCTCTAGA	CAAACTAAGA	AGATCGGAAGAGCGTCG
1:150552330_2_alt_632	1:150552330	alt	fwd	Rep1	T01	HEK293FT	Pro	Library1	7.50755	0.834236	N	ACTGGCCGCTTCACTG	GCCGGGGCCGGGGCCGGGGCCTGAGCCGGGGCCTGAGCGGGGCCTTCCGGTCTTCGGAGGCTCTGAGTGCCGTTTACGTAACGGCGGCTCCGAGCGCCTGGGGTCCTCCCAGAGCTCCTGGGCTCGAGCTCTTTGCATGAGCACC	GGTACCTCTAGA	ATCAGCCATC	AGATCGGAAGAGCGTCG
1:150552330_2_alt_633	1:150552330	alt	fwd	Rep1	T01	HEK293FT	Pro	Library1	4.10795	0.904108	N	ACTGGCCGCTTCACTG	GCCGGGGCCGGGGCCGGGGCCTGAGCCGGGGCCTGAGCGGGGCCTTCCGGTCTTCGGAGGCTCTGAGTGCCGTTTACGTAACGGCGGCTCCGAGCGCCTGGGGTCCTCCCAGAGCTCCTGGGCTCGAGCTCTTTGCATGAGCACC	GGTACCTCTAGA	GTGAAATGCC	AGATCGGAAGAGCGTCG
1:150552330_2_alt_634	1:150552330	alt	fwd	Rep1	T01	HEK293FT	Pro	Library1	2.1274	1.00963	N	ACTGGCCGCTTCACTG	GCCGGGGCCGGGGCCGGGGCCTGAGCCGGGGCCTGAGCGGGGCCTTCCGGTCTTCGGAGGCTCTGAGTGCCGTTTACGTAACGGCGGCTCCGAGCGCCTGGGGTCCTCCCAGAGCTCCTGGGCTCGAGCTCTTTGCATGAGCACC	GGTACCTCTAGA	GGTGAACCAC	AGATCGGAAGAGCGTCG
1:150552330_2_alt_635	1:150552330	alt	fwd	Rep1	T01	HEK293FT	Pro	Library1	3.08938	1.05991	N	ACTGGCCGCTTCACTG	GCCGGGGCCGGGGCCGGGGCCTGAGCCGGGGCCTGAGCGGGGCCTTCCGGTCTTCGGAGGCTCTGAGTGCCGTTTACGTAACGGCGGCTCCGAGCGCCTGGGGTCCTCCCAGAGCTCCTGGGCTCGAGCTCTTTGCATGAGCACC	GGTACCTCTAGA	CAGTGGGTAC	AGATCGGAAGAGCGTCG
1:150552330_2_alt_636	1:150552330	alt	fwd	Rep1	T01	HEK293FT	Pro	Library1	2.6715	0.977406	N	ACTGGCCGCTTCACTG	GCCGGGGCCGGGGCCGGGGCCTGAGCCGGGGCCTGAGCGGGGCCTTCCGGTCTTCGGAGGCTCTGAGTGCCGTTTACGTAACGGCGGCTCCGAGCGCCTGGGGTCCTCCCAGAGCTCCTGGGCTCGAGCTCTTTGCATGAGCACC	GGTACCTCTAGA	AGGCATCATC	AGATCGGAAGAGCGTCG
1:150552330_2_alt_637	1:150552330	alt	fwd	Rep1	T01	HEK293FT	Pro	Library1	2.48433	0.825349	N	ACTGGCCGCTTCACTG	GCCGGGGCCGGGGCCGGGGCCTGAGCCGGGGCCTGAGCGGGGCCTTCCGGTCTTCGGAGGCTCTGAGTGCCGTTTACGTAACGGCGGCTCCGAGCGCCTGGGGTCCTCCCAGAGCTCCTGGGCTCGAGCTCTTTGCATGAGCACC	GGTACCTCTAGA	CTACGGTGAT	AGATCGGAAGAGCGTCG
1:150552330_2_alt_638	1:150552330	alt	fwd	Rep1	T01	HEK293FT	Pro	Library1	1.63117	0.920863	N	ACTGGCCGCTTCACTG	GCCGGGGCCGGGGCCGGGGCCTGAGCCGGGGCCTGAGCGGGGCCTTCCGGTCTTCGGAGGCTCTGAGTGCCGTTTACGTAACGGCGGCTCCGAGCGCCTGGGGTCCTCCCAGAGCTCCTGGGCTCGAGCTCTTTGCATGAGCACC	GGTACCTCTAGA	CTGGTCCGAC	AGATCGGAAGAGCGTCG
1:150552330_2_alt_639	1:150552330	alt	fwd	Rep1	T01	HEK293FT	Pro	Library1	1.94893	0.825397	N	ACTGGCCGCTTCACTG	GCCGGGGCCGGGGCCGGGGCCTGAGCCGGGGCCTGAGCGGGGCCTTCCGGTCTTCGGAGGCTCTGAGTGCCGTTTACGTAACGGCGGCTCCGAGCGCCTGGGGTCCTCCCAGAGCTCCTGGGCTCGAGCTCTTTGCATGAGCACC	GGTACCTCTAGA	CCGTGGTGCG	AGATCGGAAGAGCGTCG
1:150552330_2_alt_640	1:150552330	alt	fwd	Rep1	T01	HEK293FT	Pro	Library1	6.14945	1.1511	N	ACTGGCCGCTTCACTG	GCCGGGGCCGGGGCCGGGGCCTGAGCCGGGGCCTGAGCGGGGCCTTCCGGTCTTCGGAGGCTCTGAGTGCCGTTTACGTAACGGCGGCTCCGAGCGCCTGGGGTCCTCCCAGAGCTCCTGGGCTCGAGCTCTTTGCATGAGCACC	GGTACCTCTAGA	GTGGCGAGTC	AGATCGGAAGAGCGTCG
1:150552330_3_scramble_641	1:150552330	scramble	fwd	Rep1	T01	HEK293FT	Pro	Library1	9.30094	0.672002	N	ACTGGCCGCTTCACTG	GCCGGGGCCGGGGCCGGGGCCTGAGCCGGGGCCTGAGCGGGGCCTTCCGGTCTTCGGAGGCTAATTGGAGTGCCATTGCCGCGGCGGCTCCGAGCGCCTGGGGTCCTCCCAGAGCTCCTGGGCTCGAGCTCTTTGCATGAGCACC	GGTACCTCTAGA	TTTCGTGGAC	AGATCGGAAGAGCGTCG
1:150552330_3_scramble_642	1:150552330	scramble	fwd	Rep1	T01	HEK293FT	Pro	Library1	4.69124	0.545491	N	ACTGGCCGCTTCACTG	GCCGGGGCCGGGGCCGGGGCCTGAGCCGGGGCCTGAGCGGGGCCTTCCGGTCTTCGGAGGCTAATTGGAGTGCCATTGCCGCGGCGGCTCCGAGCGCCTGGGGTCCTCCCAGAGCTCCTGGGCTCGAGCTCTTTGCATGAGCACC	GGTACCTCTAGA	AGAGTCATCG	AGATCGGAAGAGCGTCG
1:150552330_3_scramble_643	1:150552330	scramble	fwd	Rep1	T01	HEK293FT	Pro	Library1	1.00871	0.990725	N	ACTGGCCGCTTCACTG	GCCGGGGCCGGGGCCGGGGCCTGAGCCGGGGCCTGAGCGGGGCCTTCCGGTCTTCGGAGGCTAATTGGAGTGCCATTGCCGCGGCGGCTCCGAGCGCCTGGGGTCCTCCCAGAGCTCCTGGGCTCGAGCTCTTTGCATGAGCACC	GGTACCTCTAGA	TCTCTCAGTA	AGATCGGAAGAGCGTCG
1:150552330_3_scramble_644	1:150552330	scramble	fwd	Rep1	T01	HEK293FT	Pro	Library1	9.018	0.860248	N	ACTGGCCGCTTCACTG	GCCGGGGCCGGGGCCGGGGCCTGAGCCGGGGCCTGAGCGGGGCCTTCCGGTCTTCGGAGGCTAATTGGAGTGCCATTGCCGCGGCGGCTCCGAGCGCCTGGGGTCCTCCCAGAGCTCCTGGGCTCGAGCTCTTTGCATGAGCACC	GGTACCTCTAGA	GTACGATGAG	AGATCGGAAGAGCGTCG
1:150552330_3_scramble_645	1:150552330	scramble	fwd	Rep1	T01	HEK293FT	Pro	Library1	8.63495	0.597818	N	ACTGGCCGCTTCACTG	GCCGGGGCCGGGGCCGGGGCCTGAGCCGGGGCCTGAGCGGGGCCTTCCGGTCTTCGGAGGCTAATTGGAGTGCCATTGCCGCGGCGGCTCCGAGCGCCTGGGGTCCTCCCAGAGCTCCTGGGCTCGAGCTCTTTGCATGAGCACC	GGTACCTCTAGA	TGCTGGAATC	AGATCGGAAGAGCGTCG
1:150552330_3_scramble_646	1:150552330	scramble	fwd	Rep1	T01	HEK293FT	Pro	Library1	7.64684	0.679456	N	ACTGGCCGCTTCACTG	GCCGGGGCCGGGGCCGGGGCCTGAGCCGGGGCCTGAGCGGGGCCTTCCGGTCTTCGGAGGCTAATTGGAGTGCCATTGCCGCGGCGGCTCCGAGCGCCTGGGGTCCTCCCAGAGCTCCTGGGCTCGAGCTCTTTGCATGAGCACC	GGTACCTCTAGA	GTTGACGAGT	AGATCGGAAGAGCGTCG
1:150552330_3_scramble_647	1:150552330	scramble	fwd	Rep1	T01	HEK293FT	Pro	Library1	4.79571	0.540528	N	ACTGGCCGCTTCACTG	GCCGGGGCCGGGGCCGGGGCCTGAGCCGGGGCCTGAGCGGGGCCTTCCGGTCTTCGGAGGCTAATTGGAGTGCCATTGCCGCGGCGGCTCCGAGCGCCTGGGGTCCTCCCAGAGCTCCTGGGCTCGAGCTCTTTGCATGAGCACC	GGTACCTCTAGA	ACACTGACTT	AGATCGGAAGAGCGTCG
1:150552330_3_scramble_648	1:150552330	scramble	fwd	Rep1	T01	HEK293FT	Pro	Library1	7.48143	0.650851	N	ACTGGCCGCTTCACTG	GCCGGGGCCGGGGCCGGGGCCTGAGCCGGGGCCTGAGCGGGGCCTTCCGGTCTTCGGAGGCTAATTGGAGTGCCATTGCCGCGGCGGCTCCGAGCGCCTGGGGTCCTCCCAGAGCTCCTGGGCTCGAGCTCTTTGCATGAGCACC	GGTACCTCTAGA	AGACCGGGCC	AGATCGGAAGAGCGTCG
1:150552330_3_scramble_649	1:150552330	scramble	fwd	Rep1	T01	HEK293FT	Pro	Library1	4.85665	0.57504	N	ACTGGCCGCTTCACTG	GCCGGGGCCGGGGCCGGGGCCTGAGCCGGGGCCTGAGCGGGGCCTTCCGGTCTTCGGAGGCTAATTGGAGTGCCATTGCCGCGGCGGCTCCGAGCGCCTGGGGTCCTCCCAGAGCTCCTGGGCTCGAGCTCTTTGCATGAGCACC	GGTACCTCTAGA	CGTAAGGACT	AGATCGGAAGAGCGTCG
1:150552330_3_scramble_650	1:150552330	scramble	fwd	Rep1	T01	HEK293FT	Pro	Library1	7.93849	0.607626	N	ACTGGCCGCTTCACTG	GCCGGGGCCGGGGCCGGGGCCTGAGCCGGGGCCTGAGCGGGGCCTTCCGGTCTTCGGAGGCTAATTGGAGTGCCATTGCCGCGGCGGCTCCGAGCGCCTGGGGTCCTCCCAGAGCTCCTGGGCTCGAGCTCTTTGCATGAGCACC	GGTACCTCTAGA	GCATCCAGCT	AGATCGGAAGAGCGTCG
1:150552330_4_ref_rc_651	1:150552330	ref	rev	Rep1	T01	HEK293FT	Pro	Library1	23.5914	1.09245	N	ACTGGCCGCTTCACTG	GGTGCTCATGCAAAGAGCTCGAGCCCAGGAGCTCTGGGAGGACCCCAGGCGCTCGGAGCCGCCGTTACGTAACCGGCACTCAGAGCCTCCGAAGACCGGAAGGCCCCGCTCAGGCCCCGGCTCAGGCCCCGGCCCCGGCCCCGGC	GGTACCTCTAGA	TGCTAAATTA	AGATCGGAAGAGCGTCG
1:150552330_4_ref_rc_652	1:150552330	ref	rev	Rep1	T01	HEK293FT	Pro	Library1	1.53105	0.661125	N	ACTGGCCGCTTCACTG	GGTGCTCATGCAAAGAGCTCGAGCCCAGGAGCTCTGGGAGGACCCCAGGCGCTCGGAGCCGCCGTTACGTAACCGGCACTCAGAGCCTCCGAAGACCGGAAGGCCCCGCTCAGGCCCCGGCTCAGGCCCCGGCCCCGGCCCCGGC	GGTACCTCTAGA	TAGACCAGCC	AGATCGGAAGAGCGTCG
1:150552330_4_ref_rc_653	1:150552330	ref	rev	Rep1	T01	HEK293FT	Pro	Library1	1	0.991007	N	ACTGGCCGCTTCACTG	GGTGCTCATGCAAAGAGCTCGAGCCCAGGAGCTCTGGGAGGACCCCAGGCGCTCGGAGCCGCCGTTACGTAACCGGCACTCAGAGCCTCCGAAGACCGGAAGGCCCCGCTCAGGCCCCGGCTCAGGCCCCGGCCCCGGCCCCGGC	GGTACCTCTAGA	CCCTACTTCC	AGATCGGAAGAGCGTCG
1:150552330_4_ref_rc_654	1:150552330	ref	rev	Rep1	T01	HEK293FT	Pro	Library1	9.26176	0.770454	N	ACTGGCCGCTTCACTG	GGTGCTCATGCAAAGAGCTCGAGCCCAGGAGCTCTGGGAGGACCCCAGGCGCTCGGAGCCGCCGTTACGTAACCGGCACTCAGAGCCTCCGAAGACCGGAAGGCCCCGCTCAGGCCCCGGCTCAGGCCCCGGCCCCGGCCCCGGC	GGTACCTCTAGA	AGCCAGTTCG	AGATCGGAAGAGCGTCG
1:150552330_4_ref_rc_655	1:150552330	ref	rev	Rep1	T01	HEK293FT	Pro	Library1	1.48752	0.741061	N	ACTGGCCGCTTCACTG	GGTGCTCATGCAAAGAGCTCGAGCCCAGGAGCTCTGGGAGGACCCCAGGCGCTCGGAGCCGCCGTTACGTAACCGGCACTCAGAGCCTCCGAAGACCGGAAGGCCCCGCTCAGGCCCCGGCTCAGGCCCCGGCCCCGGCCCCGGC	GGTACCTCTAGA	GCCAGAGCAG	AGATCGGAAGAGCGTCG
1:150552330_4_ref_rc_656	1:150552330	ref	rev	Rep1	T01	HEK293FT	Pro	Library1	1	1	N	ACTGGCCGCTTCACTG	GGTGCTCATGCAAAGAGCTCGAGCCCAGGAGCTCTGGGAGGACCCCAGGCGCTCGGAGCCGCCGTTACGTAACCGGCACTCAGAGCCTCCGAAGACCGGAAGGCCCCGCTCAGGCCCCGGCTCAGGCCCCGGCCCCGGCCCCGGC	GGTACCTCTAGA	TCAGTAGTCC	AGATCGGAAGAGCGTCG
1:150552330_4_ref_rc_657	1:150552330	ref	rev	Rep1	T01	HEK293FT	Pro	Library1	1	1	N	ACTGGCCGCTTCACTG	GGTGCTCATGCAAAGAGCTCGAGCCCAGGAGCTCTGGGAGGACCCCAGGCGCTCGGAGCCGCCGTTACGTAACCGGCACTCAGAGCCTCCGAAGACCGGAAGGCCCCGCTCAGGCCCCGGCTCAGGCCCCGGCCCCGGCCCCGGC	GGTACCTCTAGA	GGTCCCGACG	AGATCGGAAGAGCGTCG
1:150552330_4_ref_rc_658	1:150552330	ref	rev	Rep1	T01	HEK293FT	Pro	Library1	12.5612	1.26447	N	ACTGGCCGCTTCACTG	GGTGCTCATGCAAAGAGCTCGAGCCCAGGAGCTCTGGGAGGACCCCAGGCGCTCGGAGCCGCCGTTACGTAACCGGCACTCAGAGCCTCCGAAGACCGGAAGGCCCCGCTCAGGCCCCGGCTCAGGCCCCGGCCCCGGCCCCGGC	GGTACCTCTAGA	TGGGATTTGC	AGATCGGAAGAGCGTCG
1:150552330_4_ref_rc_659	1:150552330	ref	rev	Rep1	T01	HEK293FT	Pro	Library1	3.16338	0.794614	N	ACTGGCCGCTTCACTG	GGTGCTCATGCAAAGAGCTCGAGCCCAGGAGCTCTGGGAGGACCCCAGGCGCTCGGAGCCGCCGTTACGTAACCGGCACTCAGAGCCTCCGAAGACCGGAAGGCCCCGCTCAGGCCCCGGCTCAGGCCCCGGCCCCGGCCCCGGC	GGTACCTCTAGA	GACGGGACTA	AGATCGGAAGAGCGTCG
1:150552330_4_ref_rc_660	1:150552330	ref	rev	Rep1	T01	HEK293FT	Pro	Library1	1.01741	1.01741	N	ACTGGCCGCTTCACTG	GGTGCTCATGCAAAGAGCTCGAGCCCAGGAGCTCTGGGAGGACCCCAGGCGCTCGGAGCCGCCGTTACGTAACCGGCACTCAGAGCCTCCGAAGACCGGAAGGCCCCGCTCAGGCCCCGGCTCAGGCCCCGGCCCCGGCCCCGGC	GGTACCTCTAGA	CCTGGTGCTC	AGATCGGAAGAGCGTCG
1:150552330_5_alt_rc_661	1:150552330	alt	rev	Rep1	T01	HEK293FT	Pro	Library1	1.00435	0.977735	N	ACTGGCCGCTTCACTG	GGTGCTCATGCAAAGAGCTCGAGCCCAGGAGCTCTGGGAGGACCCCAGGCGCTCGGAGCCGCCGTTACGTAAACGGCACTCAGAGCCTCCGAAGACCGGAAGGCCCCGCTCAGGCCCCGGCTCAGGCCCCGGCCCCGGCCCCGGC	GGTACCTCTAGA	TATGACGCTC	AGATCGGAAGAGCGTCG
1:150552330_5_alt_rc_662	1:150552330	alt	rev	Rep1	T01	HEK293FT	Pro	Library1	1.09141	1.0816	N	ACTGGCCGCTTCACTG	GGTGCTCATGCAAAGAGCTCGAGCCCAGGAGCTCTGGGAGGACCCCAGGCGCTCGGAGCCGCCGTTACGTAAACGGCACTCAGAGCCTCCGAAGACCGGAAGGCCCCGCTCAGGCCCCGGCTCAGGCCCCGGCCCCGGCCCCGGC	GGTACCTCTAGA	GGTCATGCCT	AGATCGGAAGAGCGTCG
1:150552330_5_alt_rc_663	1:150552330	alt	rev	Rep1	T01	HEK293FT	Pro	Library1	18.8424	1.13981	N	ACTGGCCGCTTCACTG	GGTGCTCATGCAAAGAGCTCGAGCCCAGGAGCTCTGGGAGGACCCCAGGCGCTCGGAGCCGCCGTTACGTAAACGGCACTCAGAGCCTCCGAAGACCGGAAGGCCCCGCTCAGGCCCCGGCTCAGGCCCCGGCCCCGGCCCCGGC	GGTACCTCTAGA	TGGCCTTATT	AGATCGGAAGAGCGTCG
1:150552330_5_alt_rc_664	1:150552330	alt	rev	Rep1	T01	HEK293FT	Pro	Library1	3.13726	0.932613	N	ACTGGCCGCTTCACTG	GGTGCTCATGCAAAGAGCTCGAGCCCAGGAGCTCTGGGAGGACCCCAGGCGCTCGGAGCCGCCGTTACGTAAACGGCACTCAGAGCCTCCGAAGACCGGAAGGCCCCGCTCAGGCCCCGGCTCAGGCCCCGGCCCCGGCCCCGGC	GGTACCTCTAGA	CTGATCGAAT	AGATCGGAAGAGCGTCG
1:150552330_5_alt_rc_665	1:150552330	alt	rev	Rep1	T01	HEK293FT	Pro	Library1	14.9031	1.06662	N	ACTGGCCGCTTCACTG	GGTGCTCATGCAAAGAGCTCGAGCCCAGGAGCTCTGGGAGGACCCCAGGCGCTCGGAGCCGCCGTTACGTAAACGGCACTCAGAGCCTCCGAAGACCGGAAGGCCCCGCTCAGGCCCCGGCTCAGGCCCCGGCCCCGGCCCCGGC	GGTACCTCTAGA	GGGACACTAT	AGATCGGAAGAGCGTCG
1:150552330_5_alt_rc_666	1:150552330	alt	rev	Rep1	T01	HEK293FT	Pro	Library1	2.95444	0.784135	N	ACTGGCCGCTTCACTG	GGTGCTCATGCAAAGAGCTCGAGCCCAGGAGCTCTGGGAGGACCCCAGGCGCTCGGAGCCGCCGTTACGTAAACGGCACTCAGAGCCTCCGAAGACCGGAAGGCCCCGCTCAGGCCCCGGCTCAGGCCCCGGCCCCGGCCCCGGC	GGTACCTCTAGA	CAGACCGAGC	AGATCGGAAGAGCGTCG
1:150552330_5_alt_rc_667	1:150552330	alt	rev	Rep1	T01	HEK293FT	Pro	Library1	2.13175	1.09928	N	ACTGGCCGCTTCACTG	GGTGCTCATGCAAAGAGCTCGAGCCCAGGAGCTCTGGGAGGACCCCAGGCGCTCGGAGCCGCCGTTACGTAAACGGCACTCAGAGCCTCCGAAGACCGGAAGGCCCCGCTCAGGCCCCGGCTCAGGCCCCGGCCCCGGCCCCGGC	GGTACCTCTAGA	GAGACCAACC	AGATCGGAAGAGCGTCG
1:150552330_5_alt_rc_668	1:150552330	alt	rev	Rep1	T01	HEK293FT	Pro	Library1	1.00435	1.00435	N	ACTGGCCGCTTCACTG	GGTGCTCATGCAAAGAGCTCGAGCCCAGGAGCTCTGGGAGGACCCCAGGCGCTCGGAGCCGCCGTTACGTAAACGGCACTCAGAGCCTCCGAAGACCGGAAGGCCCCGCTCAGGCCCCGGCTCAGGCCCCGGCCCCGGCCCCGGC	GGTACCTCTAGA	GAGTTACCCG	AGATCGGAAGAGCGTCG
1:150552330_5_alt_rc_669	1:150552330	alt	rev	Rep1	T01	HEK293FT	Pro	Library1	13.706	1.23933	N	ACTGGCCGCTTCACTG	GGTGCTCATGCAAAGAGCTCGAGCCCAGGAGCTCTGGGAGGACCCCAGGCGCTCGGAGCCGCCGTTACGTAAACGGCACTCAGAGCCTCCGAAGACCGGAAGGCCCCGCTCAGGCCCCGGCTCAGGCCCCGGCCCCGGCCCCGGC	GGTACCTCTAGA	GCATGGCTTT	AGATCGGAAGAGCGTCG
1:150552330_5_alt_rc_670	1:150552330	alt	rev	Rep1	T01	HEK293FT	Pro	Library1	15.691	1.04465	N	ACTGGCCGCTTCACTG	GGTGCTCATGCAAAGAGCTCGAGCCCAGGAGCTCTGGGAGGACCCCAGGCGCTCGGAGCCGCCGTTACGTAAACGGCACTCAGAGCCTCCGAAGACCGGAAGGCCCCGCTCAGGCCCCGGCTCAGGCCCCGGCCCCGGCCCCGGC	GGTACCTCTAGA	CAGTACGATC	AGATCGGAAGAGCGTCG
1:150552330_6_scramble_rc_671	1:150552330	scramble	rev	Rep1	T01	HEK293FT	Pro	Library1	10.6982	0.696057	N	ACTGGCCGCTTCACTG	GGTGCTCATGCAAAGAGCTCGAGCCCAGGAGCTCTGGGAGGACCCCAGGCGCTCGGAGCCGCCGCGGCAATGGCACTCCAATTAGCCTCCGAAGACCGGAAGGCCCCGCTCAGGCCCCGGCTCAGGCCCCGGCCCCGGCCCCGGC	GGTACCTCTAGA	GGTTCGATAT	AGATCGGAAGAGCGTCG
1:150552330_6_scramble_rc_672	1:150552330	scramble	rev	Rep1	T01	HEK293FT	Pro	Library1	3.85984	0.721902	N	ACTGGCCGCTTCACTG	GGTGCTCATGCAAAGAGCTCGAGCCCAGGAGCTCTGGGAGGACCCCAGGCGCTCGGAGCCGCCGCGGCAATGGCACTCCAATTAGCCTCCGAAGACCGGAAGGCCCCGCTCAGGCCCCGGCTCAGGCCCCGGCCCCGGCCCCGGC	GGTACCTCTAGA	GGGATATCCA	AGATCGGAAGAGCGTCG
1:150552330_6_scramble_rc_673	1:150552330	scramble	rev	Rep1	T01	HEK293FT	Pro	Library1	1.46141	0.862587	N	ACTGGCCGCTTCACTG	GGTGCTCATGCAAAGAGCTCGAGCCCAGGAGCTCTGGGAGGACCCCAGGCGCTCGGAGCCGCCGCGGCAATGGCACTCCAATTAGCCTCCGAAGACCGGAAGGCCCCGCTCAGGCCCCGGCTCAGGCCCCGGCCCCGGCCCCGGC	GGTACCTCTAGA	ACGGCGGCAG	AGATCGGAAGAGCGTCG
1:150552330_6_scramble_rc_674	1:150552330	scramble	rev	Rep1	T01	HEK293FT	Pro	Library1	1	1	N	ACTGGCCGCTTCACTG	GGTGCTCATGCAAAGAGCTCGAGCCCAGGAGCTCTGGGAGGACCCCAGGCGCTCGGAGCCGCCGCGGCAATGGCACTCCAATTAGCCTCCGAAGACCGGAAGGCCCCGCTCAGGCCCCGGCTCAGGCCCCGGCCCCGGCCCCGGC	GGTACCTCTAGA	TCATTCGGGA	AGATCGGAAGAGCGTCG
1:150552330_6_scramble_rc_675	1:150552330	scramble	rev	Rep1	T01	HEK293FT	Pro	Library1	2.28845	0.806469	N	ACTGGCCGCTTCACTG	GGTGCTCATGCAAAGAGCTCGAGCCCAGGAGCTCTGGGAGGACCCCAGGCGCTCGGAGCCGCCGCGGCAATGGCACTCCAATTAGCCTCCGAAGACCGGAAGGCCCCGCTCAGGCCCCGGCTCAGGCCCCGGCCCCGGCCCCGGC	GGTACCTCTAGA	GACCGTCTCA	AGATCGGAAGAGCGTCG
1:150552330_6_scramble_rc_676	1:150552330	scramble	rev	Rep1	T01	HEK293FT	Pro	Library1	1.00435	0.995321	N	ACTGGCCGCTTCACTG	GGTGCTCATGCAAAGAGCTCGAGCCCAGGAGCTCTGGGAGGACCCCAGGCGCTCGGAGCCGCCGCGGCAATGGCACTCCAATTAGCCTCCGAAGACCGGAAGGCCCCGCTCAGGCCCCGGCTCAGGCCCCGGCCCCGGCCCCGGC	GGTACCTCTAGA	CCGGGTGACC	AGATCGGAAGAGCGTCG
1:150552330_6_scramble_rc_677	1:150552330	scramble	rev	Rep1	T01	HEK293FT	Pro	Library1	9.7754	0.680623	N	ACTGGCCGCTTCACTG	GGTGCTCATGCAAAGAGCTCGAGCCCAGGAGCTCTGGGAGGACCCCAGGCGCTCGGAGCCGCCGCGGCAATGGCACTCCAATTAGCCTCCGAAGACCGGAAGGCCCCGCTCAGGCCCCGGCTCAGGCCCCGGCCCCGGCCCCGGC	GGTACCTCTAGA	AGTCCATTAT	AGATCGGAAGAGCGTCG
1:150552330_6_scramble_rc_678	1:150552330	scramble	rev	Rep1	T01	HEK293FT	Pro	Library1	1	1	N	ACTGGCCGCTTCACTG	GGTGCTCATGCAAAGAGCTCGAGCCCAGGAGCTCTGGGAGGACCCCAGGCGCTCGGAGCCGCCGCGGCAATGGCACTCCAATTAGCCTCCGAAGACCGGAAGGCCCCGCTCAGGCCCCGGCTCAGGCCCCGGCCCCGGCCCCGGC	GGTACCTCTAGA	TCGTAGTGAT	AGATCGGAAGAGCGTCG
1:150552330_6_scramble_rc_679	1:150552330	scramble	rev	Rep1	T01	HEK293FT	Pro	Library1	2.68021	0.684956	N	ACTGGCCGCTTCACTG	GGTGCTCATGCAAAGAGCTCGAGCCCAGGAGCTCTGGGAGGACCCCAGGCGCTCGGAGCCGCCGCGGCAATGGCACTCCAATTAGCCTCCGAAGACCGGAAGGCCCCGCTCAGGCCCCGGCTCAGGCCCCGGCCCCGGCCCCGGC	GGTACCTCTAGA	AGACGGTTAC	AGATCGGAAGAGCGTCG
1:150552330_6_scramble_rc_680	1:150552330	scramble	rev	Rep1	T01	HEK293FT	Pro	Library1	12.1956	0.610956	N	ACTGGCCGCTTCACTG	GGTGCTCATGCAAAGAGCTCGAGCCCAGGAGCTCTGGGAGGACCCCAGGCGCTCGGAGCCGCCGCGGCAATGGCACTCCAATTAGCCTCCGAAGACCGGAAGGCCCCGCTCAGGCCCCGGCTCAGGCCCCGGCCCCGGCCCCGGC	GGTACCTCTAGA	GTAAATCTTA	AGATCGGAAGAGCGTCG
1:150552392_1_ref_681	1:150552392	ref	fwd	Rep1	T01	HEK293FT	Pro	Library1	13.6712	1.08602	N	ACTGGCCGCTTCACTG	CTGAGTGCCGTTTACGTAACGGCGGCTCCGAGCGCCTGGGGTCCTCCCAGAGCTCCTGGGCTCGAGCTCTTTCCATGAGCACCTCGGGCCTTCTCGTGGCTACCTCTGTGCTTCCCTGAGACCTGATTTGTGAGCCCTTTTTGCT	GGTACCTCTAGA	CCAGCGACCA	AGATCGGAAGAGCGTCG
1:150552392_1_ref_682	1:150552392	ref	fwd	Rep1	T01	HEK293FT	Pro	Library1	17.1056	1.1765	N	ACTGGCCGCTTCACTG	CTGAGTGCCGTTTACGTAACGGCGGCTCCGAGCGCCTGGGGTCCTCCCAGAGCTCCTGGGCTCGAGCTCTTTCCATGAGCACCTCGGGCCTTCTCGTGGCTACCTCTGTGCTTCCCTGAGACCTGATTTGTGAGCCCTTTTTGCT	GGTACCTCTAGA	CCACGGTACA	AGATCGGAAGAGCGTCG
1:150552392_1_ref_683	1:150552392	ref	fwd	Rep1	T01	HEK293FT	Pro	Library1	19.5694	0.733449	N	ACTGGCCGCTTCACTG	CTGAGTGCCGTTTACGTAACGGCGGCTCCGAGCGCCTGGGGTCCTCCCAGAGCTCCTGGGCTCGAGCTCTTTCCATGAGCACCTCGGGCCTTCTCGTGGCTACCTCTGTGCTTCCCTGAGACCTGATTTGTGAGCCCTTTTTGCT	GGTACCTCTAGA	TTTATCTGTA	AGATCGGAAGAGCGTCG
1:150552392_1_ref_684	1:150552392	ref	fwd	Rep1	T01	HEK293FT	Pro	Library1	1.54411	0.979615	N	ACTGGCCGCTTCACTG	CTGAGTGCCGTTTACGTAACGGCGGCTCCGAGCGCCTGGGGTCCTCCCAGAGCTCCTGGGCTCGAGCTCTTTCCATGAGCACCTCGGGCCTTCTCGTGGCTACCTCTGTGCTTCCCTGAGACCTGATTTGTGAGCCCTTTTTGCT	GGTACCTCTAGA	GATACATATC	AGATCGGAAGAGCGTCG
1:150552392_1_ref_685	1:150552392	ref	fwd	Rep1	T01	HEK293FT	Pro	Library1	1.9054	0.980262	N	ACTGGCCGCTTCACTG	CTGAGTGCCGTTTACGTAACGGCGGCTCCGAGCGCCTGGGGTCCTCCCAGAGCTCCTGGGCTCGAGCTCTTTCCATGAGCACCTCGGGCCTTCTCGTGGCTACCTCTGTGCTTCCCTGAGACCTGATTTGTGAGCCCTTTTTGCT	GGTACCTCTAGA	ACCACGAGTC	AGATCGGAAGAGCGTCG
1:150552392_1_ref_686	1:150552392	ref	fwd	Rep1	T01	HEK293FT	Pro	Library1	8.7873	0.845192	N	ACTGGCCGCTTCACTG	CTGAGTGCCGTTTACGTAACGGCGGCTCCGAGCGCCTGGGGTCCTCCCAGAGCTCCTGGGCTCGAGCTCTTTCCATGAGCACCTCGGGCCTTCTCGTGGCTACCTCTGTGCTTCCCTGAGACCTGATTTGTGAGCCCTTTTTGCT	GGTACCTCTAGA	ATTCCCAAGT	AGATCGGAAGAGCGTCG
1:150552392_1_ref_687	1:150552392	ref	fwd	Rep1	T01	HEK293FT	Pro	Library1	17.8369	1.04932	N	ACTGGCCGCTTCACTG	CTGAGTGCCGTTTACGTAACGGCGGCTCCGAGCGCCTGGGGTCCTCCCAGAGCTCCTGGGCTCGAGCTCTTTCCATGAGCACCTCGGGCCTTCTCGTGGCTACCTCTGTGCTTCCCTGAGACCTGATTTGTGAGCCCTTTTTGCT	GGTACCTCTAGA	GTGATGTAAC	AGATCGGAAGAGCGTCG
1:150552392_1_ref_688	1:150552392	ref	fwd	Rep1	T01	HEK293FT	Pro	Library1	1	1	N	ACTGGCCGCTTCACTG	CTGAGTGCCGTTTACGTAACGGCGGCTCCGAGCGCCTGGGGTCCTCCCAGAGCTCCTGGGCTCGAGCTCTTTCCATGAGCACCTCGGGCCTTCTCGTGGCTACCTCTGTGCTTCCCTGAGACCTGATTTGTGAGCCCTTTTTGCT	GGTACCTCTAGA	TCTCGTTTGG	AGATCGGAAGAGCGTCG
1:150552392_1_ref_689	1:150552392	ref	fwd	Rep1	T01	HEK293FT	Pro	Library1	1.45705	1.01495	N	ACTGGCCGCTTCACTG	CTGAGTGCCGTTTACGTAACGGCGGCTCCGAGCGCCTGGGGTCCTCCCAGAGCTCCTGGGCTCGAGCTCTTTCCATGAGCACCTCGGGCCTTCTCGTGGCTACCTCTGTGCTTCCCTGAGACCTGATTTGTGAGCCCTTTTTGCT	GGTACCTCTAGA	CATATCTGGC	AGATCGGAAGAGCGTCG
1:150552392_1_ref_690	1:150552392	ref	fwd	Rep1	T01	HEK293FT	Pro	Library1	18.7902	1.04858	N	ACTGGCCGCTTCACTG	CTGAGTGCCGTTTACGTAACGGCGGCTCCGAGCGCCTGGGGTCCTCCCAGAGCTCCTGGGCTCGAGCTCTTTCCATGAGCACCTCGGGCCTTCTCGTGGCTACCTCTGTGCTTCCCTGAGACCTGATTTGTGAGCCCTTTTTGCT	GGTACCTCTAGA	TTCGGTACAA	AGATCGGAAGAGCGTCG
1:150552392_2_alt_691	1:150552392	alt	fwd	Rep1	T01	HEK293FT	Pro	Library1	23.0647	1.22154	N	ACTGGCCGCTTCACTG	CTGAGTGCCGTTTACGTAACGGCGGCTCCGAGCGCCTGGGGTCCTCCCAGAGCTCCTGGGCTCGAGCTCTTTGCATGAGCACCTCGGGCCTTCTCGTGGCTACCTCTGTGCTTCCCTGAGACCTGATTTGTGAGCCCTTTTTGCT	GGTACCTCTAGA	CCAGCGTTCT	AGATCGGAAGAGCGTCG
1:150552392_2_alt_692	1:150552392	alt	fwd	Rep1	T01	HEK293FT	Pro	Library1	20.3703	1.29328	N	ACTGGCCGCTTCACTG	CTGAGTGCCGTTTACGTAACGGCGGCTCCGAGCGCCTGGGGTCCTCCCAGAGCTCCTGGGCTCGAGCTCTTTGCATGAGCACCTCGGGCCTTCTCGTGGCTACCTCTGTGCTTCCCTGAGACCTGATTTGTGAGCCCTTTTTGCT	GGTACCTCTAGA	GTCGAAGGTC	AGATCGGAAGAGCGTCG
1:150552392_2_alt_693	1:150552392	alt	fwd	Rep1	T01	HEK293FT	Pro	Library1	12.5787	1.05034	N	ACTGGCCGCTTCACTG	CTGAGTGCCGTTTACGTAACGGCGGCTCCGAGCGCCTGGGGTCCTCCCAGAGCTCCTGGGCTCGAGCTCTTTGCATGAGCACCTCGGGCCTTCTCGTGGCTACCTCTGTGCTTCCCTGAGACCTGATTTGTGAGCCCTTTTTGCT	GGTACCTCTAGA	TACGGGATGA	AGATCGGAAGAGCGTCG
1:150552392_2_alt_694	1:150552392	alt	fwd	Rep1	T01	HEK293FT	Pro	Library1	14.5113	1.16155	N	ACTGGCCGCTTCACTG	CTGAGTGCCGTTTACGTAACGGCGGCTCCGAGCGCCTGGGGTCCTCCCAGAGCTCCTGGGCTCGAGCTCTTTGCATGAGCACCTCGGGCCTTCTCGTGGCTACCTCTGTGCTTCCCTGAGACCTGATTTGTGAGCCCTTTTTGCT	GGTACCTCTAGA	AACACTTTGG	AGATCGGAAGAGCGTCG
1:150552392_2_alt_695	1:150552392	alt	fwd	Rep1	T01	HEK293FT	Pro	Library1	10.1497	1.00159	N	ACTGGCCGCTTCACTG	CTGAGTGCCGTTTACGTAACGGCGGCTCCGAGCGCCTGGGGTCCTCCCAGAGCTCCTGGGCTCGAGCTCTTTGCATGAGCACCTCGGGCCTTCTCGTGGCTACCTCTGTGCTTCCCTGAGACCTGATTTGTGAGCCCTTTTTGCT	GGTACCTCTAGA	ATTTGAAGAG	AGATCGGAAGAGCGTCG
1:150552392_2_alt_696	1:150552392	alt	fwd	Rep1	T01	HEK293FT	Pro	Library1	4.10795	1.16014	N	ACTGGCCGCTTCACTG	CTGAGTGCCGTTTACGTAACGGCGGCTCCGAGCGCCTGGGGTCCTCCCAGAGCTCCTGGGCTCGAGCTCTTTGCATGAGCACCTCGGGCCTTCTCGTGGCTACCTCTGTGCTTCCCTGAGACCTGATTTGTGAGCCCTTTTTGCT	GGTACCTCTAGA	TGGTCTGGAA	AGATCGGAAGAGCGTCG
1:150552392_2_alt_697	1:150552392	alt	fwd	Rep1	T01	HEK293FT	Pro	Library1	5.55746	1.18525	N	ACTGGCCGCTTCACTG	CTGAGTGCCGTTTACGTAACGGCGGCTCCGAGCGCCTGGGGTCCTCCCAGAGCTCCTGGGCTCGAGCTCTTTGCATGAGCACCTCGGGCCTTCTCGTGGCTACCTCTGTGCTTCCCTGAGACCTGATTTGTGAGCCCTTTTTGCT	GGTACCTCTAGA	ACACAAAGTA	AGATCGGAAGAGCGTCG
1:150552392_2_alt_698	1:150552392	alt	fwd	Rep1	T01	HEK293FT	Pro	Library1	8.19095	0.973491	N	ACTGGCCGCTTCACTG	CTGAGTGCCGTTTACGTAACGGCGGCTCCGAGCGCCTGGGGTCCTCCCAGAGCTCCTGGGCTCGAGCTCTTTGCATGAGCACCTCGGGCCTTCTCGTGGCTACCTCTGTGCTTCCCTGAGACCTGATTTGTGAGCCCTTTTTGCT	GGTACCTCTAGA	TATCACGCGA	AGATCGGAAGAGCGTCG
1:150552392_2_alt_699	1:150552392	alt	fwd	Rep1	T01	HEK293FT	Pro	Library1	13.3143	1.1001	N	ACTGGCCGCTTCACTG	CTGAGTGCCGTTTACGTAACGGCGGCTCCGAGCGCCTGGGGTCCTCCCAGAGCTCCTGGGCTCGAGCTCTTTGCATGAGCACCTCGGGCCTTCTCGTGGCTACCTCTGTGCTTCCCTGAGACCTGATTTGTGAGCCCTTTTTGCT	GGTACCTCTAGA	AGACAAATTA	AGATCGGAAGAGCGTCG
1:150552392_2_alt_700	1:150552392	alt	fwd	Rep1	T01	HEK293FT	Pro	Library1	13.2795	1.12722	N	ACTGGCCGCTTCACTG	CTGAGTGCCGTTTACGTAACGGCGGCTCCGAGCGCCTGGGGTCCTCCCAGAGCTCCTGGGCTCGAGCTCTTTGCATGAGCACCTCGGGCCTTCTCGTGGCTACCTCTGTGCTTCCCTGAGACCTGATTTGTGAGCCCTTTTTGCT	GGTACCTCTAGA	GTCACGGGCT	AGATCGGAAGAGCGTCG
1:150552392_3_scramble_701	1:150552392	scramble	fwd	Rep1	T01	HEK293FT	Pro	Library1	71.0378	2.74124	N	ACTGGCCGCTTCACTG	CTGAGTGCCGTTTACGTAACGGCGGCTCCGAGCGCCTGGGGTCCTCCCAGAGCTCCTGGGCTAGGTTAGACCACGCCCTCCTTTCGGGCCTTCTCGTGGCTACCTCTGTGCTTCCCTGAGACCTGATTTGTGAGCCCTTTTTGCT	GGTACCTCTAGA	GTTGACGGCC	AGATCGGAAGAGCGTCG
1:150552392_3_scramble_702	1:150552392	scramble	fwd	Rep1	T01	HEK293FT	Pro	Library1	36.5369	2.4525	N	ACTGGCCGCTTCACTG	CTGAGTGCCGTTTACGTAACGGCGGCTCCGAGCGCCTGGGGTCCTCCCAGAGCTCCTGGGCTAGGTTAGACCACGCCCTCCTTTCGGGCCTTCTCGTGGCTACCTCTGTGCTTCCCTGAGACCTGATTTGTGAGCCCTTTTTGCT	GGTACCTCTAGA	ACGACTAATG	AGATCGGAAGAGCGTCG
1:150552392_3_scramble_703	1:150552392	scramble	fwd	Rep1	T01	HEK293FT	Pro	Library1	74.2633	2.57047	N	ACTGGCCGCTTCACTG	CTGAGTGCCGTTTACGTAACGGCGGCTCCGAGCGCCTGGGGTCCTCCCAGAGCTCCTGGGCTAGGTTAGACCACGCCCTCCTTTCGGGCCTTCTCGTGGCTACCTCTGTGCTTCCCTGAGACCTGATTTGTGAGCCCTTTTTGCT	GGTACCTCTAGA	TGGTTGATGT	AGATCGGAAGAGCGTCG
1:150552392_3_scramble_704	1:150552392	scramble	fwd	Rep1	T01	HEK293FT	Pro	Library1	60.7041	2.79985	N	ACTGGCCGCTTCACTG	CTGAGTGCCGTTTACGTAACGGCGGCTCCGAGCGCCTGGGGTCCTCCCAGAGCTCCTGGGCTAGGTTAGACCACGCCCTCCTTTCGGGCCTTCTCGTGGCTACCTCTGTGCTTCCCTGAGACCTGATTTGTGAGCCCTTTTTGCT	GGTACCTCTAGA	TGTGCGAGAC	AGATCGGAAGAGCGTCG
1:150552392_3_scramble_705	1:150552392	scramble	fwd	Rep1	T01	HEK293FT	Pro	Library1	42.7876	2.20774	N	ACTGGCCGCTTCACTG	CTGAGTGCCGTTTACGTAACGGCGGCTCCGAGCGCCTGGGGTCCTCCCAGAGCTCCTGGGCTAGGTTAGACCACGCCCTCCTTTCGGGCCTTCTCGTGGCTACCTCTGTGCTTCCCTGAGACCTGATTTGTGAGCCCTTTTTGCT	GGTACCTCTAGA	GTTGTATGAG	AGATCGGAAGAGCGTCG
1:150552392_3_scramble_706	1:150552392	scramble	fwd	Rep1	T01	HEK293FT	Pro	Library1	10.2542	2.40321	N	ACTGGCCGCTTCACTG	CTGAGTGCCGTTTACGTAACGGCGGCTCCGAGCGCCTGGGGTCCTCCCAGAGCTCCTGGGCTAGGTTAGACCACGCCCTCCTTTCGGGCCTTCTCGTGGCTACCTCTGTGCTTCCCTGAGACCTGATTTGTGAGCCCTTTTTGCT	GGTACCTCTAGA	GTCTTCAACC	AGATCGGAAGAGCGTCG
1:150552392_3_scramble_707	1:150552392	scramble	fwd	Rep1	T01	HEK293FT	Pro	Library1	40.0061	2.82293	N	ACTGGCCGCTTCACTG	CTGAGTGCCGTTTACGTAACGGCGGCTCCGAGCGCCTGGGGTCCTCCCAGAGCTCCTGGGCTAGGTTAGACCACGCCCTCCTTTCGGGCCTTCTCGTGGCTACCTCTGTGCTTCCCTGAGACCTGATTTGTGAGCCCTTTTTGCT	GGTACCTCTAGA	GCGCTAGCTC	AGATCGGAAGAGCGTCG
1:150552392_3_scramble_708	1:150552392	scramble	fwd	Rep1	T01	HEK293FT	Pro	Library1	2.71939	1.32775	N	ACTGGCCGCTTCACTG	CTGAGTGCCGTTTACGTAACGGCGGCTCCGAGCGCCTGGGGTCCTCCCAGAGCTCCTGGGCTAGGTTAGACCACGCCCTCCTTTCGGGCCTTCTCGTGGCTACCTCTGTGCTTCCCTGAGACCTGATTTGTGAGCCCTTTTTGCT	GGTACCTCTAGA	GTATCCTACC	AGATCGGAAGAGCGTCG
1:150552392_3_scramble_709	1:150552392	scramble	fwd	Rep1	T01	HEK293FT	Pro	Library1	8.00813	2.38379	N	ACTGGCCGCTTCACTG	CTGAGTGCCGTTTACGTAACGGCGGCTCCGAGCGCCTGGGGTCCTCCCAGAGCTCCTGGGCTAGGTTAGACCACGCCCTCCTTTCGGGCCTTCTCGTGGCTACCTCTGTGCTTCCCTGAGACCTGATTTGTGAGCCCTTTTTGCT	GGTACCTCTAGA	ACGTGAGAGG	AGATCGGAAGAGCGTCG
1:150552392_3_scramble_710	1:150552392	scramble	fwd	Rep1	T01	HEK293FT	Pro	Library1	33.7293	2.53763	N	ACTGGCCGCTTCACTG	CTGAGTGCCGTTTACGTAACGGCGGCTCCGAGCGCCTGGGGTCCTCCCAGAGCTCCTGGGCTAGGTTAGACCACGCCCTCCTTTCGGGCCTTCTCGTGGCTACCTCTGTGCTTCCCTGAGACCTGATTTGTGAGCCCTTTTTGCT	GGTACCTCTAGA	AGGCGAATCC	AGATCGGAAGAGCGTCG
1:150552392_4_ref_rc_711	1:150552392	ref	rev	Rep1	T01	HEK293FT	Pro	Library1	2.78033	0.421611	N	ACTGGCCGCTTCACTG	AGCAAAAAGGGCTCACAAATCAGGTCTCAGGGAAGCACAGAGGTAGCCACGAGAAGGCCCGAGGTGCTCATGGAAAGAGCTCGAGCCCAGGAGCTCTGGGAGGACCCCAGGCGCTCGGAGCCGCCGTTACGTAAACGGCACTCAG	GGTACCTCTAGA	CGGTAAGTCG	AGATCGGAAGAGCGTCG
1:150552392_4_ref_rc_712	1:150552392	ref	rev	Rep1	T01	HEK293FT	Pro	Library1	10.6808	1.0071	N	ACTGGCCGCTTCACTG	AGCAAAAAGGGCTCACAAATCAGGTCTCAGGGAAGCACAGAGGTAGCCACGAGAAGGCCCGAGGTGCTCATGGAAAGAGCTCGAGCCCAGGAGCTCTGGGAGGACCCCAGGCGCTCGGAGCCGCCGTTACGTAAACGGCACTCAG	GGTACCTCTAGA	GCTTAATAAG	AGATCGGAAGAGCGTCG
1:150552392_4_ref_rc_713	1:150552392	ref	rev	Rep1	T01	HEK293FT	Pro	Library1	13.3361	0.447338	N	ACTGGCCGCTTCACTG	AGCAAAAAGGGCTCACAAATCAGGTCTCAGGGAAGCACAGAGGTAGCCACGAGAAGGCCCGAGGTGCTCATGGAAAGAGCTCGAGCCCAGGAGCTCTGGGAGGACCCCAGGCGCTCGGAGCCGCCGTTACGTAAACGGCACTCAG	GGTACCTCTAGA	TAGCGAGAAT	AGATCGGAAGAGCGTCG
1:150552392_4_ref_rc_714	1:150552392	ref	rev	Rep1	T01	HEK293FT	Pro	Library1	6.32357	0.443649	N	ACTGGCCGCTTCACTG	AGCAAAAAGGGCTCACAAATCAGGTCTCAGGGAAGCACAGAGGTAGCCACGAGAAGGCCCGAGGTGCTCATGGAAAGAGCTCGAGCCCAGGAGCTCTGGGAGGACCCCAGGCGCTCGGAGCCGCCGTTACGTAAACGGCACTCAG	GGTACCTCTAGA	ACGTATCATT	AGATCGGAAGAGCGTCG
1:150552392_4_ref_rc_715	1:150552392	ref	rev	Rep1	T01	HEK293FT	Pro	Library1	11.0943	0.530926	N	ACTGGCCGCTTCACTG	AGCAAAAAGGGCTCACAAATCAGGTCTCAGGGAAGCACAGAGGTAGCCACGAGAAGGCCCGAGGTGCTCATGGAAAGAGCTCGAGCCCAGGAGCTCTGGGAGGACCCCAGGCGCTCGGAGCCGCCGTTACGTAAACGGCACTCAG	GGTACCTCTAGA	GATGGGTCAG	AGATCGGAAGAGCGTCG
1:150552392_4_ref_rc_716	1:150552392	ref	rev	Rep1	T01	HEK293FT	Pro	Library1	15.9086	0.589628	N	ACTGGCCGCTTCACTG	AGCAAAAAGGGCTCACAAATCAGGTCTCAGGGAAGCACAGAGGTAGCCACGAGAAGGCCCGAGGTGCTCATGGAAAGAGCTCGAGCCCAGGAGCTCTGGGAGGACCCCAGGCGCTCGGAGCCGCCGTTACGTAAACGGCACTCAG	GGTACCTCTAGA	GGTCTACTGC	AGATCGGAAGAGCGTCG
1:150552392_4_ref_rc_717	1:150552392	ref	rev	Rep1	T01	HEK293FT	Pro	Library1	1	1	N	ACTGGCCGCTTCACTG	AGCAAAAAGGGCTCACAAATCAGGTCTCAGGGAAGCACAGAGGTAGCCACGAGAAGGCCCGAGGTGCTCATGGAAAGAGCTCGAGCCCAGGAGCTCTGGGAGGACCCCAGGCGCTCGGAGCCGCCGTTACGTAAACGGCACTCAG	GGTACCTCTAGA	TCGTTTAGAA	AGATCGGAAGAGCGTCG
1:150552392_4_ref_rc_718	1:150552392	ref	rev	Rep1	T01	HEK293FT	Pro	Library1	16.357	0.532697	N	ACTGGCCGCTTCACTG	AGCAAAAAGGGCTCACAAATCAGGTCTCAGGGAAGCACAGAGGTAGCCACGAGAAGGCCCGAGGTGCTCATGGAAAGAGCTCGAGCCCAGGAGCTCTGGGAGGACCCCAGGCGCTCGGAGCCGCCGTTACGTAAACGGCACTCAG	GGTACCTCTAGA	TAGTGGGCTC	AGATCGGAAGAGCGTCG
1:150552392_4_ref_rc_719	1:150552392	ref	rev	Rep1	T01	HEK293FT	Pro	Library1	10.1149	0.546337	N	ACTGGCCGCTTCACTG	AGCAAAAAGGGCTCACAAATCAGGTCTCAGGGAAGCACAGAGGTAGCCACGAGAAGGCCCGAGGTGCTCATGGAAAGAGCTCGAGCCCAGGAGCTCTGGGAGGACCCCAGGCGCTCGGAGCCGCCGTTACGTAAACGGCACTCAG	GGTACCTCTAGA	CATTCGTATC	AGATCGGAAGAGCGTCG
1:150552392_4_ref_rc_720	1:150552392	ref	rev	Rep1	T01	HEK293FT	Pro	Library1	12.1782	0.486021	N	ACTGGCCGCTTCACTG	AGCAAAAAGGGCTCACAAATCAGGTCTCAGGGAAGCACAGAGGTAGCCACGAGAAGGCCCGAGGTGCTCATGGAAAGAGCTCGAGCCCAGGAGCTCTGGGAGGACCCCAGGCGCTCGGAGCCGCCGTTACGTAAACGGCACTCAG	GGTACCTCTAGA	AGAGTTAACA	AGATCGGAAGAGCGTCG
1:150552392_5_alt_rc_721	1:150552392	alt	rev	Rep1	T01	HEK293FT	Pro	Library1	6.71968	0.509383	N	ACTGGCCGCTTCACTG	AGCAAAAAGGGCTCACAAATCAGGTCTCAGGGAAGCACAGAGGTAGCCACGAGAAGGCCCGAGGTGCTCATGCAAAGAGCTCGAGCCCAGGAGCTCTGGGAGGACCCCAGGCGCTCGGAGCCGCCGTTACGTAAACGGCACTCAG	GGTACCTCTAGA	CGGTGAGACT	AGATCGGAAGAGCGTCG
1:150552392_5_alt_rc_722	1:150552392	alt	rev	Rep1	T01	HEK293FT	Pro	Library1	6.71098	0.641564	N	ACTGGCCGCTTCACTG	AGCAAAAAGGGCTCACAAATCAGGTCTCAGGGAAGCACAGAGGTAGCCACGAGAAGGCCCGAGGTGCTCATGCAAAGAGCTCGAGCCCAGGAGCTCTGGGAGGACCCCAGGCGCTCGGAGCCGCCGTTACGTAAACGGCACTCAG	GGTACCTCTAGA	GAGATGGCCG	AGATCGGAAGAGCGTCG
1:150552392_5_alt_rc_723	1:150552392	alt	rev	Rep1	T01	HEK293FT	Pro	Library1	8.36942	0.44756	N	ACTGGCCGCTTCACTG	AGCAAAAAGGGCTCACAAATCAGGTCTCAGGGAAGCACAGAGGTAGCCACGAGAAGGCCCGAGGTGCTCATGCAAAGAGCTCGAGCCCAGGAGCTCTGGGAGGACCCCAGGCGCTCGGAGCCGCCGTTACGTAAACGGCACTCAG	GGTACCTCTAGA	ACAACGGTAG	AGATCGGAAGAGCGTCG
1:150552392_5_alt_rc_724	1:150552392	alt	rev	Rep1	T01	HEK293FT	Pro	Library1	10.2412	0.494066	N	ACTGGCCGCTTCACTG	AGCAAAAAGGGCTCACAAATCAGGTCTCAGGGAAGCACAGAGGTAGCCACGAGAAGGCCCGAGGTGCTCATGCAAAGAGCTCGAGCCCAGGAGCTCTGGGAGGACCCCAGGCGCTCGGAGCCGCCGTTACGTAAACGGCACTCAG	GGTACCTCTAGA	TGATATGGAC	AGATCGGAAGAGCGTCG
1:150552392_5_alt_rc_725	1:150552392	alt	rev	Rep1	T01	HEK293FT	Pro	Library1	5.17441	0.68231	N	ACTGGCCGCTTCACTG	AGCAAAAAGGGCTCACAAATCAGGTCTCAGGGAAGCACAGAGGTAGCCACGAGAAGGCCCGAGGTGCTCATGCAAAGAGCTCGAGCCCAGGAGCTCTGGGAGGACCCCAGGCGCTCGGAGCCGCCGTTACGTAAACGGCACTCAG	GGTACCTCTAGA	CCTCCAAAGG	AGATCGGAAGAGCGTCG
1:150552392_5_alt_rc_726	1:150552392	alt	rev	Rep1	T01	HEK293FT	Pro	Library1	9.27482	0.407324	N	ACTGGCCGCTTCACTG	AGCAAAAAGGGCTCACAAATCAGGTCTCAGGGAAGCACAGAGGTAGCCACGAGAAGGCCCGAGGTGCTCATGCAAAGAGCTCGAGCCCAGGAGCTCTGGGAGGACCCCAGGCGCTCGGAGCCGCCGTTACGTAAACGGCACTCAG	GGTACCTCTAGA	AAGTTATGGT	AGATCGGAAGAGCGTCG
1:150552392_5_alt_rc_727	1:150552392	alt	rev	Rep1	T01	HEK293FT	Pro	Library1	3.42455	0.536657	N	ACTGGCCGCTTCACTG	AGCAAAAAGGGCTCACAAATCAGGTCTCAGGGAAGCACAGAGGTAGCCACGAGAAGGCCCGAGGTGCTCATGCAAAGAGCTCGAGCCCAGGAGCTCTGGGAGGACCCCAGGCGCTCGGAGCCGCCGTTACGTAAACGGCACTCAG	GGTACCTCTAGA	ACAGTAAGAC	AGATCGGAAGAGCGTCG
1:150552392_5_alt_rc_728	1:150552392	alt	rev	Rep1	T01	HEK293FT	Pro	Library1	10.7809	0.598291	N	ACTGGCCGCTTCACTG	AGCAAAAAGGGCTCACAAATCAGGTCTCAGGGAAGCACAGAGGTAGCCACGAGAAGGCCCGAGGTGCTCATGCAAAGAGCTCGAGCCCAGGAGCTCTGGGAGGACCCCAGGCGCTCGGAGCCGCCGTTACGTAAACGGCACTCAG	GGTACCTCTAGA	CTGAGAAGCT	AGATCGGAAGAGCGTCG
1:150552392_5_alt_rc_729	1:150552392	alt	rev	Rep1	T01	HEK293FT	Pro	Library1	11.5122	0.564655	N	ACTGGCCGCTTCACTG	AGCAAAAAGGGCTCACAAATCAGGTCTCAGGGAAGCACAGAGGTAGCCACGAGAAGGCCCGAGGTGCTCATGCAAAGAGCTCGAGCCCAGGAGCTCTGGGAGGACCCCAGGCGCTCGGAGCCGCCGTTACGTAAACGGCACTCAG	GGTACCTCTAGA	GAGCGGCTCT	AGATCGGAAGAGCGTCG
1:150552392_5_alt_rc_730	1:150552392	alt	rev	Rep1	T01	HEK293FT	Pro	Library1	8.57401	0.566717	N	ACTGGCCGCTTCACTG	AGCAAAAAGGGCTCACAAATCAGGTCTCAGGGAAGCACAGAGGTAGCCACGAGAAGGCCCGAGGTGCTCATGCAAAGAGCTCGAGCCCAGGAGCTCTGGGAGGACCCCAGGCGCTCGGAGCCGCCGTTACGTAAACGGCACTCAG	GGTACCTCTAGA	GGCAACGGGA	AGATCGGAAGAGCGTCG
1:150552392_6_scramble_rc_731	1:150552392	scramble	rev	Rep1	T01	HEK293FT	Pro	Library1	36.9156	1.43078	N	ACTGGCCGCTTCACTG	AGCAAAAAGGGCTCACAAATCAGGTCTCAGGGAAGCACAGAGGTAGCCACGAGAAGGCCCGAAAGGAGGGCGTGGTCTAACCTAGCCCAGGAGCTCTGGGAGGACCCCAGGCGCTCGGAGCCGCCGTTACGTAAACGGCACTCAG	GGTACCTCTAGA	CGTACGTGAG	AGATCGGAAGAGCGTCG
1:150552392_6_scramble_rc_732	1:150552392	scramble	rev	Rep1	T01	HEK293FT	Pro	Library1	16.2612	1.72434	N	ACTGGCCGCTTCACTG	AGCAAAAAGGGCTCACAAATCAGGTCTCAGGGAAGCACAGAGGTAGCCACGAGAAGGCCCGAAAGGAGGGCGTGGTCTAACCTAGCCCAGGAGCTCTGGGAGGACCCCAGGCGCTCGGAGCCGCCGTTACGTAAACGGCACTCAG	GGTACCTCTAGA	CCGCTCATTG	AGATCGGAAGAGCGTCG
1:150552392_6_scramble_rc_733	1:150552392	scramble	rev	Rep1	T01	HEK293FT	Pro	Library1	21.3584	1.51486	N	ACTGGCCGCTTCACTG	AGCAAAAAGGGCTCACAAATCAGGTCTCAGGGAAGCACAGAGGTAGCCACGAGAAGGCCCGAAAGGAGGGCGTGGTCTAACCTAGCCCAGGAGCTCTGGGAGGACCCCAGGCGCTCGGAGCCGCCGTTACGTAAACGGCACTCAG	GGTACCTCTAGA	ACCGGACATT	AGATCGGAAGAGCGTCG
1:150552392_6_scramble_rc_734	1:150552392	scramble	rev	Rep1	T01	HEK293FT	Pro	Library1	59.7247	1.5391	N	ACTGGCCGCTTCACTG	AGCAAAAAGGGCTCACAAATCAGGTCTCAGGGAAGCACAGAGGTAGCCACGAGAAGGCCCGAAAGGAGGGCGTGGTCTAACCTAGCCCAGGAGCTCTGGGAGGACCCCAGGCGCTCGGAGCCGCCGTTACGTAAACGGCACTCAG	GGTACCTCTAGA	CTGGCACTAC	AGATCGGAAGAGCGTCG
1:150552392_6_scramble_rc_735	1:150552392	scramble	rev	Rep1	T01	HEK293FT	Pro	Library1	29.8988	1.42064	N	ACTGGCCGCTTCACTG	AGCAAAAAGGGCTCACAAATCAGGTCTCAGGGAAGCACAGAGGTAGCCACGAGAAGGCCCGAAAGGAGGGCGTGGTCTAACCTAGCCCAGGAGCTCTGGGAGGACCCCAGGCGCTCGGAGCCGCCGTTACGTAAACGGCACTCAG	GGTACCTCTAGA	AACAATCGGA	AGATCGGAAGAGCGTCG
1:150552392_6_scramble_rc_736	1:150552392	scramble	rev	Rep1	T01	HEK293FT	Pro	Library1	17.2972	1.76377	N	ACTGGCCGCTTCACTG	AGCAAAAAGGGCTCACAAATCAGGTCTCAGGGAAGCACAGAGGTAGCCACGAGAAGGCCCGAAAGGAGGGCGTGGTCTAACCTAGCCCAGGAGCTCTGGGAGGACCCCAGGCGCTCGGAGCCGCCGTTACGTAAACGGCACTCAG	GGTACCTCTAGA	CCGCTACGAC	AGATCGGAAGAGCGTCG
1:150552392_6_scramble_rc_737	1:150552392	scramble	rev	Rep1	T01	HEK293FT	Pro	Library1	34.4867	1.26459	N	ACTGGCCGCTTCACTG	AGCAAAAAGGGCTCACAAATCAGGTCTCAGGGAAGCACAGAGGTAGCCACGAGAAGGCCCGAAAGGAGGGCGTGGTCTAACCTAGCCCAGGAGCTCTGGGAGGACCCCAGGCGCTCGGAGCCGCCGTTACGTAAACGGCACTCAG	GGTACCTCTAGA	AATGTATTAA	AGATCGGAAGAGCGTCG
1:150552392_6_scramble_rc_738	1:150552392	scramble	rev	Rep1	T01	HEK293FT	Pro	Library1	33.7989	1.30516	N	ACTGGCCGCTTCACTG	AGCAAAAAGGGCTCACAAATCAGGTCTCAGGGAAGCACAGAGGTAGCCACGAGAAGGCCCGAAAGGAGGGCGTGGTCTAACCTAGCCCAGGAGCTCTGGGAGGACCCCAGGCGCTCGGAGCCGCCGTTACGTAAACGGCACTCAG	GGTACCTCTAGA	AGTTATCTGA	AGATCGGAAGAGCGTCG
1:150552392_6_scramble_rc_739	1:150552392	scramble	rev	Rep1	T01	HEK293FT	Pro	Library1	68.5044	1.69347	N	ACTGGCCGCTTCACTG	AGCAAAAAGGGCTCACAAATCAGGTCTCAGGGAAGCACAGAGGTAGCCACGAGAAGGCCCGAAAGGAGGGCGTGGTCTAACCTAGCCCAGGAGCTCTGGGAGGACCCCAGGCGCTCGGAGCCGCCGTTACGTAAACGGCACTCAG	GGTACCTCTAGA	GTGTGGTTAT	AGATCGGAAGAGCGTCG
1:150552392_6_scramble_rc_740	1:150552392	scramble	rev	Rep1	T01	HEK293FT	Pro	Library1	29.964	1.41007	N	ACTGGCCGCTTCACTG	AGCAAAAAGGGCTCACAAATCAGGTCTCAGGGAAGCACAGAGGTAGCCACGAGAAGGCCCGAAAGGAGGGCGTGGTCTAACCTAGCCCAGGAGCTCTGGGAGGACCCCAGGCGCTCGGAGCCGCCGTTACGTAAACGGCACTCAG	GGTACCTCTAGA	GGTCTCTGTG	AGATCGGAAGAGCGTCG
1:150779524_1_ref_741	1:150779524	ref	fwd	Rep1	T01	HEK293FT	Pro	Library1	4.21242	0.596886	N	ACTGGCCGCTTCACTG	GATCTAGGGGGATTTAGCCATTTCTCTCTTTCTCTCTCTCTCTCTCTCTCGGGAGATTTAGGCAACACACACTCTCTCTGTTTCTCTCTCTGTCTCTCTCTCTCTCACACACACACACACACACACACACACACACACACACACA	GGTACCTCTAGA	GCAGCGGTCA	AGATCGGAAGAGCGTCG
1:150779524_1_ref_742	1:150779524	ref	fwd	Rep1	T01	HEK293FT	Pro	Library1	1.74869	0.563129	N	ACTGGCCGCTTCACTG	GATCTAGGGGGATTTAGCCATTTCTCTCTTTCTCTCTCTCTCTCTCTCTCGGGAGATTTAGGCAACACACACTCTCTCTGTTTCTCTCTCTGTCTCTCTCTCTCTCACACACACACACACACACACACACACACACACACACACA	GGTACCTCTAGA	ACGTACCCAA	AGATCGGAAGAGCGTCG
1:150779524_1_ref_743	1:150779524	ref	fwd	Rep1	T01	HEK293FT	Pro	Library1	5.03947	0.500889	N	ACTGGCCGCTTCACTG	GATCTAGGGGGATTTAGCCATTTCTCTCTTTCTCTCTCTCTCTCTCTCTCGGGAGATTTAGGCAACACACACTCTCTCTGTTTCTCTCTCTGTCTCTCTCTCTCTCACACACACACACACACACACACACACACACACACACACA	GGTACCTCTAGA	TTTGCCTTAC	AGATCGGAAGAGCGTCG
1:150779524_1_ref_744	1:150779524	ref	fwd	Rep1	T01	HEK293FT	Pro	Library1	8.53483	0.609457	N	ACTGGCCGCTTCACTG	GATCTAGGGGGATTTAGCCATTTCTCTCTTTCTCTCTCTCTCTCTCTCTCGGGAGATTTAGGCAACACACACTCTCTCTGTTTCTCTCTCTGTCTCTCTCTCTCTCACACACACACACACACACACACACACACACACACACACA	GGTACCTCTAGA	TATCGCAGTG	AGATCGGAAGAGCGTCG
1:150779524_1_ref_745	1:150779524	ref	fwd	Rep1	T01	HEK293FT	Pro	Library1	4.97853	0.517469	N	ACTGGCCGCTTCACTG	GATCTAGGGGGATTTAGCCATTTCTCTCTTTCTCTCTCTCTCTCTCTCTCGGGAGATTTAGGCAACACACACTCTCTCTGTTTCTCTCTCTGTCTCTCTCTCTCTCACACACACACACACACACACACACACACACACACACACA	GGTACCTCTAGA	CACCAAGACA	AGATCGGAAGAGCGTCG
1:150779524_1_ref_746	1:150779524	ref	fwd	Rep1	T01	HEK293FT	Pro	Library1	5.35723	0.577814	N	ACTGGCCGCTTCACTG	GATCTAGGGGGATTTAGCCATTTCTCTCTTTCTCTCTCTCTCTCTCTCTCGGGAGATTTAGGCAACACACACTCTCTCTGTTTCTCTCTCTGTCTCTCTCTCTCTCACACACACACACACACACACACACACACACACACACACA	GGTACCTCTAGA	AATGCCGTTA	AGATCGGAAGAGCGTCG
1:150779524_1_ref_747	1:150779524	ref	fwd	Rep1	T01	HEK293FT	Pro	Library1	6.08416	0.609396	N	ACTGGCCGCTTCACTG	GATCTAGGGGGATTTAGCCATTTCTCTCTTTCTCTCTCTCTCTCTCTCTCGGGAGATTTAGGCAACACACACTCTCTCTGTTTCTCTCTCTGTCTCTCTCTCTCTCACACACACACACACACACACACACACACACACACACACA	GGTACCTCTAGA	GTGTAAGTGG	AGATCGGAAGAGCGTCG
1:150779524_1_ref_748	1:150779524	ref	fwd	Rep1	T01	HEK293FT	Pro	Library1	3.1982	0.642894	N	ACTGGCCGCTTCACTG	GATCTAGGGGGATTTAGCCATTTCTCTCTTTCTCTCTCTCTCTCTCTCTCGGGAGATTTAGGCAACACACACTCTCTCTGTTTCTCTCTCTGTCTCTCTCTCTCTCACACACACACACACACACACACACACACACACACACACA	GGTACCTCTAGA	GTGGTTCCAA	AGATCGGAAGAGCGTCG
1:150779524_1_ref_749	1:150779524	ref	fwd	Rep1	T01	HEK293FT	Pro	Library1	4.46489	0.534107	N	ACTGGCCGCTTCACTG	GATCTAGGGGGATTTAGCCATTTCTCTCTTTCTCTCTCTCTCTCTCTCTCGGGAGATTTAGGCAACACACACTCTCTCTGTTTCTCTCTCTGTCTCTCTCTCTCTCACACACACACACACACACACACACACACACACACACACA	GGTACCTCTAGA	CACGAGTGTG	AGATCGGAAGAGCGTCG
1:150779524_1_ref_750	1:150779524	ref	fwd	Rep1	T01	HEK293FT	Pro	Library1	2.91527	0.607633	N	ACTGGCCGCTTCACTG	GATCTAGGGGGATTTAGCCATTTCTCTCTTTCTCTCTCTCTCTCTCTCTCGGGAGATTTAGGCAACACACACTCTCTCTGTTTCTCTCTCTGTCTCTCTCTCTCTCACACACACACACACACACACACACACACACACACACACA	GGTACCTCTAGA	CTGGTCTCTG	AGATCGGAAGAGCGTCG
1:150779524_2_alt_751	1:150779524	alt	fwd	Rep1	T01	HEK293FT	Pro	Library1	1.01306	0.98621	N	ACTGGCCGCTTCACTG	GATCTAGGGGGATTTAGCCATTTCTCTCTTTCTCTCTCTCTCTCTCTCTCGGGAGATTTAGGCAACACACACACTCTCTGTTTCTCTCTCTGTCTCTCTCTCTCTCACACACACACACACACACACACACACACACACACACACA	GGTACCTCTAGA	CTATCATGAT	AGATCGGAAGAGCGTCG
1:150779524_2_alt_752	1:150779524	alt	fwd	Rep1	T01	HEK293FT	Pro	Library1	4.91759	0.56881	N	ACTGGCCGCTTCACTG	GATCTAGGGGGATTTAGCCATTTCTCTCTTTCTCTCTCTCTCTCTCTCTCGGGAGATTTAGGCAACACACACACTCTCTGTTTCTCTCTCTGTCTCTCTCTCTCTCACACACACACACACACACACACACACACACACACACACA	GGTACCTCTAGA	GGCAGATCGT	AGATCGGAAGAGCGTCG
1:150779524_2_alt_753	1:150779524	alt	fwd	Rep1	T01	HEK293FT	Pro	Library1	3.85113	0.603077	N	ACTGGCCGCTTCACTG	GATCTAGGGGGATTTAGCCATTTCTCTCTTTCTCTCTCTCTCTCTCTCTCGGGAGATTTAGGCAACACACACACTCTCTGTTTCTCTCTCTGTCTCTCTCTCTCTCACACACACACACACACACACACACACACACACACACACA	GGTACCTCTAGA	AACGCGAAAC	AGATCGGAAGAGCGTCG
1:150779524_2_alt_754	1:150779524	alt	fwd	Rep1	T01	HEK293FT	Pro	Library1	2.55398	0.66661	N	ACTGGCCGCTTCACTG	GATCTAGGGGGATTTAGCCATTTCTCTCTTTCTCTCTCTCTCTCTCTCTCGGGAGATTTAGGCAACACACACACTCTCTGTTTCTCTCTCTGTCTCTCTCTCTCTCACACACACACACACACACACACACACACACACACACACA	GGTACCTCTAGA	CATAGACCAG	AGATCGGAAGAGCGTCG
1:150779524_2_alt_755	1:150779524	alt	fwd	Rep1	T01	HEK293FT	Pro	Library1	1.00871	0.990725	N	ACTGGCCGCTTCACTG	GATCTAGGGGGATTTAGCCATTTCTCTCTTTCTCTCTCTCTCTCTCTCTCGGGAGATTTAGGCAACACACACACTCTCTGTTTCTCTCTCTGTCTCTCTCTCTCTCACACACACACACACACACACACACACACACACACACACA	GGTACCTCTAGA	CCCTTCCGGG	AGATCGGAAGAGCGTCG
1:150779524_2_alt_756	1:150779524	alt	fwd	Rep1	T01	HEK293FT	Pro	Library1	8.65671	0.631041	N	ACTGGCCGCTTCACTG	GATCTAGGGGGATTTAGCCATTTCTCTCTTTCTCTCTCTCTCTCTCTCTCGGGAGATTTAGGCAACACACACACTCTCTGTTTCTCTCTCTGTCTCTCTCTCTCTCACACACACACACACACACACACACACACACACACACACA	GGTACCTCTAGA	AGTTCGGTGT	AGATCGGAAGAGCGTCG
1:150779524_2_alt_757	1:150779524	alt	fwd	Rep1	T01	HEK293FT	Pro	Library1	5.63146	0.590065	N	ACTGGCCGCTTCACTG	GATCTAGGGGGATTTAGCCATTTCTCTCTTTCTCTCTCTCTCTCTCTCTCGGGAGATTTAGGCAACACACACACTCTCTGTTTCTCTCTCTGTCTCTCTCTCTCTCACACACACACACACACACACACACACACACACACACACA	GGTACCTCTAGA	CTGTGTGCAC	AGATCGGAAGAGCGTCG
1:150779524_2_alt_758	1:150779524	alt	fwd	Rep1	T01	HEK293FT	Pro	Library1	5.74899	0.647311	N	ACTGGCCGCTTCACTG	GATCTAGGGGGATTTAGCCATTTCTCTCTTTCTCTCTCTCTCTCTCTCTCGGGAGATTTAGGCAACACACACACTCTCTGTTTCTCTCTCTGTCTCTCTCTCTCTCACACACACACACACACACACACACACACACACACACACA	GGTACCTCTAGA	GATTGGCGGT	AGATCGGAAGAGCGTCG
1:150779524_2_alt_759	1:150779524	alt	fwd	Rep1	T01	HEK293FT	Pro	Library1	13.1663	0.623314	N	ACTGGCCGCTTCACTG	GATCTAGGGGGATTTAGCCATTTCTCTCTTTCTCTCTCTCTCTCTCTCTCGGGAGATTTAGGCAACACACACACTCTCTGTTTCTCTCTCTGTCTCTCTCTCTCTCACACACACACACACACACACACACACACACACACACACA	GGTACCTCTAGA	AGACGATTGA	AGATCGGAAGAGCGTCG
1:150779524_2_alt_760	1:150779524	alt	fwd	Rep1	T01	HEK293FT	Pro	Library1	2.30151	0.485678	N	ACTGGCCGCTTCACTG	GATCTAGGGGGATTTAGCCATTTCTCTCTTTCTCTCTCTCTCTCTCTCTCGGGAGATTTAGGCAACACACACACTCTCTGTTTCTCTCTCTGTCTCTCTCTCTCTCACACACACACACACACACACACACACACACACACACACA	GGTACCTCTAGA	TTAGCCCACG	AGATCGGAAGAGCGTCG
1:150779524_3_scramble_761	1:150779524	scramble	fwd	Rep1	T01	HEK293FT	Pro	Library1	2.78033	0.554845	N	ACTGGCCGCTTCACTG	GATCTAGGGGGATTTAGCCATTTCTCTCTTTCTCTCTCTCTCTCTCTCTCGGGAGATTTAGGCGATTTCACTACCCTTCATCACTCTCTCTGTCTCTCTCTCTCTCACACACACACACACACACACACACACACACACACACACA	GGTACCTCTAGA	TATCTGTTAT	AGATCGGAAGAGCGTCG
1:150779524_3_scramble_762	1:150779524	scramble	fwd	Rep1	T01	HEK293FT	Pro	Library1	5.157	0.572466	N	ACTGGCCGCTTCACTG	GATCTAGGGGGATTTAGCCATTTCTCTCTTTCTCTCTCTCTCTCTCTCTCGGGAGATTTAGGCGATTTCACTACCCTTCATCACTCTCTCTGTCTCTCTCTCTCTCACACACACACACACACACACACACACACACACACACACA	GGTACCTCTAGA	GCGGGAAGGT	AGATCGGAAGAGCGTCG
1:150779524_3_scramble_763	1:150779524	scramble	fwd	Rep1	T01	HEK293FT	Pro	Library1	5.62276	0.545818	N	ACTGGCCGCTTCACTG	GATCTAGGGGGATTTAGCCATTTCTCTCTTTCTCTCTCTCTCTCTCTCTCGGGAGATTTAGGCGATTTCACTACCCTTCATCACTCTCTCTGTCTCTCTCTCTCTCACACACACACACACACACACACACACACACACACACACA	GGTACCTCTAGA	AGTGTAGTTT	AGATCGGAAGAGCGTCG
1:150779524_3_scramble_764	1:150779524	scramble	fwd	Rep1	T01	HEK293FT	Pro	Library1	4.10795	0.518125	N	ACTGGCCGCTTCACTG	GATCTAGGGGGATTTAGCCATTTCTCTCTTTCTCTCTCTCTCTCTCTCTCGGGAGATTTAGGCGATTTCACTACCCTTCATCACTCTCTCTGTCTCTCTCTCTCTCACACACACACACACACACACACACACACACACACACACA	GGTACCTCTAGA	GAAGTATTGG	AGATCGGAAGAGCGTCG
1:150779524_3_scramble_765	1:150779524	scramble	fwd	Rep1	T01	HEK293FT	Pro	Library1	2.4321	0.663067	N	ACTGGCCGCTTCACTG	GATCTAGGGGGATTTAGCCATTTCTCTCTTTCTCTCTCTCTCTCTCTCTCGGGAGATTTAGGCGATTTCACTACCCTTCATCACTCTCTCTGTCTCTCTCTCTCTCACACACACACACACACACACACACACACACACACACACA	GGTACCTCTAGA	TGCTCTAGTC	AGATCGGAAGAGCGTCG
1:150779524_3_scramble_766	1:150779524	scramble	fwd	Rep1	T01	HEK293FT	Pro	Library1	1	1	N	ACTGGCCGCTTCACTG	GATCTAGGGGGATTTAGCCATTTCTCTCTTTCTCTCTCTCTCTCTCTCTCGGGAGATTTAGGCGATTTCACTACCCTTCATCACTCTCTCTGTCTCTCTCTCTCTCACACACACACACACACACACACACACACACACACACACA	GGTACCTCTAGA	TCTCGTACTA	AGATCGGAAGAGCGTCG
1:150779524_3_scramble_767	1:150779524	scramble	fwd	Rep1	T01	HEK293FT	Pro	Library1	1.18282	0.719346	N	ACTGGCCGCTTCACTG	GATCTAGGGGGATTTAGCCATTTCTCTCTTTCTCTCTCTCTCTCTCTCTCGGGAGATTTAGGCGATTTCACTACCCTTCATCACTCTCTCTGTCTCTCTCTCTCTCACACACACACACACACACACACACACACACACACACACA	GGTACCTCTAGA	CTCAAATGCT	AGATCGGAAGAGCGTCG
1:150779524_3_scramble_768	1:150779524	scramble	fwd	Rep1	T01	HEK293FT	Pro	Library1	6.38886	0.534494	N	ACTGGCCGCTTCACTG	GATCTAGGGGGATTTAGCCATTTCTCTCTTTCTCTCTCTCTCTCTCTCTCGGGAGATTTAGGCGATTTCACTACCCTTCATCACTCTCTCTGTCTCTCTCTCTCTCACACACACACACACACACACACACACACACACACACACA	GGTACCTCTAGA	AGCGAACAAA	AGATCGGAAGAGCGTCG
1:150779524_3_scramble_769	1:150779524	scramble	fwd	Rep1	T01	HEK293FT	Pro	Library1	6.00581	0.523926	N	ACTGGCCGCTTCACTG	GATCTAGGGGGATTTAGCCATTTCTCTCTTTCTCTCTCTCTCTCTCTCTCGGGAGATTTAGGCGATTTCACTACCCTTCATCACTCTCTCTGTCTCTCTCTCTCTCACACACACACACACACACACACACACACACACACACACA	GGTACCTCTAGA	AGCAGTTAAT	AGATCGGAAGAGCGTCG
1:150779524_3_scramble_770	1:150779524	scramble	fwd	Rep1	T01	HEK293FT	Pro	Library1	4.7043	1.23078	N	ACTGGCCGCTTCACTG	GATCTAGGGGGATTTAGCCATTTCTCTCTTTCTCTCTCTCTCTCTCTCTCGGGAGATTTAGGCGATTTCACTACCCTTCATCACTCTCTCTGTCTCTCTCTCTCTCACACACACACACACACACACACACACACACACACACACA	GGTACCTCTAGA	CCCTCGATGA	AGATCGGAAGAGCGTCG
1:150779524_4_ref_rc_771	1:150779524	ref	rev	Rep1	T01	HEK293FT	Pro	Library1	11.5731	0.588603	N	ACTGGCCGCTTCACTG	TGTGTGTGTGTGTGTGTGTGTGTGTGTGTGTGTGTGTGTGAGAGAGAGAGAGACAGAGAGAGAAACAGAGAGAGTGTGTGTTGCCTAAATCTCCCGAGAGAGAGAGAGAGAGAGAAAGAGAGAAATGGCTAAATCCCCCTAGATC	GGTACCTCTAGA	AGGTGAAATG	AGATCGGAAGAGCGTCG
1:150779524_4_ref_rc_772	1:150779524	ref	rev	Rep1	T01	HEK293FT	Pro	Library1	13.8758	0.736832	N	ACTGGCCGCTTCACTG	TGTGTGTGTGTGTGTGTGTGTGTGTGTGTGTGTGTGTGTGAGAGAGAGAGAGACAGAGAGAGAAACAGAGAGAGTGTGTGTTGCCTAAATCTCCCGAGAGAGAGAGAGAGAGAGAAAGAGAGAAATGGCTAAATCCCCCTAGATC	GGTACCTCTAGA	CTAAGGATTA	AGATCGGAAGAGCGTCG
1:150779524_4_ref_rc_773	1:150779524	ref	rev	Rep1	T01	HEK293FT	Pro	Library1	1	1	N	ACTGGCCGCTTCACTG	TGTGTGTGTGTGTGTGTGTGTGTGTGTGTGTGTGTGTGTGAGAGAGAGAGAGACAGAGAGAGAAACAGAGAGAGTGTGTGTTGCCTAAATCTCCCGAGAGAGAGAGAGAGAGAGAAAGAGAGAAATGGCTAAATCCCCCTAGATC	GGTACCTCTAGA	TCTCGAAGGA	AGATCGGAAGAGCGTCG
1:150779524_4_ref_rc_774	1:150779524	ref	rev	Rep1	T01	HEK293FT	Pro	Library1	1	1	N	ACTGGCCGCTTCACTG	TGTGTGTGTGTGTGTGTGTGTGTGTGTGTGTGTGTGTGTGAGAGAGAGAGAGACAGAGAGAGAAACAGAGAGAGTGTGTGTTGCCTAAATCTCCCGAGAGAGAGAGAGAGAGAGAAAGAGAGAAATGGCTAAATCCCCCTAGATC	GGTACCTCTAGA	TCGATAAATT	AGATCGGAAGAGCGTCG
1:150779524_4_ref_rc_775	1:150779524	ref	rev	Rep1	T01	HEK293FT	Pro	Library1	17.2711	0.611928	N	ACTGGCCGCTTCACTG	TGTGTGTGTGTGTGTGTGTGTGTGTGTGTGTGTGTGTGTGAGAGAGAGAGAGACAGAGAGAGAAACAGAGAGAGTGTGTGTTGCCTAAATCTCCCGAGAGAGAGAGAGAGAGAGAAAGAGAGAAATGGCTAAATCCCCCTAGATC	GGTACCTCTAGA	TGCCAAGTTC	AGATCGGAAGAGCGTCG
1:150779524_4_ref_rc_776	1:150779524	ref	rev	Rep1	T01	HEK293FT	Pro	Library1	8.64365	0.5669	N	ACTGGCCGCTTCACTG	TGTGTGTGTGTGTGTGTGTGTGTGTGTGTGTGTGTGTGTGAGAGAGAGAGAGACAGAGAGAGAAACAGAGAGAGTGTGTGTTGCCTAAATCTCCCGAGAGAGAGAGAGAGAGAGAAAGAGAGAAATGGCTAAATCCCCCTAGATC	GGTACCTCTAGA	TGACCAAGAG	AGATCGGAAGAGCGTCG
1:150779524_4_ref_rc_777	1:150779524	ref	rev	Rep1	T01	HEK293FT	Pro	Library1	12.6744	0.713067	N	ACTGGCCGCTTCACTG	TGTGTGTGTGTGTGTGTGTGTGTGTGTGTGTGTGTGTGTGAGAGAGAGAGAGACAGAGAGAGAAACAGAGAGAGTGTGTGTTGCCTAAATCTCCCGAGAGAGAGAGAGAGAGAGAAAGAGAGAAATGGCTAAATCCCCCTAGATC	GGTACCTCTAGA	CGCAATGTCA	AGATCGGAAGAGCGTCG
1:150779524_4_ref_rc_778	1:150779524	ref	rev	Rep1	T01	HEK293FT	Pro	Library1	18.3288	0.637819	N	ACTGGCCGCTTCACTG	TGTGTGTGTGTGTGTGTGTGTGTGTGTGTGTGTGTGTGTGAGAGAGAGAGAGACAGAGAGAGAAACAGAGAGAGTGTGTGTTGCCTAAATCTCCCGAGAGAGAGAGAGAGAGAGAAAGAGAGAAATGGCTAAATCCCCCTAGATC	GGTACCTCTAGA	TTGAATTGCT	AGATCGGAAGAGCGTCG
1:150779524_4_ref_rc_779	1:150779524	ref	rev	Rep1	T01	HEK293FT	Pro	Library1	14.4069	0.668827	N	ACTGGCCGCTTCACTG	TGTGTGTGTGTGTGTGTGTGTGTGTGTGTGTGTGTGTGTGAGAGAGAGAGAGACAGAGAGAGAAACAGAGAGAGTGTGTGTTGCCTAAATCTCCCGAGAGAGAGAGAGAGAGAGAAAGAGAGAAATGGCTAAATCCCCCTAGATC	GGTACCTCTAGA	CTCTCTCTCT	AGATCGGAAGAGCGTCG
1:150779524_4_ref_rc_780	1:150779524	ref	rev	Rep1	T01	HEK293FT	Pro	Library1	11.103	0.703699	N	ACTGGCCGCTTCACTG	TGTGTGTGTGTGTGTGTGTGTGTGTGTGTGTGTGTGTGTGAGAGAGAGAGAGACAGAGAGAGAAACAGAGAGAGTGTGTGTTGCCTAAATCTCCCGAGAGAGAGAGAGAGAGAGAAAGAGAGAAATGGCTAAATCCCCCTAGATC	GGTACCTCTAGA	ATCGCGAATC	AGATCGGAAGAGCGTCG
1:150779524_5_alt_rc_781	1:150779524	alt	rev	Rep1	T01	HEK293FT	Pro	Library1	12.7571	0.586311	N	ACTGGCCGCTTCACTG	TGTGTGTGTGTGTGTGTGTGTGTGTGTGTGTGTGTGTGTGAGAGAGAGAGAGACAGAGAGAGAAACAGAGAGTGTGTGTGTTGCCTAAATCTCCCGAGAGAGAGAGAGAGAGAGAAAGAGAGAAATGGCTAAATCCCCCTAGATC	GGTACCTCTAGA	TGAGTTTCAT	AGATCGGAAGAGCGTCG
1:150779524_5_alt_rc_782	1:150779524	alt	rev	Rep1	T01	HEK293FT	Pro	Library1	14.8987	0.71206	N	ACTGGCCGCTTCACTG	TGTGTGTGTGTGTGTGTGTGTGTGTGTGTGTGTGTGTGTGAGAGAGAGAGAGACAGAGAGAGAAACAGAGAGTGTGTGTGTTGCCTAAATCTCCCGAGAGAGAGAGAGAGAGAGAAAGAGAGAAATGGCTAAATCCCCCTAGATC	GGTACCTCTAGA	TTTGCTAGGT	AGATCGGAAGAGCGTCG
1:150779524_5_alt_rc_783	1:150779524	alt	rev	Rep1	T01	HEK293FT	Pro	Library1	1	1	N	ACTGGCCGCTTCACTG	TGTGTGTGTGTGTGTGTGTGTGTGTGTGTGTGTGTGTGTGAGAGAGAGAGAGACAGAGAGAGAAACAGAGAGTGTGTGTGTTGCCTAAATCTCCCGAGAGAGAGAGAGAGAGAGAAAGAGAGAAATGGCTAAATCCCCCTAGATC	GGTACCTCTAGA	TCACTCTTCA	AGATCGGAAGAGCGTCG
1:150779524_5_alt_rc_784	1:150779524	alt	rev	Rep1	T01	HEK293FT	Pro	Library1	10.6721	0.675222	N	ACTGGCCGCTTCACTG	TGTGTGTGTGTGTGTGTGTGTGTGTGTGTGTGTGTGTGTGAGAGAGAGAGAGACAGAGAGAGAAACAGAGAGTGTGTGTGTTGCCTAAATCTCCCGAGAGAGAGAGAGAGAGAGAAAGAGAGAAATGGCTAAATCCCCCTAGATC	GGTACCTCTAGA	AGCAGACCTG	AGATCGGAAGAGCGTCG
1:150779524_5_alt_rc_785	1:150779524	alt	rev	Rep1	T01	HEK293FT	Pro	Library1	12.2435	0.624281	N	ACTGGCCGCTTCACTG	TGTGTGTGTGTGTGTGTGTGTGTGTGTGTGTGTGTGTGTGAGAGAGAGAGAGACAGAGAGAGAAACAGAGAGTGTGTGTGTTGCCTAAATCTCCCGAGAGAGAGAGAGAGAGAGAAAGAGAGAAATGGCTAAATCCCCCTAGATC	GGTACCTCTAGA	AGCAGAGCTA	AGATCGGAAGAGCGTCG
1:150779524_5_alt_rc_786	1:150779524	alt	rev	Rep1	T01	HEK293FT	Pro	Library1	7.15932	0.469689	N	ACTGGCCGCTTCACTG	TGTGTGTGTGTGTGTGTGTGTGTGTGTGTGTGTGTGTGTGAGAGAGAGAGAGACAGAGAGAGAAACAGAGAGTGTGTGTGTTGCCTAAATCTCCCGAGAGAGAGAGAGAGAGAGAAAGAGAGAAATGGCTAAATCCCCCTAGATC	GGTACCTCTAGA	ATCACCTCGG	AGATCGGAAGAGCGTCG
1:150779524_5_alt_rc_787	1:150779524	alt	rev	Rep1	T01	HEK293FT	Pro	Library1	1	1	N	ACTGGCCGCTTCACTG	TGTGTGTGTGTGTGTGTGTGTGTGTGTGTGTGTGTGTGTGAGAGAGAGAGAGACAGAGAGAGAAACAGAGAGTGTGTGTGTTGCCTAAATCTCCCGAGAGAGAGAGAGAGAGAGAAAGAGAGAAATGGCTAAATCCCCCTAGATC	GGTACCTCTAGA	TCGCCTAGTA	AGATCGGAAGAGCGTCG
1:150779524_5_alt_rc_788	1:150779524	alt	rev	Rep1	T01	HEK293FT	Pro	Library1	12.065	0.781066	N	ACTGGCCGCTTCACTG	TGTGTGTGTGTGTGTGTGTGTGTGTGTGTGTGTGTGTGTGAGAGAGAGAGAGACAGAGAGAGAAACAGAGAGTGTGTGTGTTGCCTAAATCTCCCGAGAGAGAGAGAGAGAGAGAAAGAGAGAAATGGCTAAATCCCCCTAGATC	GGTACCTCTAGA	TGGTGGGTCA	AGATCGGAAGAGCGTCG
1:150779524_5_alt_rc_789	1:150779524	alt	rev	Rep1	T01	HEK293FT	Pro	Library1	15.4777	0.607903	N	ACTGGCCGCTTCACTG	TGTGTGTGTGTGTGTGTGTGTGTGTGTGTGTGTGTGTGTGAGAGAGAGAGAGACAGAGAGAGAAACAGAGAGTGTGTGTGTTGCCTAAATCTCCCGAGAGAGAGAGAGAGAGAGAAAGAGAGAAATGGCTAAATCCCCCTAGATC	GGTACCTCTAGA	CTCAGAGAAC	AGATCGGAAGAGCGTCG
1:150779524_5_alt_rc_790	1:150779524	alt	rev	Rep1	T01	HEK293FT	Pro	Library1	7.57284	0.729655	N	ACTGGCCGCTTCACTG	TGTGTGTGTGTGTGTGTGTGTGTGTGTGTGTGTGTGTGTGAGAGAGAGAGAGACAGAGAGAGAAACAGAGAGTGTGTGTGTTGCCTAAATCTCCCGAGAGAGAGAGAGAGAGAGAAAGAGAGAAATGGCTAAATCCCCCTAGATC	GGTACCTCTAGA	TGCCTGTATA	AGATCGGAAGAGCGTCG
1:150779524_6_scramble_rc_791	1:150779524	scramble	rev	Rep1	T01	HEK293FT	Pro	Library1	6.77192	0.732908	N	ACTGGCCGCTTCACTG	TGTGTGTGTGTGTGTGTGTGTGTGTGTGTGTGTGTGTGTGAGAGAGAGAGAGACAGAGAGAGTGATGAAGGGTAGTGAAATCGCCTAAATCTCCCGAGAGAGAGAGAGAGAGAGAAAGAGAGAAATGGCTAAATCCCCCTAGATC	GGTACCTCTAGA	GTCGCTCGGA	AGATCGGAAGAGCGTCG
1:150779524_6_scramble_rc_792	1:150779524	scramble	rev	Rep1	T01	HEK293FT	Pro	Library1	12.8442	0.568727	N	ACTGGCCGCTTCACTG	TGTGTGTGTGTGTGTGTGTGTGTGTGTGTGTGTGTGTGTGAGAGAGAGAGAGACAGAGAGAGTGATGAAGGGTAGTGAAATCGCCTAAATCTCCCGAGAGAGAGAGAGAGAGAGAAAGAGAGAAATGGCTAAATCCCCCTAGATC	GGTACCTCTAGA	AACCTTAGCA	AGATCGGAAGAGCGTCG
1:150779524_6_scramble_rc_793	1:150779524	scramble	rev	Rep1	T01	HEK293FT	Pro	Library1	4.82618	0.472655	N	ACTGGCCGCTTCACTG	TGTGTGTGTGTGTGTGTGTGTGTGTGTGTGTGTGTGTGTGAGAGAGAGAGAGACAGAGAGAGTGATGAAGGGTAGTGAAATCGCCTAAATCTCCCGAGAGAGAGAGAGAGAGAGAAAGAGAGAAATGGCTAAATCCCCCTAGATC	GGTACCTCTAGA	TAATATTGAT	AGATCGGAAGAGCGTCG
1:150779524_6_scramble_rc_794	1:150779524	scramble	rev	Rep1	T01	HEK293FT	Pro	Library1	11.2641	0.505362	N	ACTGGCCGCTTCACTG	TGTGTGTGTGTGTGTGTGTGTGTGTGTGTGTGTGTGTGTGAGAGAGAGAGAGACAGAGAGAGTGATGAAGGGTAGTGAAATCGCCTAAATCTCCCGAGAGAGAGAGAGAGAGAGAAAGAGAGAAATGGCTAAATCCCCCTAGATC	GGTACCTCTAGA	TATATGTGGA	AGATCGGAAGAGCGTCG
1:150779524_6_scramble_rc_795	1:150779524	scramble	rev	Rep1	T01	HEK293FT	Pro	Library1	9.80587	0.539292	N	ACTGGCCGCTTCACTG	TGTGTGTGTGTGTGTGTGTGTGTGTGTGTGTGTGTGTGTGAGAGAGAGAGAGACAGAGAGAGTGATGAAGGGTAGTGAAATCGCCTAAATCTCCCGAGAGAGAGAGAGAGAGAGAAAGAGAGAAATGGCTAAATCCCCCTAGATC	GGTACCTCTAGA	CAACTTGAGG	AGATCGGAAGAGCGTCG
1:150779524_6_scramble_rc_796	1:150779524	scramble	rev	Rep1	T01	HEK293FT	Pro	Library1	13.9846	0.548871	N	ACTGGCCGCTTCACTG	TGTGTGTGTGTGTGTGTGTGTGTGTGTGTGTGTGTGTGTGAGAGAGAGAGAGACAGAGAGAGTGATGAAGGGTAGTGAAATCGCCTAAATCTCCCGAGAGAGAGAGAGAGAGAGAAAGAGAGAAATGGCTAAATCCCCCTAGATC	GGTACCTCTAGA	TTTATTGCCA	AGATCGGAAGAGCGTCG
1:150779524_6_scramble_rc_797	1:150779524	scramble	rev	Rep1	T01	HEK293FT	Pro	Library1	15.4211	0.509217	N	ACTGGCCGCTTCACTG	TGTGTGTGTGTGTGTGTGTGTGTGTGTGTGTGTGTGTGTGAGAGAGAGAGAGACAGAGAGAGTGATGAAGGGTAGTGAAATCGCCTAAATCTCCCGAGAGAGAGAGAGAGAGAGAAAGAGAGAAATGGCTAAATCCCCCTAGATC	GGTACCTCTAGA	GGCAATATTT	AGATCGGAAGAGCGTCG
1:150779524_6_scramble_rc_798	1:150779524	scramble	rev	Rep1	T01	HEK293FT	Pro	Library1	1	1	N	ACTGGCCGCTTCACTG	TGTGTGTGTGTGTGTGTGTGTGTGTGTGTGTGTGTGTGTGAGAGAGAGAGAGACAGAGAGAGTGATGAAGGGTAGTGAAATCGCCTAAATCTCCCGAGAGAGAGAGAGAGAGAGAAAGAGAGAAATGGCTAAATCCCCCTAGATC	GGTACCTCTAGA	TCGAATCGGT	AGATCGGAAGAGCGTCG
1:150779524_6_scramble_rc_799	1:150779524	scramble	rev	Rep1	T01	HEK293FT	Pro	Library1	11.1204	0.481093	N	ACTGGCCGCTTCACTG	TGTGTGTGTGTGTGTGTGTGTGTGTGTGTGTGTGTGTGTGAGAGAGAGAGAGACAGAGAGAGTGATGAAGGGTAGTGAAATCGCCTAAATCTCCCGAGAGAGAGAGAGAGAGAGAAAGAGAGAAATGGCTAAATCCCCCTAGATC	GGTACCTCTAGA	TAGATTGACG	AGATCGGAAGAGCGTCG
1:150779524_6_scramble_rc_800	1:150779524	scramble	rev	Rep1	T01	HEK293FT	Pro	Library1	10.2629	0.555419	N	ACTGGCCGCTTCACTG	TGTGTGTGTGTGTGTGTGTGTGTGTGTGTGTGTGTGTGTGAGAGAGAGAGAGACAGAGAGAGTGATGAAGGGTAGTGAAATCGCCTAAATCTCCCGAGAGAGAGAGAGAGAGAGAAAGAGAGAAATGGCTAAATCCCCCTAGATC	GGTACCTCTAGA	TTCAGACTTC	AGATCGGAAGAGCGTCG
1:150534368_1_ref_801	1:150534368	ref	fwd	Rep1	T01	HEK293FT	Pro	Library1	9.56211	0.478158	N	ACTGGCCGCTTCACTG	CCCCCGCACATCTTCCTGTTGCTTTGGGACTCGGGCTTTCTCTGGGTTGAAAGTGGCTGAGAAGGAAGAATTTGGACATCTTAAGAGGAGAGCGAGTGGGGAAGGAGGCAAAAGGGAATGGAGAAGGAAGATAAAACTGACGTCA	GGTACCTCTAGA	TTTCTTGCGG	AGATCGGAAGAGCGTCG
1:150534368_1_ref_802	1:150534368	ref	fwd	Rep1	T01	HEK293FT	Pro	Library1	17.6541	0.430434	N	ACTGGCCGCTTCACTG	CCCCCGCACATCTTCCTGTTGCTTTGGGACTCGGGCTTTCTCTGGGTTGAAAGTGGCTGAGAAGGAAGAATTTGGACATCTTAAGAGGAGAGCGAGTGGGGAAGGAGGCAAAAGGGAATGGAGAAGGAAGATAAAACTGACGTCA	GGTACCTCTAGA	CGAGGTCGCT	AGATCGGAAGAGCGTCG
1:150534368_1_ref_803	1:150534368	ref	fwd	Rep1	T01	HEK293FT	Pro	Library1	16.2917	0.437855	N	ACTGGCCGCTTCACTG	CCCCCGCACATCTTCCTGTTGCTTTGGGACTCGGGCTTTCTCTGGGTTGAAAGTGGCTGAGAAGGAAGAATTTGGACATCTTAAGAGGAGAGCGAGTGGGGAAGGAGGCAAAAGGGAATGGAGAAGGAAGATAAAACTGACGTCA	GGTACCTCTAGA	TGTTTAGGTA	AGATCGGAAGAGCGTCG
1:150534368_1_ref_804	1:150534368	ref	fwd	Rep1	T01	HEK293FT	Pro	Library1	22.3552	0.454667	N	ACTGGCCGCTTCACTG	CCCCCGCACATCTTCCTGTTGCTTTGGGACTCGGGCTTTCTCTGGGTTGAAAGTGGCTGAGAAGGAAGAATTTGGACATCTTAAGAGGAGAGCGAGTGGGGAAGGAGGCAAAAGGGAATGGAGAAGGAAGATAAAACTGACGTCA	GGTACCTCTAGA	TGAACATCGT	AGATCGGAAGAGCGTCG
1:150534368_1_ref_805	1:150534368	ref	fwd	Rep1	T01	HEK293FT	Pro	Library1	13.4144	0.441829	N	ACTGGCCGCTTCACTG	CCCCCGCACATCTTCCTGTTGCTTTGGGACTCGGGCTTTCTCTGGGTTGAAAGTGGCTGAGAAGGAAGAATTTGGACATCTTAAGAGGAGAGCGAGTGGGGAAGGAGGCAAAAGGGAATGGAGAAGGAAGATAAAACTGACGTCA	GGTACCTCTAGA	ATGGTGGCAC	AGATCGGAAGAGCGTCG
1:150534368_1_ref_806	1:150534368	ref	fwd	Rep1	T01	HEK293FT	Pro	Library1	10.2586	0.406466	N	ACTGGCCGCTTCACTG	CCCCCGCACATCTTCCTGTTGCTTTGGGACTCGGGCTTTCTCTGGGTTGAAAGTGGCTGAGAAGGAAGAATTTGGACATCTTAAGAGGAGAGCGAGTGGGGAAGGAGGCAAAAGGGAATGGAGAAGGAAGATAAAACTGACGTCA	GGTACCTCTAGA	ATCATATATC	AGATCGGAAGAGCGTCG
1:150534368_1_ref_807	1:150534368	ref	fwd	Rep1	T01	HEK293FT	Pro	Library1	1.00435	0.999816	N	ACTGGCCGCTTCACTG	CCCCCGCACATCTTCCTGTTGCTTTGGGACTCGGGCTTTCTCTGGGTTGAAAGTGGCTGAGAAGGAAGAATTTGGACATCTTAAGAGGAGAGCGAGTGGGGAAGGAGGCAAAAGGGAATGGAGAAGGAAGATAAAACTGACGTCA	GGTACCTCTAGA	TCGACCAGTC	AGATCGGAAGAGCGTCG
1:150534368_1_ref_808	1:150534368	ref	fwd	Rep1	T01	HEK293FT	Pro	Library1	3.18514	0.377129	N	ACTGGCCGCTTCACTG	CCCCCGCACATCTTCCTGTTGCTTTGGGACTCGGGCTTTCTCTGGGTTGAAAGTGGCTGAGAAGGAAGAATTTGGACATCTTAAGAGGAGAGCGAGTGGGGAAGGAGGCAAAAGGGAATGGAGAAGGAAGATAAAACTGACGTCA	GGTACCTCTAGA	ATTGGTCTCG	AGATCGGAAGAGCGTCG
1:150534368_1_ref_809	1:150534368	ref	fwd	Rep1	T01	HEK293FT	Pro	Library1	6.65874	0.459557	N	ACTGGCCGCTTCACTG	CCCCCGCACATCTTCCTGTTGCTTTGGGACTCGGGCTTTCTCTGGGTTGAAAGTGGCTGAGAAGGAAGAATTTGGACATCTTAAGAGGAGAGCGAGTGGGGAAGGAGGCAAAAGGGAATGGAGAAGGAAGATAAAACTGACGTCA	GGTACCTCTAGA	ACGTGCGCCG	AGATCGGAAGAGCGTCG
1:150534368_1_ref_810	1:150534368	ref	fwd	Rep1	T01	HEK293FT	Pro	Library1	5.9884	0.53861	N	ACTGGCCGCTTCACTG	CCCCCGCACATCTTCCTGTTGCTTTGGGACTCGGGCTTTCTCTGGGTTGAAAGTGGCTGAGAAGGAAGAATTTGGACATCTTAAGAGGAGAGCGAGTGGGGAAGGAGGCAAAAGGGAATGGAGAAGGAAGATAAAACTGACGTCA	GGTACCTCTAGA	CTCTTTCATC	AGATCGGAAGAGCGTCG
1:150534368_2_alt_811	1:150534368	alt	fwd	Rep1	T01	HEK293FT	Pro	Library1	17.6367	0.446507	N	ACTGGCCGCTTCACTG	CCCCCGCACATCTTCCTGTTGCTTTGGGACTCGGGCTTTCTCTGGGTTGAAAGTGGCTGAGAAGGAAGAATTCGGACATCTTAAGAGGAGAGCGAGTGGGGAAGGAGGCAAAAGGGAATGGAGAAGGAAGATAAAACTGACGTCA	GGTACCTCTAGA	AATAACAGCA	AGATCGGAAGAGCGTCG
1:150534368_2_alt_812	1:150534368	alt	fwd	Rep1	T01	HEK293FT	Pro	Library1	9.56211	0.521849	N	ACTGGCCGCTTCACTG	CCCCCGCACATCTTCCTGTTGCTTTGGGACTCGGGCTTTCTCTGGGTTGAAAGTGGCTGAGAAGGAAGAATTCGGACATCTTAAGAGGAGAGCGAGTGGGGAAGGAGGCAAAAGGGAATGGAGAAGGAAGATAAAACTGACGTCA	GGTACCTCTAGA	GAGCTAACTT	AGATCGGAAGAGCGTCG
1:150534368_2_alt_813	1:150534368	alt	fwd	Rep1	T01	HEK293FT	Pro	Library1	24.4533	0.515906	N	ACTGGCCGCTTCACTG	CCCCCGCACATCTTCCTGTTGCTTTGGGACTCGGGCTTTCTCTGGGTTGAAAGTGGCTGAGAAGGAAGAATTCGGACATCTTAAGAGGAGAGCGAGTGGGGAAGGAGGCAAAAGGGAATGGAGAAGGAAGATAAAACTGACGTCA	GGTACCTCTAGA	GTGGAAGGTG	AGATCGGAAGAGCGTCG
1:150534368_2_alt_814	1:150534368	alt	fwd	Rep1	T01	HEK293FT	Pro	Library1	11.8778	0.609728	N	ACTGGCCGCTTCACTG	CCCCCGCACATCTTCCTGTTGCTTTGGGACTCGGGCTTTCTCTGGGTTGAAAGTGGCTGAGAAGGAAGAATTCGGACATCTTAAGAGGAGAGCGAGTGGGGAAGGAGGCAAAAGGGAATGGAGAAGGAAGATAAAACTGACGTCA	GGTACCTCTAGA	TGAACTGGCA	AGATCGGAAGAGCGTCG
1:150534368_2_alt_815	1:150534368	alt	fwd	Rep1	T01	HEK293FT	Pro	Library1	24.6274	0.51073	N	ACTGGCCGCTTCACTG	CCCCCGCACATCTTCCTGTTGCTTTGGGACTCGGGCTTTCTCTGGGTTGAAAGTGGCTGAGAAGGAAGAATTCGGACATCTTAAGAGGAGAGCGAGTGGGGAAGGAGGCAAAAGGGAATGGAGAAGGAAGATAAAACTGACGTCA	GGTACCTCTAGA	CAACGTTTGC	AGATCGGAAGAGCGTCG
1:150534368_2_alt_816	1:150534368	alt	fwd	Rep1	T01	HEK293FT	Pro	Library1	8.6393	0.524908	N	ACTGGCCGCTTCACTG	CCCCCGCACATCTTCCTGTTGCTTTGGGACTCGGGCTTTCTCTGGGTTGAAAGTGGCTGAGAAGGAAGAATTCGGACATCTTAAGAGGAGAGCGAGTGGGGAAGGAGGCAAAAGGGAATGGAGAAGGAAGATAAAACTGACGTCA	GGTACCTCTAGA	ACCGGTTTGA	AGATCGGAAGAGCGTCG
1:150534368_2_alt_817	1:150534368	alt	fwd	Rep1	T01	HEK293FT	Pro	Library1	13.6016	0.497677	N	ACTGGCCGCTTCACTG	CCCCCGCACATCTTCCTGTTGCTTTGGGACTCGGGCTTTCTCTGGGTTGAAAGTGGCTGAGAAGGAAGAATTCGGACATCTTAAGAGGAGAGCGAGTGGGGAAGGAGGCAAAAGGGAATGGAGAAGGAAGATAAAACTGACGTCA	GGTACCTCTAGA	GAGGTTGCTT	AGATCGGAAGAGCGTCG
1:150534368_2_alt_818	1:150534368	alt	fwd	Rep1	T01	HEK293FT	Pro	Library1	1	1	N	ACTGGCCGCTTCACTG	CCCCCGCACATCTTCCTGTTGCTTTGGGACTCGGGCTTTCTCTGGGTTGAAAGTGGCTGAGAAGGAAGAATTCGGACATCTTAAGAGGAGAGCGAGTGGGGAAGGAGGCAAAAGGGAATGGAGAAGGAAGATAAAACTGACGTCA	GGTACCTCTAGA	TCAAGTTGTA	AGATCGGAAGAGCGTCG
1:150534368_2_alt_819	1:150534368	alt	fwd	Rep1	T01	HEK293FT	Pro	Library1	8.41295	0.538783	N	ACTGGCCGCTTCACTG	CCCCCGCACATCTTCCTGTTGCTTTGGGACTCGGGCTTTCTCTGGGTTGAAAGTGGCTGAGAAGGAAGAATTCGGACATCTTAAGAGGAGAGCGAGTGGGGAAGGAGGCAAAAGGGAATGGAGAAGGAAGATAAAACTGACGTCA	GGTACCTCTAGA	ACCGCATTGC	AGATCGGAAGAGCGTCG
1:150534368_2_alt_820	1:150534368	alt	fwd	Rep1	T01	HEK293FT	Pro	Library1	19.0209	0.552217	N	ACTGGCCGCTTCACTG	CCCCCGCACATCTTCCTGTTGCTTTGGGACTCGGGCTTTCTCTGGGTTGAAAGTGGCTGAGAAGGAAGAATTCGGACATCTTAAGAGGAGAGCGAGTGGGGAAGGAGGCAAAAGGGAATGGAGAAGGAAGATAAAACTGACGTCA	GGTACCTCTAGA	GGCCCACAAA	AGATCGGAAGAGCGTCG
1:150534368_3_scramble_821	1:150534368	scramble	fwd	Rep1	T01	HEK293FT	Pro	Library1	10.1933	0.607436	N	ACTGGCCGCTTCACTG	CCCCCGCACATCTTCCTGTTGCTTTGGGACTCGGGCTTTCTCTGGGTTGAAAGTGGCTGAGAATTTAGCTGACTAGAATAAGGAGAGGAGAGCGAGTGGGGAAGGAGGCAAAAGGGAATGGAGAAGGAAGATAAAACTGACGTCA	GGTACCTCTAGA	GATGGCGACG	AGATCGGAAGAGCGTCG
1:150534368_3_scramble_822	1:150534368	scramble	fwd	Rep1	T01	HEK293FT	Pro	Library1	18.6596	0.460502	N	ACTGGCCGCTTCACTG	CCCCCGCACATCTTCCTGTTGCTTTGGGACTCGGGCTTTCTCTGGGTTGAAAGTGGCTGAGAATTTAGCTGACTAGAATAAGGAGAGGAGAGCGAGTGGGGAAGGAGGCAAAAGGGAATGGAGAAGGAAGATAAAACTGACGTCA	GGTACCTCTAGA	ATGTTACCCA	AGATCGGAAGAGCGTCG
1:150534368_3_scramble_823	1:150534368	scramble	fwd	Rep1	T01	HEK293FT	Pro	Library1	17.4843	0.527913	N	ACTGGCCGCTTCACTG	CCCCCGCACATCTTCCTGTTGCTTTGGGACTCGGGCTTTCTCTGGGTTGAAAGTGGCTGAGAATTTAGCTGACTAGAATAAGGAGAGGAGAGCGAGTGGGGAAGGAGGCAAAAGGGAATGGAGAAGGAAGATAAAACTGACGTCA	GGTACCTCTAGA	GGAGTTCTGA	AGATCGGAAGAGCGTCG
1:150534368_3_scramble_824	1:150534368	scramble	fwd	Rep1	T01	HEK293FT	Pro	Library1	11.6689	0.472281	N	ACTGGCCGCTTCACTG	CCCCCGCACATCTTCCTGTTGCTTTGGGACTCGGGCTTTCTCTGGGTTGAAAGTGGCTGAGAATTTAGCTGACTAGAATAAGGAGAGGAGAGCGAGTGGGGAAGGAGGCAAAAGGGAATGGAGAAGGAAGATAAAACTGACGTCA	GGTACCTCTAGA	CAAGAAGATT	AGATCGGAAGAGCGTCG
1:150534368_3_scramble_825	1:150534368	scramble	fwd	Rep1	T01	HEK293FT	Pro	Library1	11.4643	0.513822	N	ACTGGCCGCTTCACTG	CCCCCGCACATCTTCCTGTTGCTTTGGGACTCGGGCTTTCTCTGGGTTGAAAGTGGCTGAGAATTTAGCTGACTAGAATAAGGAGAGGAGAGCGAGTGGGGAAGGAGGCAAAAGGGAATGGAGAAGGAAGATAAAACTGACGTCA	GGTACCTCTAGA	ACAGTACCTT	AGATCGGAAGAGCGTCG
1:150534368_3_scramble_826	1:150534368	scramble	fwd	Rep1	T01	HEK293FT	Pro	Library1	16.5877	0.422423	N	ACTGGCCGCTTCACTG	CCCCCGCACATCTTCCTGTTGCTTTGGGACTCGGGCTTTCTCTGGGTTGAAAGTGGCTGAGAATTTAGCTGACTAGAATAAGGAGAGGAGAGCGAGTGGGGAAGGAGGCAAAAGGGAATGGAGAAGGAAGATAAAACTGACGTCA	GGTACCTCTAGA	AGCTACACAA	AGATCGGAAGAGCGTCG
1:150534368_3_scramble_827	1:150534368	scramble	fwd	Rep1	T01	HEK293FT	Pro	Library1	16.2351	0.508732	N	ACTGGCCGCTTCACTG	CCCCCGCACATCTTCCTGTTGCTTTGGGACTCGGGCTTTCTCTGGGTTGAAAGTGGCTGAGAATTTAGCTGACTAGAATAAGGAGAGGAGAGCGAGTGGGGAAGGAGGCAAAAGGGAATGGAGAAGGAAGATAAAACTGACGTCA	GGTACCTCTAGA	CCGTGAATAA	AGATCGGAAGAGCGTCG
1:150534368_3_scramble_828	1:150534368	scramble	fwd	Rep1	T01	HEK293FT	Pro	Library1	11.5296	0.516959	N	ACTGGCCGCTTCACTG	CCCCCGCACATCTTCCTGTTGCTTTGGGACTCGGGCTTTCTCTGGGTTGAAAGTGGCTGAGAATTTAGCTGACTAGAATAAGGAGAGGAGAGCGAGTGGGGAAGGAGGCAAAAGGGAATGGAGAAGGAAGATAAAACTGACGTCA	GGTACCTCTAGA	GAGCCCGTAC	AGATCGGAAGAGCGTCG
1:150534368_3_scramble_829	1:150534368	scramble	fwd	Rep1	T01	HEK293FT	Pro	Library1	17.937	0.398093	N	ACTGGCCGCTTCACTG	CCCCCGCACATCTTCCTGTTGCTTTGGGACTCGGGCTTTCTCTGGGTTGAAAGTGGCTGAGAATTTAGCTGACTAGAATAAGGAGAGGAGAGCGAGTGGGGAAGGAGGCAAAAGGGAATGGAGAAGGAAGATAAAACTGACGTCA	GGTACCTCTAGA	AGACTGAATG	AGATCGGAAGAGCGTCG
1:150534368_3_scramble_830	1:150534368	scramble	fwd	Rep1	T01	HEK293FT	Pro	Library1	8.4086	0.474646	N	ACTGGCCGCTTCACTG	CCCCCGCACATCTTCCTGTTGCTTTGGGACTCGGGCTTTCTCTGGGTTGAAAGTGGCTGAGAATTTAGCTGACTAGAATAAGGAGAGGAGAGCGAGTGGGGAAGGAGGCAAAAGGGAATGGAGAAGGAAGATAAAACTGACGTCA	GGTACCTCTAGA	ATTAAAGTGC	AGATCGGAAGAGCGTCG
1:150534368_4_ref_rc_831	1:150534368	ref	rev	Rep1	T01	HEK293FT	Pro	Library1	6.33227	1.13151	N	ACTGGCCGCTTCACTG	TGACGTCAGTTTTATCTTCCTTCTCCATTCCCTTTTGCCTCCTTCCCCACTCGCTCTCCTCTTAAGATGTCCAAATTCTTCCTTCTCAGCCACTTTCAACCCAGAGAAAGCCCGAGTCCCAAAGCAACAGGAAGATGTGCGGGGG	GGTACCTCTAGA	ACGGCAGGAA	AGATCGGAAGAGCGTCG
1:150534368_4_ref_rc_832	1:150534368	ref	rev	Rep1	T01	HEK293FT	Pro	Library1	6.70662	1.1984	N	ACTGGCCGCTTCACTG	TGACGTCAGTTTTATCTTCCTTCTCCATTCCCTTTTGCCTCCTTCCCCACTCGCTCTCCTCTTAAGATGTCCAAATTCTTCCTTCTCAGCCACTTTCAACCCAGAGAAAGCCCGAGTCCCAAAGCAACAGGAAGATGTGCGGGGG	GGTACCTCTAGA	CTTCTAATCA	AGATCGGAAGAGCGTCG
1:150534368_4_ref_rc_833	1:150534368	ref	rev	Rep1	T01	HEK293FT	Pro	Library1	1	1	N	ACTGGCCGCTTCACTG	TGACGTCAGTTTTATCTTCCTTCTCCATTCCCTTTTGCCTCCTTCCCCACTCGCTCTCCTCTTAAGATGTCCAAATTCTTCCTTCTCAGCCACTTTCAACCCAGAGAAAGCCCGAGTCCCAAAGCAACAGGAAGATGTGCGGGGG	GGTACCTCTAGA	TCCACGGACT	AGATCGGAAGAGCGTCG
1:150534368_4_ref_rc_834	1:150534368	ref	rev	Rep1	T01	HEK293FT	Pro	Library1	4.69124	0.893318	N	ACTGGCCGCTTCACTG	TGACGTCAGTTTTATCTTCCTTCTCCATTCCCTTTTGCCTCCTTCCCCACTCGCTCTCCTCTTAAGATGTCCAAATTCTTCCTTCTCAGCCACTTTCAACCCAGAGAAAGCCCGAGTCCCAAAGCAACAGGAAGATGTGCGGGGG	GGTACCTCTAGA	GACCGTATCG	AGATCGGAAGAGCGTCG
1:150534368_4_ref_rc_835	1:150534368	ref	rev	Rep1	T01	HEK293FT	Pro	Library1	2.77597	1.21537	N	ACTGGCCGCTTCACTG	TGACGTCAGTTTTATCTTCCTTCTCCATTCCCTTTTGCCTCCTTCCCCACTCGCTCTCCTCTTAAGATGTCCAAATTCTTCCTTCTCAGCCACTTTCAACCCAGAGAAAGCCCGAGTCCCAAAGCAACAGGAAGATGTGCGGGGG	GGTACCTCTAGA	CGGTGCACCT	AGATCGGAAGAGCGTCG
1:150534368_4_ref_rc_836	1:150534368	ref	rev	Rep1	T01	HEK293FT	Pro	Library1	7.05485	0.970933	N	ACTGGCCGCTTCACTG	TGACGTCAGTTTTATCTTCCTTCTCCATTCCCTTTTGCCTCCTTCCCCACTCGCTCTCCTCTTAAGATGTCCAAATTCTTCCTTCTCAGCCACTTTCAACCCAGAGAAAGCCCGAGTCCCAAAGCAACAGGAAGATGTGCGGGGG	GGTACCTCTAGA	CTAGCCGAGT	AGATCGGAAGAGCGTCG
1:150534368_4_ref_rc_837	1:150534368	ref	rev	Rep1	T01	HEK293FT	Pro	Library1	8.19531	1.05355	N	ACTGGCCGCTTCACTG	TGACGTCAGTTTTATCTTCCTTCTCCATTCCCTTTTGCCTCCTTCCCCACTCGCTCTCCTCTTAAGATGTCCAAATTCTTCCTTCTCAGCCACTTTCAACCCAGAGAAAGCCCGAGTCCCAAAGCAACAGGAAGATGTGCGGGGG	GGTACCTCTAGA	CGATGCTACG	AGATCGGAAGAGCGTCG
1:150534368_4_ref_rc_838	1:150534368	ref	rev	Rep1	T01	HEK293FT	Pro	Library1	4.53018	1.16313	N	ACTGGCCGCTTCACTG	TGACGTCAGTTTTATCTTCCTTCTCCATTCCCTTTTGCCTCCTTCCCCACTCGCTCTCCTCTTAAGATGTCCAAATTCTTCCTTCTCAGCCACTTTCAACCCAGAGAAAGCCCGAGTCCCAAAGCAACAGGAAGATGTGCGGGGG	GGTACCTCTAGA	AGGGTGGTTT	AGATCGGAAGAGCGTCG
1:150534368_4_ref_rc_839	1:150534368	ref	rev	Rep1	T01	HEK293FT	Pro	Library1	2.44951	1.10086	N	ACTGGCCGCTTCACTG	TGACGTCAGTTTTATCTTCCTTCTCCATTCCCTTTTGCCTCCTTCCCCACTCGCTCTCCTCTTAAGATGTCCAAATTCTTCCTTCTCAGCCACTTTCAACCCAGAGAAAGCCCGAGTCCCAAAGCAACAGGAAGATGTGCGGGGG	GGTACCTCTAGA	CACCTTGCCC	AGATCGGAAGAGCGTCG
1:150534368_4_ref_rc_840	1:150534368	ref	rev	Rep1	T01	HEK293FT	Pro	Library1	4.71736	1.24752	N	ACTGGCCGCTTCACTG	TGACGTCAGTTTTATCTTCCTTCTCCATTCCCTTTTGCCTCCTTCCCCACTCGCTCTCCTCTTAAGATGTCCAAATTCTTCCTTCTCAGCCACTTTCAACCCAGAGAAAGCCCGAGTCCCAAAGCAACAGGAAGATGTGCGGGGG	GGTACCTCTAGA	TTCAGAAGAT	AGATCGGAAGAGCGTCG
1:150534368_5_alt_rc_841	1:150534368	alt	rev	Rep1	T01	HEK293FT	Pro	Library1	2.24492	1.39217	N	ACTGGCCGCTTCACTG	TGACGTCAGTTTTATCTTCCTTCTCCATTCCCTTTTGCCTCCTTCCCCACTCGCTCTCCTCTTAAGATGTCCGAATTCTTCCTTCTCAGCCACTTTCAACCCAGAGAAAGCCCGAGTCCCAAAGCAACAGGAAGATGTGCGGGGG	GGTACCTCTAGA	CCATCATCTG	AGATCGGAAGAGCGTCG
1:150534368_5_alt_rc_842	1:150534368	alt	rev	Rep1	T01	HEK293FT	Pro	Library1	1.38305	1.02496	N	ACTGGCCGCTTCACTG	TGACGTCAGTTTTATCTTCCTTCTCCATTCCCTTTTGCCTCCTTCCCCACTCGCTCTCCTCTTAAGATGTCCGAATTCTTCCTTCTCAGCCACTTTCAACCCAGAGAAAGCCCGAGTCCCAAAGCAACAGGAAGATGTGCGGGGG	GGTACCTCTAGA	GGCGCACAAG	AGATCGGAAGAGCGTCG
1:150534368_5_alt_rc_843	1:150534368	alt	rev	Rep1	T01	HEK293FT	Pro	Library1	6.68486	1.06039	N	ACTGGCCGCTTCACTG	TGACGTCAGTTTTATCTTCCTTCTCCATTCCCTTTTGCCTCCTTCCCCACTCGCTCTCCTCTTAAGATGTCCGAATTCTTCCTTCTCAGCCACTTTCAACCCAGAGAAAGCCCGAGTCCCAAAGCAACAGGAAGATGTGCGGGGG	GGTACCTCTAGA	AACCTAAACG	AGATCGGAAGAGCGTCG
1:150534368_5_alt_rc_844	1:150534368	alt	rev	Rep1	T01	HEK293FT	Pro	Library1	10.8636	1.15088	N	ACTGGCCGCTTCACTG	TGACGTCAGTTTTATCTTCCTTCTCCATTCCCTTTTGCCTCCTTCCCCACTCGCTCTCCTCTTAAGATGTCCGAATTCTTCCTTCTCAGCCACTTTCAACCCAGAGAAAGCCCGAGTCCCAAAGCAACAGGAAGATGTGCGGGGG	GGTACCTCTAGA	CCGAGTTAGT	AGATCGGAAGAGCGTCG
1:150534368_5_alt_rc_845	1:150534368	alt	rev	Rep1	T01	HEK293FT	Pro	Library1	7.31603	1.18962	N	ACTGGCCGCTTCACTG	TGACGTCAGTTTTATCTTCCTTCTCCATTCCCTTTTGCCTCCTTCCCCACTCGCTCTCCTCTTAAGATGTCCGAATTCTTCCTTCTCAGCCACTTTCAACCCAGAGAAAGCCCGAGTCCCAAAGCAACAGGAAGATGTGCGGGGG	GGTACCTCTAGA	CTTCTTTAGC	AGATCGGAAGAGCGTCG
1:150534368_5_alt_rc_846	1:150534368	alt	rev	Rep1	T01	HEK293FT	Pro	Library1	5.97534	1.07295	N	ACTGGCCGCTTCACTG	TGACGTCAGTTTTATCTTCCTTCTCCATTCCCTTTTGCCTCCTTCCCCACTCGCTCTCCTCTTAAGATGTCCGAATTCTTCCTTCTCAGCCACTTTCAACCCAGAGAAAGCCCGAGTCCCAAAGCAACAGGAAGATGTGCGGGGG	GGTACCTCTAGA	GGCACATCGC	AGATCGGAAGAGCGTCG
1:150534368_5_alt_rc_847	1:150534368	alt	rev	Rep1	T01	HEK293FT	Pro	Library1	12.274	1.20046	N	ACTGGCCGCTTCACTG	TGACGTCAGTTTTATCTTCCTTCTCCATTCCCTTTTGCCTCCTTCCCCACTCGCTCTCCTCTTAAGATGTCCGAATTCTTCCTTCTCAGCCACTTTCAACCCAGAGAAAGCCCGAGTCCCAAAGCAACAGGAAGATGTGCGGGGG	GGTACCTCTAGA	GTAGACAATT	AGATCGGAAGAGCGTCG
1:150534368_5_alt_rc_848	1:150534368	alt	rev	Rep1	T01	HEK293FT	Pro	Library1	1	1	N	ACTGGCCGCTTCACTG	TGACGTCAGTTTTATCTTCCTTCTCCATTCCCTTTTGCCTCCTTCCCCACTCGCTCTCCTCTTAAGATGTCCGAATTCTTCCTTCTCAGCCACTTTCAACCCAGAGAAAGCCCGAGTCCCAAAGCAACAGGAAGATGTGCGGGGG	GGTACCTCTAGA	TCCGATCCCG	AGATCGGAAGAGCGTCG
1:150534368_5_alt_rc_849	1:150534368	alt	rev	Rep1	T01	HEK293FT	Pro	Library1	3.7989	1.32815	N	ACTGGCCGCTTCACTG	TGACGTCAGTTTTATCTTCCTTCTCCATTCCCTTTTGCCTCCTTCCCCACTCGCTCTCCTCTTAAGATGTCCGAATTCTTCCTTCTCAGCCACTTTCAACCCAGAGAAAGCCCGAGTCCCAAAGCAACAGGAAGATGTGCGGGGG	GGTACCTCTAGA	GTCTTTGTAG	AGATCGGAAGAGCGTCG
1:150534368_5_alt_rc_850	1:150534368	alt	rev	Rep1	T01	HEK293FT	Pro	Library1	3.07632	1.24087	N	ACTGGCCGCTTCACTG	TGACGTCAGTTTTATCTTCCTTCTCCATTCCCTTTTGCCTCCTTCCCCACTCGCTCTCCTCTTAAGATGTCCGAATTCTTCCTTCTCAGCCACTTTCAACCCAGAGAAAGCCCGAGTCCCAAAGCAACAGGAAGATGTGCGGGGG	GGTACCTCTAGA	ATGAGCATCC	AGATCGGAAGAGCGTCG
1:150534368_6_scramble_rc_851	1:150534368	scramble	rev	Rep1	T01	HEK293FT	Pro	Library1	9.60129	1.28138	N	ACTGGCCGCTTCACTG	TGACGTCAGTTTTATCTTCCTTCTCCATTCCCTTTTGCCTCCTTCCCCACTCGCTCTCCTCTCCTTATTCTAGTCAGCTAAATTCTCAGCCACTTTCAACCCAGAGAAAGCCCGAGTCCCAAAGCAACAGGAAGATGTGCGGGGG	GGTACCTCTAGA	GGCTGCTCCA	AGATCGGAAGAGCGTCG
1:150534368_6_scramble_rc_852	1:150534368	scramble	rev	Rep1	T01	HEK293FT	Pro	Library1	15.1643	1.00412	N	ACTGGCCGCTTCACTG	TGACGTCAGTTTTATCTTCCTTCTCCATTCCCTTTTGCCTCCTTCCCCACTCGCTCTCCTCTCCTTATTCTAGTCAGCTAAATTCTCAGCCACTTTCAACCCAGAGAAAGCCCGAGTCCCAAAGCAACAGGAAGATGTGCGGGGG	GGTACCTCTAGA	CTACGTTGTT	AGATCGGAAGAGCGTCG
1:150534368_6_scramble_rc_853	1:150534368	scramble	rev	Rep1	T01	HEK293FT	Pro	Library1	2.24057	0.759245	N	ACTGGCCGCTTCACTG	TGACGTCAGTTTTATCTTCCTTCTCCATTCCCTTTTGCCTCCTTCCCCACTCGCTCTCCTCTCCTTATTCTAGTCAGCTAAATTCTCAGCCACTTTCAACCCAGAGAAAGCCCGAGTCCCAAAGCAACAGGAAGATGTGCGGGGG	GGTACCTCTAGA	ATCTCTCCGT	AGATCGGAAGAGCGTCG
1:150534368_6_scramble_rc_854	1:150534368	scramble	rev	Rep1	T01	HEK293FT	Pro	Library1	1	1	N	ACTGGCCGCTTCACTG	TGACGTCAGTTTTATCTTCCTTCTCCATTCCCTTTTGCCTCCTTCCCCACTCGCTCTCCTCTCCTTATTCTAGTCAGCTAAATTCTCAGCCACTTTCAACCCAGAGAAAGCCCGAGTCCCAAAGCAACAGGAAGATGTGCGGGGG	GGTACCTCTAGA	TCATCACGTT	AGATCGGAAGAGCGTCG
1:150534368_6_scramble_rc_855	1:150534368	scramble	rev	Rep1	T01	HEK293FT	Pro	Library1	5.83605	1.06003	N	ACTGGCCGCTTCACTG	TGACGTCAGTTTTATCTTCCTTCTCCATTCCCTTTTGCCTCCTTCCCCACTCGCTCTCCTCTCCTTATTCTAGTCAGCTAAATTCTCAGCCACTTTCAACCCAGAGAAAGCCCGAGTCCCAAAGCAACAGGAAGATGTGCGGGGG	GGTACCTCTAGA	ACCTGTTTAG	AGATCGGAAGAGCGTCG
1:150534368_6_scramble_rc_856	1:150534368	scramble	rev	Rep1	T01	HEK293FT	Pro	Library1	3.38973	0.939253	N	ACTGGCCGCTTCACTG	TGACGTCAGTTTTATCTTCCTTCTCCATTCCCTTTTGCCTCCTTCCCCACTCGCTCTCCTCTCCTTATTCTAGTCAGCTAAATTCTCAGCCACTTTCAACCCAGAGAAAGCCCGAGTCCCAAAGCAACAGGAAGATGTGCGGGGG	GGTACCTCTAGA	GAACTTCCGG	AGATCGGAAGAGCGTCG
1:150534368_6_scramble_rc_857	1:150534368	scramble	rev	Rep1	T01	HEK293FT	Pro	Library1	30.617	1.13439	N	ACTGGCCGCTTCACTG	TGACGTCAGTTTTATCTTCCTTCTCCATTCCCTTTTGCCTCCTTCCCCACTCGCTCTCCTCTCCTTATTCTAGTCAGCTAAATTCTCAGCCACTTTCAACCCAGAGAAAGCCCGAGTCCCAAAGCAACAGGAAGATGTGCGGGGG	GGTACCTCTAGA	TGCGTCAGTC	AGATCGGAAGAGCGTCG
1:150534368_6_scramble_rc_858	1:150534368	scramble	rev	Rep1	T01	HEK293FT	Pro	Library1	1	1	N	ACTGGCCGCTTCACTG	TGACGTCAGTTTTATCTTCCTTCTCCATTCCCTTTTGCCTCCTTCCCCACTCGCTCTCCTCTCCTTATTCTAGTCAGCTAAATTCTCAGCCACTTTCAACCCAGAGAAAGCCCGAGTCCCAAAGCAACAGGAAGATGTGCGGGGG	GGTACCTCTAGA	TCGTGCTGTA	AGATCGGAAGAGCGTCG
1:150534368_6_scramble_rc_859	1:150534368	scramble	rev	Rep1	T01	HEK293FT	Pro	Library1	10.8897	1.12975	N	ACTGGCCGCTTCACTG	TGACGTCAGTTTTATCTTCCTTCTCCATTCCCTTTTGCCTCCTTCCCCACTCGCTCTCCTCTCCTTATTCTAGTCAGCTAAATTCTCAGCCACTTTCAACCCAGAGAAAGCCCGAGTCCCAAAGCAACAGGAAGATGTGCGGGGG	GGTACCTCTAGA	CGCACATCAC	AGATCGGAAGAGCGTCG
1:150534368_6_scramble_rc_860	1:150534368	scramble	rev	Rep1	T01	HEK293FT	Pro	Library1	9.21823	1.23026	N	ACTGGCCGCTTCACTG	TGACGTCAGTTTTATCTTCCTTCTCCATTCCCTTTTGCCTCCTTCCCCACTCGCTCTCCTCTCCTTATTCTAGTCAGCTAAATTCTCAGCCACTTTCAACCCAGAGAAAGCCCGAGTCCCAAAGCAACAGGAAGATGTGCGGGGG	GGTACCTCTAGA	TAGCGTGCGG	AGATCGGAAGAGCGTCG
1:150951857_1_ref_861	1:150951857	ref	fwd	Rep1	T01	HEK293FT	Pro	Library1	2.19269	0.647453	N	ACTGGCCGCTTCACTG	CACGCTTCCTTCGGTTCTCCCTAAATCTGCTGGGCAGGTAGCCAGAAGAAACTCTGAAGGGTACAGAAAGCCGAGGGCCAGGGGGACCCCGGCTGCGGAGCTGCAGTACCGTGTTTACCCAGCCTAACTGCGGTCACCCAGTCTC	GGTACCTCTAGA	CCCTCGTGGC	AGATCGGAAGAGCGTCG
1:150951857_1_ref_862	1:150951857	ref	fwd	Rep1	T01	HEK293FT	Pro	Library1	4.861	0.601403	N	ACTGGCCGCTTCACTG	CACGCTTCCTTCGGTTCTCCCTAAATCTGCTGGGCAGGTAGCCAGAAGAAACTCTGAAGGGTACAGAAAGCCGAGGGCCAGGGGGACCCCGGCTGCGGAGCTGCAGTACCGTGTTTACCCAGCCTAACTGCGGTCACCCAGTCTC	GGTACCTCTAGA	ACCTGATTTG	AGATCGGAAGAGCGTCG
1:150951857_1_ref_863	1:150951857	ref	fwd	Rep1	T01	HEK293FT	Pro	Library1	1	1	N	ACTGGCCGCTTCACTG	CACGCTTCCTTCGGTTCTCCCTAAATCTGCTGGGCAGGTAGCCAGAAGAAACTCTGAAGGGTACAGAAAGCCGAGGGCCAGGGGGACCCCGGCTGCGGAGCTGCAGTACCGTGTTTACCCAGCCTAACTGCGGTCACCCAGTCTC	GGTACCTCTAGA	TCGCAACCCA	AGATCGGAAGAGCGTCG
1:150951857_1_ref_864	1:150951857	ref	fwd	Rep1	T01	HEK293FT	Pro	Library1	9.54035	0.479901	N	ACTGGCCGCTTCACTG	CACGCTTCCTTCGGTTCTCCCTAAATCTGCTGGGCAGGTAGCCAGAAGAAACTCTGAAGGGTACAGAAAGCCGAGGGCCAGGGGGACCCCGGCTGCGGAGCTGCAGTACCGTGTTTACCCAGCCTAACTGCGGTCACCCAGTCTC	GGTACCTCTAGA	AACACGGCTC	AGATCGGAAGAGCGTCG
1:150951857_1_ref_865	1:150951857	ref	fwd	Rep1	T01	HEK293FT	Pro	Library1	9.99304	0.447608	N	ACTGGCCGCTTCACTG	CACGCTTCCTTCGGTTCTCCCTAAATCTGCTGGGCAGGTAGCCAGAAGAAACTCTGAAGGGTACAGAAAGCCGAGGGCCAGGGGGACCCCGGCTGCGGAGCTGCAGTACCGTGTTTACCCAGCCTAACTGCGGTCACCCAGTCTC	GGTACCTCTAGA	CTTACGAGAT	AGATCGGAAGAGCGTCG
1:150951857_1_ref_866	1:150951857	ref	fwd	Rep1	T01	HEK293FT	Pro	Library1	6.5978	0.435052	N	ACTGGCCGCTTCACTG	CACGCTTCCTTCGGTTCTCCCTAAATCTGCTGGGCAGGTAGCCAGAAGAAACTCTGAAGGGTACAGAAAGCCGAGGGCCAGGGGGACCCCGGCTGCGGAGCTGCAGTACCGTGTTTACCCAGCCTAACTGCGGTCACCCAGTCTC	GGTACCTCTAGA	ACACATATGA	AGATCGGAAGAGCGTCG
1:150951857_1_ref_867	1:150951857	ref	fwd	Rep1	T01	HEK293FT	Pro	Library1	1	1	N	ACTGGCCGCTTCACTG	CACGCTTCCTTCGGTTCTCCCTAAATCTGCTGGGCAGGTAGCCAGAAGAAACTCTGAAGGGTACAGAAAGCCGAGGGCCAGGGGGACCCCGGCTGCGGAGCTGCAGTACCGTGTTTACCCAGCCTAACTGCGGTCACCCAGTCTC	GGTACCTCTAGA	TCGTTCTCTG	AGATCGGAAGAGCGTCG
1:150951857_1_ref_868	1:150951857	ref	fwd	Rep1	T01	HEK293FT	Pro	Library1	13.5755	0.501635	N	ACTGGCCGCTTCACTG	CACGCTTCCTTCGGTTCTCCCTAAATCTGCTGGGCAGGTAGCCAGAAGAAACTCTGAAGGGTACAGAAAGCCGAGGGCCAGGGGGACCCCGGCTGCGGAGCTGCAGTACCGTGTTTACCCAGCCTAACTGCGGTCACCCAGTCTC	GGTACCTCTAGA	TAGGTTAACA	AGATCGGAAGAGCGTCG
1:150951857_1_ref_869	1:150951857	ref	fwd	Rep1	T01	HEK293FT	Pro	Library1	9.09635	0.454352	N	ACTGGCCGCTTCACTG	CACGCTTCCTTCGGTTCTCCCTAAATCTGCTGGGCAGGTAGCCAGAAGAAACTCTGAAGGGTACAGAAAGCCGAGGGCCAGGGGGACCCCGGCTGCGGAGCTGCAGTACCGTGTTTACCCAGCCTAACTGCGGTCACCCAGTCTC	GGTACCTCTAGA	GACAGAACAT	AGATCGGAAGAGCGTCG
1:150951857_1_ref_870	1:150951857	ref	fwd	Rep1	T01	HEK293FT	Pro	Library1	5.77511	0.419319	N	ACTGGCCGCTTCACTG	CACGCTTCCTTCGGTTCTCCCTAAATCTGCTGGGCAGGTAGCCAGAAGAAACTCTGAAGGGTACAGAAAGCCGAGGGCCAGGGGGACCCCGGCTGCGGAGCTGCAGTACCGTGTTTACCCAGCCTAACTGCGGTCACCCAGTCTC	GGTACCTCTAGA	CAACGCCTGT	AGATCGGAAGAGCGTCG
1:150951857_2_alt_871	1:150951857	alt	fwd	Rep1	T01	HEK293FT	Pro	Library1	7.1332	0.389871	N	ACTGGCCGCTTCACTG	CACGCTTCCTTCGGTTCTCCCTAAATCTGCTGGGCAGGTAGCCAGAAGAAACTCTGAAGGGTACAGAAAGCCAAGGGCCAGGGGGACCCCGGCTGCGGAGCTGCAGTACCGTGTTTACCCAGCCTAACTGCGGTCACCCAGTCTC	GGTACCTCTAGA	CCAAGTAGAG	AGATCGGAAGAGCGTCG
1:150951857_2_alt_872	1:150951857	alt	fwd	Rep1	T01	HEK293FT	Pro	Library1	9.90599	0.47842	N	ACTGGCCGCTTCACTG	CACGCTTCCTTCGGTTCTCCCTAAATCTGCTGGGCAGGTAGCCAGAAGAAACTCTGAAGGGTACAGAAAGCCAAGGGCCAGGGGGACCCCGGCTGCGGAGCTGCAGTACCGTGTTTACCCAGCCTAACTGCGGTCACCCAGTCTC	GGTACCTCTAGA	ATCGGGCTAG	AGATCGGAAGAGCGTCG
1:150951857_2_alt_873	1:150951857	alt	fwd	Rep1	T01	HEK293FT	Pro	Library1	4.73042	0.521175	N	ACTGGCCGCTTCACTG	CACGCTTCCTTCGGTTCTCCCTAAATCTGCTGGGCAGGTAGCCAGAAGAAACTCTGAAGGGTACAGAAAGCCAAGGGCCAGGGGGACCCCGGCTGCGGAGCTGCAGTACCGTGTTTACCCAGCCTAACTGCGGTCACCCAGTCTC	GGTACCTCTAGA	GCACCGGCCA	AGATCGGAAGAGCGTCG
1:150951857_2_alt_874	1:150951857	alt	fwd	Rep1	T01	HEK293FT	Pro	Library1	7.32908	0.496492	N	ACTGGCCGCTTCACTG	CACGCTTCCTTCGGTTCTCCCTAAATCTGCTGGGCAGGTAGCCAGAAGAAACTCTGAAGGGTACAGAAAGCCAAGGGCCAGGGGGACCCCGGCTGCGGAGCTGCAGTACCGTGTTTACCCAGCCTAACTGCGGTCACCCAGTCTC	GGTACCTCTAGA	CACTTGCCAG	AGATCGGAAGAGCGTCG
1:150951857_2_alt_875	1:150951857	alt	fwd	Rep1	T01	HEK293FT	Pro	Library1	7.96896	0.394199	N	ACTGGCCGCTTCACTG	CACGCTTCCTTCGGTTCTCCCTAAATCTGCTGGGCAGGTAGCCAGAAGAAACTCTGAAGGGTACAGAAAGCCAAGGGCCAGGGGGACCCCGGCTGCGGAGCTGCAGTACCGTGTTTACCCAGCCTAACTGCGGTCACCCAGTCTC	GGTACCTCTAGA	ACTAGAATGA	AGATCGGAAGAGCGTCG
1:150951857_2_alt_876	1:150951857	alt	fwd	Rep1	T01	HEK293FT	Pro	Library1	2.11869	0.313304	N	ACTGGCCGCTTCACTG	CACGCTTCCTTCGGTTCTCCCTAAATCTGCTGGGCAGGTAGCCAGAAGAAACTCTGAAGGGTACAGAAAGCCAAGGGCCAGGGGGACCCCGGCTGCGGAGCTGCAGTACCGTGTTTACCCAGCCTAACTGCGGTCACCCAGTCTC	GGTACCTCTAGA	CCGCTTCGGT	AGATCGGAAGAGCGTCG
1:150951857_2_alt_877	1:150951857	alt	fwd	Rep1	T01	HEK293FT	Pro	Library1	14.6376	0.433642	N	ACTGGCCGCTTCACTG	CACGCTTCCTTCGGTTCTCCCTAAATCTGCTGGGCAGGTAGCCAGAAGAAACTCTGAAGGGTACAGAAAGCCAAGGGCCAGGGGGACCCCGGCTGCGGAGCTGCAGTACCGTGTTTACCCAGCCTAACTGCGGTCACCCAGTCTC	GGTACCTCTAGA	AAGGTGATAC	AGATCGGAAGAGCGTCG
1:150951857_2_alt_878	1:150951857	alt	fwd	Rep1	T01	HEK293FT	Pro	Library1	4.13407	0.537412	N	ACTGGCCGCTTCACTG	CACGCTTCCTTCGGTTCTCCCTAAATCTGCTGGGCAGGTAGCCAGAAGAAACTCTGAAGGGTACAGAAAGCCAAGGGCCAGGGGGACCCCGGCTGCGGAGCTGCAGTACCGTGTTTACCCAGCCTAACTGCGGTCACCCAGTCTC	GGTACCTCTAGA	TTCGCGTTCC	AGATCGGAAGAGCGTCG
1:150951857_2_alt_879	1:150951857	alt	fwd	Rep1	T01	HEK293FT	Pro	Library1	15.5865	0.429536	N	ACTGGCCGCTTCACTG	CACGCTTCCTTCGGTTCTCCCTAAATCTGCTGGGCAGGTAGCCAGAAGAAACTCTGAAGGGTACAGAAAGCCAAGGGCCAGGGGGACCCCGGCTGCGGAGCTGCAGTACCGTGTTTACCCAGCCTAACTGCGGTCACCCAGTCTC	GGTACCTCTAGA	CGAAGACATA	AGATCGGAAGAGCGTCG
1:150951857_2_alt_880	1:150951857	alt	fwd	Rep1	T01	HEK293FT	Pro	Library1	2.32327	0.642943	N	ACTGGCCGCTTCACTG	CACGCTTCCTTCGGTTCTCCCTAAATCTGCTGGGCAGGTAGCCAGAAGAAACTCTGAAGGGTACAGAAAGCCAAGGGCCAGGGGGACCCCGGCTGCGGAGCTGCAGTACCGTGTTTACCCAGCCTAACTGCGGTCACCCAGTCTC	GGTACCTCTAGA	AATCCGTCTG	AGATCGGAAGAGCGTCG
1:150951857_3_scramble_881	1:150951857	scramble	fwd	Rep1	T01	HEK293FT	Pro	Library1	7.64249	0.362119	N	ACTGGCCGCTTCACTG	CACGCTTCCTTCGGTTCTCCCTAAATCTGCTGGGCAGGTAGCCAGAAGAAACTCTGAAGGGTAAGAGAGCCAAGGCGCACGGGGGACCCCGGCTGCGGAGCTGCAGTACCGTGTTTACCCAGCCTAACTGCGGTCACCCAGTCTC	GGTACCTCTAGA	AGTTAATAGC	AGATCGGAAGAGCGTCG
1:150951857_3_scramble_882	1:150951857	scramble	fwd	Rep1	T01	HEK293FT	Pro	Library1	12.1564	0.38223	N	ACTGGCCGCTTCACTG	CACGCTTCCTTCGGTTCTCCCTAAATCTGCTGGGCAGGTAGCCAGAAGAAACTCTGAAGGGTAAGAGAGCCAAGGCGCACGGGGGACCCCGGCTGCGGAGCTGCAGTACCGTGTTTACCCAGCCTAACTGCGGTCACCCAGTCTC	GGTACCTCTAGA	CGAAGGATTC	AGATCGGAAGAGCGTCG
1:150951857_3_scramble_883	1:150951857	scramble	fwd	Rep1	T01	HEK293FT	Pro	Library1	8.39554	0.400643	N	ACTGGCCGCTTCACTG	CACGCTTCCTTCGGTTCTCCCTAAATCTGCTGGGCAGGTAGCCAGAAGAAACTCTGAAGGGTAAGAGAGCCAAGGCGCACGGGGGACCCCGGCTGCGGAGCTGCAGTACCGTGTTTACCCAGCCTAACTGCGGTCACCCAGTCTC	GGTACCTCTAGA	GCTGGGTAAT	AGATCGGAAGAGCGTCG
1:150951857_3_scramble_884	1:150951857	scramble	fwd	Rep1	T01	HEK293FT	Pro	Library1	3.03279	0.420808	N	ACTGGCCGCTTCACTG	CACGCTTCCTTCGGTTCTCCCTAAATCTGCTGGGCAGGTAGCCAGAAGAAACTCTGAAGGGTAAGAGAGCCAAGGCGCACGGGGGACCCCGGCTGCGGAGCTGCAGTACCGTGTTTACCCAGCCTAACTGCGGTCACCCAGTCTC	GGTACCTCTAGA	GGTACGCATC	AGATCGGAAGAGCGTCG
1:150951857_3_scramble_885	1:150951857	scramble	fwd	Rep1	T01	HEK293FT	Pro	Library1	13.0792	0.41756	N	ACTGGCCGCTTCACTG	CACGCTTCCTTCGGTTCTCCCTAAATCTGCTGGGCAGGTAGCCAGAAGAAACTCTGAAGGGTAAGAGAGCCAAGGCGCACGGGGGACCCCGGCTGCGGAGCTGCAGTACCGTGTTTACCCAGCCTAACTGCGGTCACCCAGTCTC	GGTACCTCTAGA	CAACTGGGTC	AGATCGGAAGAGCGTCG
1:150951857_3_scramble_886	1:150951857	scramble	fwd	Rep1	T01	HEK293FT	Pro	Library1	1	1	N	ACTGGCCGCTTCACTG	CACGCTTCCTTCGGTTCTCCCTAAATCTGCTGGGCAGGTAGCCAGAAGAAACTCTGAAGGGTAAGAGAGCCAAGGCGCACGGGGGACCCCGGCTGCGGAGCTGCAGTACCGTGTTTACCCAGCCTAACTGCGGTCACCCAGTCTC	GGTACCTCTAGA	TCCGGTCAAC	AGATCGGAAGAGCGTCG
1:150951857_3_scramble_887	1:150951857	scramble	fwd	Rep1	T01	HEK293FT	Pro	Library1	6.01887	0.430774	N	ACTGGCCGCTTCACTG	CACGCTTCCTTCGGTTCTCCCTAAATCTGCTGGGCAGGTAGCCAGAAGAAACTCTGAAGGGTAAGAGAGCCAAGGCGCACGGGGGACCCCGGCTGCGGAGCTGCAGTACCGTGTTTACCCAGCCTAACTGCGGTCACCCAGTCTC	GGTACCTCTAGA	CATAGCGATA	AGATCGGAAGAGCGTCG
1:150951857_3_scramble_888	1:150951857	scramble	fwd	Rep1	T01	HEK293FT	Pro	Library1	8.44777	0.464137	N	ACTGGCCGCTTCACTG	CACGCTTCCTTCGGTTCTCCCTAAATCTGCTGGGCAGGTAGCCAGAAGAAACTCTGAAGGGTAAGAGAGCCAAGGCGCACGGGGGACCCCGGCTGCGGAGCTGCAGTACCGTGTTTACCCAGCCTAACTGCGGTCACCCAGTCTC	GGTACCTCTAGA	CTCATCGGTT	AGATCGGAAGAGCGTCG
1:150951857_3_scramble_889	1:150951857	scramble	fwd	Rep1	T01	HEK293FT	Pro	Library1	4.12972	0.398776	N	ACTGGCCGCTTCACTG	CACGCTTCCTTCGGTTCTCCCTAAATCTGCTGGGCAGGTAGCCAGAAGAAACTCTGAAGGGTAAGAGAGCCAAGGCGCACGGGGGACCCCGGCTGCGGAGCTGCAGTACCGTGTTTACCCAGCCTAACTGCGGTCACCCAGTCTC	GGTACCTCTAGA	CTTACCAGGT	AGATCGGAAGAGCGTCG
1:150951857_3_scramble_890	1:150951857	scramble	fwd	Rep1	T01	HEK293FT	Pro	Library1	1.16976	0.727463	N	ACTGGCCGCTTCACTG	CACGCTTCCTTCGGTTCTCCCTAAATCTGCTGGGCAGGTAGCCAGAAGAAACTCTGAAGGGTAAGAGAGCCAAGGCGCACGGGGGACCCCGGCTGCGGAGCTGCAGTACCGTGTTTACCCAGCCTAACTGCGGTCACCCAGTCTC	GGTACCTCTAGA	TCTCGCAGTA	AGATCGGAAGAGCGTCG
1:150951857_4_ref_rc_891	1:150951857	ref	rev	Rep1	T01	HEK293FT	Pro	Library1	12.8877	0.492488	N	ACTGGCCGCTTCACTG	GAGACTGGGTGACCGCAGTTAGGCTGGGTAAACACGGTACTGCAGCTCCGCAGCCGGGGTCCCCCTGGCCCTCGGCTTTCTGTACCCTTCAGAGTTTCTTCTGGCTACCTGCCCAGCAGATTTAGGGAGAACCGAAGGAAGCGTG	GGTACCTCTAGA	GTCCTGCGCA	AGATCGGAAGAGCGTCG
1:150951857_4_ref_rc_892	1:150951857	ref	rev	Rep1	T01	HEK293FT	Pro	Library1	10.4196	0.560459	N	ACTGGCCGCTTCACTG	GAGACTGGGTGACCGCAGTTAGGCTGGGTAAACACGGTACTGCAGCTCCGCAGCCGGGGTCCCCCTGGCCCTCGGCTTTCTGTACCCTTCAGAGTTTCTTCTGGCTACCTGCCCAGCAGATTTAGGGAGAACCGAAGGAAGCGTG	GGTACCTCTAGA	GTGCGTGCGG	AGATCGGAAGAGCGTCG
1:150951857_4_ref_rc_893	1:150951857	ref	rev	Rep1	T01	HEK293FT	Pro	Library1	5.75769	0.519982	N	ACTGGCCGCTTCACTG	GAGACTGGGTGACCGCAGTTAGGCTGGGTAAACACGGTACTGCAGCTCCGCAGCCGGGGTCCCCCTGGCCCTCGGCTTTCTGTACCCTTCAGAGTTTCTTCTGGCTACCTGCCCAGCAGATTTAGGGAGAACCGAAGGAAGCGTG	GGTACCTCTAGA	GAACCGGCAC	AGATCGGAAGAGCGTCG
1:150951857_4_ref_rc_894	1:150951857	ref	rev	Rep1	T01	HEK293FT	Pro	Library1	10.0888	0.448615	N	ACTGGCCGCTTCACTG	GAGACTGGGTGACCGCAGTTAGGCTGGGTAAACACGGTACTGCAGCTCCGCAGCCGGGGTCCCCCTGGCCCTCGGCTTTCTGTACCCTTCAGAGTTTCTTCTGGCTACCTGCCCAGCAGATTTAGGGAGAACCGAAGGAAGCGTG	GGTACCTCTAGA	ATCAACTTAA	AGATCGGAAGAGCGTCG
1:150951857_4_ref_rc_895	1:150951857	ref	rev	Rep1	T01	HEK293FT	Pro	Library1	11.6341	0.4941	N	ACTGGCCGCTTCACTG	GAGACTGGGTGACCGCAGTTAGGCTGGGTAAACACGGTACTGCAGCTCCGCAGCCGGGGTCCCCCTGGCCCTCGGCTTTCTGTACCCTTCAGAGTTTCTTCTGGCTACCTGCCCAGCAGATTTAGGGAGAACCGAAGGAAGCGTG	GGTACCTCTAGA	AGCGGTGAGT	AGATCGGAAGAGCGTCG
1:150951857_4_ref_rc_896	1:150951857	ref	rev	Rep1	T01	HEK293FT	Pro	Library1	5.06123	0.508094	N	ACTGGCCGCTTCACTG	GAGACTGGGTGACCGCAGTTAGGCTGGGTAAACACGGTACTGCAGCTCCGCAGCCGGGGTCCCCCTGGCCCTCGGCTTTCTGTACCCTTCAGAGTTTCTTCTGGCTACCTGCCCAGCAGATTTAGGGAGAACCGAAGGAAGCGTG	GGTACCTCTAGA	GACCAAGACA	AGATCGGAAGAGCGTCG
1:150951857_4_ref_rc_897	1:150951857	ref	rev	Rep1	T01	HEK293FT	Pro	Library1	4.0949	0.433183	N	ACTGGCCGCTTCACTG	GAGACTGGGTGACCGCAGTTAGGCTGGGTAAACACGGTACTGCAGCTCCGCAGCCGGGGTCCCCCTGGCCCTCGGCTTTCTGTACCCTTCAGAGTTTCTTCTGGCTACCTGCCCAGCAGATTTAGGGAGAACCGAAGGAAGCGTG	GGTACCTCTAGA	ATTTGCTGAT	AGATCGGAAGAGCGTCG
1:150951857_4_ref_rc_898	1:150951857	ref	rev	Rep1	T01	HEK293FT	Pro	Library1	8.3433	0.465476	N	ACTGGCCGCTTCACTG	GAGACTGGGTGACCGCAGTTAGGCTGGGTAAACACGGTACTGCAGCTCCGCAGCCGGGGTCCCCCTGGCCCTCGGCTTTCTGTACCCTTCAGAGTTTCTTCTGGCTACCTGCCCAGCAGATTTAGGGAGAACCGAAGGAAGCGTG	GGTACCTCTAGA	TATCACAGAA	AGATCGGAAGAGCGTCG
1:150951857_4_ref_rc_899	1:150951857	ref	rev	Rep1	T01	HEK293FT	Pro	Library1	10.7417	0.380039	N	ACTGGCCGCTTCACTG	GAGACTGGGTGACCGCAGTTAGGCTGGGTAAACACGGTACTGCAGCTCCGCAGCCGGGGTCCCCCTGGCCCTCGGCTTTCTGTACCCTTCAGAGTTTCTTCTGGCTACCTGCCCAGCAGATTTAGGGAGAACCGAAGGAAGCGTG	GGTACCTCTAGA	TGACGGGTGC	AGATCGGAAGAGCGTCG
1:150951857_4_ref_rc_900	1:150951857	ref	rev	Rep1	T01	HEK293FT	Pro	Library1	4.19066	0.504313	N	ACTGGCCGCTTCACTG	GAGACTGGGTGACCGCAGTTAGGCTGGGTAAACACGGTACTGCAGCTCCGCAGCCGGGGTCCCCCTGGCCCTCGGCTTTCTGTACCCTTCAGAGTTTCTTCTGGCTACCTGCCCAGCAGATTTAGGGAGAACCGAAGGAAGCGTG	GGTACCTCTAGA	CCGTAAATCA	AGATCGGAAGAGCGTCG
1:150951857_5_alt_rc_901	1:150951857	alt	rev	Rep1	T01	HEK293FT	Pro	Library1	3.7162	0.499896	N	ACTGGCCGCTTCACTG	GAGACTGGGTGACCGCAGTTAGGCTGGGTAAACACGGTACTGCAGCTCCGCAGCCGGGGTCCCCCTGGCCCTTGGCTTTCTGTACCCTTCAGAGTTTCTTCTGGCTACCTGCCCAGCAGATTTAGGGAGAACCGAAGGAAGCGTG	GGTACCTCTAGA	CGACTAGCTC	AGATCGGAAGAGCGTCG
1:150951857_5_alt_rc_902	1:150951857	alt	rev	Rep1	T01	HEK293FT	Pro	Library1	6.11463	0.396082	N	ACTGGCCGCTTCACTG	GAGACTGGGTGACCGCAGTTAGGCTGGGTAAACACGGTACTGCAGCTCCGCAGCCGGGGTCCCCCTGGCCCTTGGCTTTCTGTACCCTTCAGAGTTTCTTCTGGCTACCTGCCCAGCAGATTTAGGGAGAACCGAAGGAAGCGTG	GGTACCTCTAGA	GCGTAATTAA	AGATCGGAAGAGCGTCG
1:150951857_5_alt_rc_903	1:150951857	alt	rev	Rep1	T01	HEK293FT	Pro	Library1	7.88625	0.403511	N	ACTGGCCGCTTCACTG	GAGACTGGGTGACCGCAGTTAGGCTGGGTAAACACGGTACTGCAGCTCCGCAGCCGGGGTCCCCCTGGCCCTTGGCTTTCTGTACCCTTCAGAGTTTCTTCTGGCTACCTGCCCAGCAGATTTAGGGAGAACCGAAGGAAGCGTG	GGTACCTCTAGA	AGTCAGGCTC	AGATCGGAAGAGCGTCG
1:150951857_5_alt_rc_904	1:150951857	alt	rev	Rep1	T01	HEK293FT	Pro	Library1	20.2615	0.834145	N	ACTGGCCGCTTCACTG	GAGACTGGGTGACCGCAGTTAGGCTGGGTAAACACGGTACTGCAGCTCCGCAGCCGGGGTCCCCCTGGCCCTTGGCTTTCTGTACCCTTCAGAGTTTCTTCTGGCTACCTGCCCAGCAGATTTAGGGAGAACCGAAGGAAGCGTG	GGTACCTCTAGA	TTAGCCGTTC	AGATCGGAAGAGCGTCG
1:150951857_5_alt_rc_905	1:150951857	alt	rev	Rep1	T01	HEK293FT	Pro	Library1	11.3468	0.448295	N	ACTGGCCGCTTCACTG	GAGACTGGGTGACCGCAGTTAGGCTGGGTAAACACGGTACTGCAGCTCCGCAGCCGGGGTCCCCCTGGCCCTTGGCTTTCTGTACCCTTCAGAGTTTCTTCTGGCTACCTGCCCAGCAGATTTAGGGAGAACCGAAGGAAGCGTG	GGTACCTCTAGA	GTTTGCAGAA	AGATCGGAAGAGCGTCG
1:150951857_5_alt_rc_906	1:150951857	alt	rev	Rep1	T01	HEK293FT	Pro	Library1	6.78497	0.503593	N	ACTGGCCGCTTCACTG	GAGACTGGGTGACCGCAGTTAGGCTGGGTAAACACGGTACTGCAGCTCCGCAGCCGGGGTCCCCCTGGCCCTTGGCTTTCTGTACCCTTCAGAGTTTCTTCTGGCTACCTGCCCAGCAGATTTAGGGAGAACCGAAGGAAGCGTG	GGTACCTCTAGA	CGTTGCCTAA	AGATCGGAAGAGCGTCG
1:150951857_5_alt_rc_907	1:150951857	alt	rev	Rep1	T01	HEK293FT	Pro	Library1	9.81022	0.393155	N	ACTGGCCGCTTCACTG	GAGACTGGGTGACCGCAGTTAGGCTGGGTAAACACGGTACTGCAGCTCCGCAGCCGGGGTCCCCCTGGCCCTTGGCTTTCTGTACCCTTCAGAGTTTCTTCTGGCTACCTGCCCAGCAGATTTAGGGAGAACCGAAGGAAGCGTG	GGTACCTCTAGA	TTAGAACTGG	AGATCGGAAGAGCGTCG
1:150951857_5_alt_rc_908	1:150951857	alt	rev	Rep1	T01	HEK293FT	Pro	Library1	12.4002	0.429679	N	ACTGGCCGCTTCACTG	GAGACTGGGTGACCGCAGTTAGGCTGGGTAAACACGGTACTGCAGCTCCGCAGCCGGGGTCCCCCTGGCCCTTGGCTTTCTGTACCCTTCAGAGTTTCTTCTGGCTACCTGCCCAGCAGATTTAGGGAGAACCGAAGGAAGCGTG	GGTACCTCTAGA	CATGTGGTTT	AGATCGGAAGAGCGTCG
1:150951857_5_alt_rc_909	1:150951857	alt	rev	Rep1	T01	HEK293FT	Pro	Library1	3.98607	0.630027	N	ACTGGCCGCTTCACTG	GAGACTGGGTGACCGCAGTTAGGCTGGGTAAACACGGTACTGCAGCTCCGCAGCCGGGGTCCCCCTGGCCCTTGGCTTTCTGTACCCTTCAGAGTTTCTTCTGGCTACCTGCCCAGCAGATTTAGGGAGAACCGAAGGAAGCGTG	GGTACCTCTAGA	TGTGGCTGTT	AGATCGGAAGAGCGTCG
1:150951857_5_alt_rc_910	1:150951857	alt	rev	Rep1	T01	HEK293FT	Pro	Library1	2.72809	0.459537	N	ACTGGCCGCTTCACTG	GAGACTGGGTGACCGCAGTTAGGCTGGGTAAACACGGTACTGCAGCTCCGCAGCCGGGGTCCCCCTGGCCCTTGGCTTTCTGTACCCTTCAGAGTTTCTTCTGGCTACCTGCCCAGCAGATTTAGGGAGAACCGAAGGAAGCGTG	GGTACCTCTAGA	ACACGTACCT	AGATCGGAAGAGCGTCG
1:150951857_6_scramble_rc_911	1:150951857	scramble	rev	Rep1	T01	HEK293FT	Pro	Library1	11.7603	0.390735	N	ACTGGCCGCTTCACTG	GAGACTGGGTGACCGCAGTTAGGCTGGGTAAACACGGTACTGCAGCTCCGCAGCCGGGGTCCCCCGTGCGCCTTGGCTCTCTTACCCTTCAGAGTTTCTTCTGGCTACCTGCCCAGCAGATTTAGGGAGAACCGAAGGAAGCGTG	GGTACCTCTAGA	TGGCACATCC	AGATCGGAAGAGCGTCG
1:150951857_6_scramble_rc_912	1:150951857	scramble	rev	Rep1	T01	HEK293FT	Pro	Library1	6.5151	0.367198	N	ACTGGCCGCTTCACTG	GAGACTGGGTGACCGCAGTTAGGCTGGGTAAACACGGTACTGCAGCTCCGCAGCCGGGGTCCCCCGTGCGCCTTGGCTCTCTTACCCTTCAGAGTTTCTTCTGGCTACCTGCCCAGCAGATTTAGGGAGAACCGAAGGAAGCGTG	GGTACCTCTAGA	CAGTCCTATG	AGATCGGAAGAGCGTCG
1:150951857_6_scramble_rc_913	1:150951857	scramble	rev	Rep1	T01	HEK293FT	Pro	Library1	2.69762	0.391816	N	ACTGGCCGCTTCACTG	GAGACTGGGTGACCGCAGTTAGGCTGGGTAAACACGGTACTGCAGCTCCGCAGCCGGGGTCCCCCGTGCGCCTTGGCTCTCTTACCCTTCAGAGTTTCTTCTGGCTACCTGCCCAGCAGATTTAGGGAGAACCGAAGGAAGCGTG	GGTACCTCTAGA	AATCTGCTAT	AGATCGGAAGAGCGTCG
1:150951857_6_scramble_rc_914	1:150951857	scramble	rev	Rep1	T01	HEK293FT	Pro	Library1	6.01887	0.48942	N	ACTGGCCGCTTCACTG	GAGACTGGGTGACCGCAGTTAGGCTGGGTAAACACGGTACTGCAGCTCCGCAGCCGGGGTCCCCCGTGCGCCTTGGCTCTCTTACCCTTCAGAGTTTCTTCTGGCTACCTGCCCAGCAGATTTAGGGAGAACCGAAGGAAGCGTG	GGTACCTCTAGA	AGCCCACCTT	AGATCGGAAGAGCGTCG
1:150951857_6_scramble_rc_915	1:150951857	scramble	rev	Rep1	T01	HEK293FT	Pro	Library1	8.23013	0.364422	N	ACTGGCCGCTTCACTG	GAGACTGGGTGACCGCAGTTAGGCTGGGTAAACACGGTACTGCAGCTCCGCAGCCGGGGTCCCCCGTGCGCCTTGGCTCTCTTACCCTTCAGAGTTTCTTCTGGCTACCTGCCCAGCAGATTTAGGGAGAACCGAAGGAAGCGTG	GGTACCTCTAGA	TTGCGACTGT	AGATCGGAAGAGCGTCG
1:150951857_6_scramble_rc_916	1:150951857	scramble	rev	Rep1	T01	HEK293FT	Pro	Library1	10.498	0.511268	N	ACTGGCCGCTTCACTG	GAGACTGGGTGACCGCAGTTAGGCTGGGTAAACACGGTACTGCAGCTCCGCAGCCGGGGTCCCCCGTGCGCCTTGGCTCTCTTACCCTTCAGAGTTTCTTCTGGCTACCTGCCCAGCAGATTTAGGGAGAACCGAAGGAAGCGTG	GGTACCTCTAGA	CCCAACGGCA	AGATCGGAAGAGCGTCG
1:150951857_6_scramble_rc_917	1:150951857	scramble	rev	Rep1	T01	HEK293FT	Pro	Library1	16.8619	0.370131	N	ACTGGCCGCTTCACTG	GAGACTGGGTGACCGCAGTTAGGCTGGGTAAACACGGTACTGCAGCTCCGCAGCCGGGGTCCCCCGTGCGCCTTGGCTCTCTTACCCTTCAGAGTTTCTTCTGGCTACCTGCCCAGCAGATTTAGGGAGAACCGAAGGAAGCGTG	GGTACCTCTAGA	CGACAGTGAC	AGATCGGAAGAGCGTCG
1:150951857_6_scramble_rc_918	1:150951857	scramble	rev	Rep1	T01	HEK293FT	Pro	Library1	5.08735	0.380799	N	ACTGGCCGCTTCACTG	GAGACTGGGTGACCGCAGTTAGGCTGGGTAAACACGGTACTGCAGCTCCGCAGCCGGGGTCCCCCGTGCGCCTTGGCTCTCTTACCCTTCAGAGTTTCTTCTGGCTACCTGCCCAGCAGATTTAGGGAGAACCGAAGGAAGCGTG	GGTACCTCTAGA	CCAATCATAG	AGATCGGAAGAGCGTCG
1:150951857_6_scramble_rc_919	1:150951857	scramble	rev	Rep1	T01	HEK293FT	Pro	Library1	10.2237	0.42875	N	ACTGGCCGCTTCACTG	GAGACTGGGTGACCGCAGTTAGGCTGGGTAAACACGGTACTGCAGCTCCGCAGCCGGGGTCCCCCGTGCGCCTTGGCTCTCTTACCCTTCAGAGTTTCTTCTGGCTACCTGCCCAGCAGATTTAGGGAGAACCGAAGGAAGCGTG	GGTACCTCTAGA	GCCTCACAAG	AGATCGGAAGAGCGTCG
1:150951857_6_scramble_rc_920	1:150951857	scramble	rev	Rep1	T01	HEK293FT	Pro	Library1	7.26814	0.33286	N	ACTGGCCGCTTCACTG	GAGACTGGGTGACCGCAGTTAGGCTGGGTAAACACGGTACTGCAGCTCCGCAGCCGGGGTCCCCCGTGCGCCTTGGCTCTCTTACCCTTCAGAGTTTCTTCTGGCTACCTGCCCAGCAGATTTAGGGAGAACCGAAGGAAGCGTG	GGTACCTCTAGA	ATGTTATGGT	AGATCGGAAGAGCGTCG
1:150951452_1_ref_921	1:150951452	ref	fwd	Rep1	T01	HEK293FT	Pro	Library1	7.04615	0.377989	N	ACTGGCCGCTTCACTG	CAATGAGCCGAGATCGCGCCATTGCACTCTAACCTGGGCAACAGAGTGAGACTCTGTCTCAAAAAAAAGAAAAGAAAAGGTGGTAGATTAGATCCTCTCTAAGATTTCCTCCAACTCTGCAATTCTAAAATGTACAACATGGGGA	GGTACCTCTAGA	ATTATGTACC	AGATCGGAAGAGCGTCG
1:150951452_1_ref_922	1:150951452	ref	fwd	Rep1	T01	HEK293FT	Pro	Library1	16.8445	0.426451	N	ACTGGCCGCTTCACTG	CAATGAGCCGAGATCGCGCCATTGCACTCTAACCTGGGCAACAGAGTGAGACTCTGTCTCAAAAAAAAGAAAAGAAAAGGTGGTAGATTAGATCCTCTCTAAGATTTCCTCCAACTCTGCAATTCTAAAATGTACAACATGGGGA	GGTACCTCTAGA	CTAAACTCAA	AGATCGGAAGAGCGTCG
1:150951452_1_ref_923	1:150951452	ref	fwd	Rep1	T01	HEK293FT	Pro	Library1	19.034	0.47668	N	ACTGGCCGCTTCACTG	CAATGAGCCGAGATCGCGCCATTGCACTCTAACCTGGGCAACAGAGTGAGACTCTGTCTCAAAAAAAAGAAAAGAAAAGGTGGTAGATTAGATCCTCTCTAAGATTTCCTCCAACTCTGCAATTCTAAAATGTACAACATGGGGA	GGTACCTCTAGA	GGATGTTGCG	AGATCGGAAGAGCGTCG
1:150951452_1_ref_924	1:150951452	ref	fwd	Rep1	T01	HEK293FT	Pro	Library1	11.8169	0.368871	N	ACTGGCCGCTTCACTG	CAATGAGCCGAGATCGCGCCATTGCACTCTAACCTGGGCAACAGAGTGAGACTCTGTCTCAAAAAAAAGAAAAGAAAAGGTGGTAGATTAGATCCTCTCTAAGATTTCCTCCAACTCTGCAATTCTAAAATGTACAACATGGGGA	GGTACCTCTAGA	AGCATGCCTA	AGATCGGAAGAGCGTCG
1:150951452_1_ref_925	1:150951452	ref	fwd	Rep1	T01	HEK293FT	Pro	Library1	12.9225	0.414419	N	ACTGGCCGCTTCACTG	CAATGAGCCGAGATCGCGCCATTGCACTCTAACCTGGGCAACAGAGTGAGACTCTGTCTCAAAAAAAAGAAAAGAAAAGGTGGTAGATTAGATCCTCTCTAAGATTTCCTCCAACTCTGCAATTCTAAAATGTACAACATGGGGA	GGTACCTCTAGA	CGCGCATATG	AGATCGGAAGAGCGTCG
1:150951452_1_ref_926	1:150951452	ref	fwd	Rep1	T01	HEK293FT	Pro	Library1	7.2812	0.427428	N	ACTGGCCGCTTCACTG	CAATGAGCCGAGATCGCGCCATTGCACTCTAACCTGGGCAACAGAGTGAGACTCTGTCTCAAAAAAAAGAAAAGAAAAGGTGGTAGATTAGATCCTCTCTAAGATTTCCTCCAACTCTGCAATTCTAAAATGTACAACATGGGGA	GGTACCTCTAGA	GAGACCTAAC	AGATCGGAAGAGCGTCG
1:150951452_1_ref_927	1:150951452	ref	fwd	Rep1	T01	HEK293FT	Pro	Library1	9.37494	0.417883	N	ACTGGCCGCTTCACTG	CAATGAGCCGAGATCGCGCCATTGCACTCTAACCTGGGCAACAGAGTGAGACTCTGTCTCAAAAAAAAGAAAAGAAAAGGTGGTAGATTAGATCCTCTCTAAGATTTCCTCCAACTCTGCAATTCTAAAATGTACAACATGGGGA	GGTACCTCTAGA	CGTGAACTTA	AGATCGGAAGAGCGTCG
1:150951452_1_ref_928	1:150951452	ref	fwd	Rep1	T01	HEK293FT	Pro	Library1	10.2063	0.480193	N	ACTGGCCGCTTCACTG	CAATGAGCCGAGATCGCGCCATTGCACTCTAACCTGGGCAACAGAGTGAGACTCTGTCTCAAAAAAAAGAAAAGAAAAGGTGGTAGATTAGATCCTCTCTAAGATTTCCTCCAACTCTGCAATTCTAAAATGTACAACATGGGGA	GGTACCTCTAGA	GCATGGAGTA	AGATCGGAAGAGCGTCG
1:150951452_1_ref_929	1:150951452	ref	fwd	Rep1	T01	HEK293FT	Pro	Library1	1	1	N	ACTGGCCGCTTCACTG	CAATGAGCCGAGATCGCGCCATTGCACTCTAACCTGGGCAACAGAGTGAGACTCTGTCTCAAAAAAAAGAAAAGAAAAGGTGGTAGATTAGATCCTCTCTAAGATTTCCTCCAACTCTGCAATTCTAAAATGTACAACATGGGGA	GGTACCTCTAGA	TCATTGAAGC	AGATCGGAAGAGCGTCG
1:150951452_1_ref_930	1:150951452	ref	fwd	Rep1	T01	HEK293FT	Pro	Library1	12.1695	0.429725	N	ACTGGCCGCTTCACTG	CAATGAGCCGAGATCGCGCCATTGCACTCTAACCTGGGCAACAGAGTGAGACTCTGTCTCAAAAAAAAGAAAAGAAAAGGTGGTAGATTAGATCCTCTCTAAGATTTCCTCCAACTCTGCAATTCTAAAATGTACAACATGGGGA	GGTACCTCTAGA	AAATCCTCAC	AGATCGGAAGAGCGTCG
1:150951452_2_alt_931	1:150951452	alt	fwd	Rep1	T01	HEK293FT	Pro	Library1	1	1	N	ACTGGCCGCTTCACTG	CAATGAGCCGAGATCGCGCCATTGCACTCTAACCTGGGCAACAGAGTGAGACTCTGTCTCAAAAAAAAGAAACGAAAAGGTGGTAGATTAGATCCTCTCTAAGATTTCCTCCAACTCTGCAATTCTAAAATGTACAACATGGGGA	GGTACCTCTAGA	TCGGCAGGCC	AGATCGGAAGAGCGTCG
1:150951452_2_alt_932	1:150951452	alt	fwd	Rep1	T01	HEK293FT	Pro	Library1	1	1	N	ACTGGCCGCTTCACTG	CAATGAGCCGAGATCGCGCCATTGCACTCTAACCTGGGCAACAGAGTGAGACTCTGTCTCAAAAAAAAGAAACGAAAAGGTGGTAGATTAGATCCTCTCTAAGATTTCCTCCAACTCTGCAATTCTAAAATGTACAACATGGGGA	GGTACCTCTAGA	TCGAACCGTC	AGATCGGAAGAGCGTCG
1:150951452_2_alt_933	1:150951452	alt	fwd	Rep1	T01	HEK293FT	Pro	Library1	7.1332	0.427624	N	ACTGGCCGCTTCACTG	CAATGAGCCGAGATCGCGCCATTGCACTCTAACCTGGGCAACAGAGTGAGACTCTGTCTCAAAAAAAAGAAACGAAAAGGTGGTAGATTAGATCCTCTCTAAGATTTCCTCCAACTCTGCAATTCTAAAATGTACAACATGGGGA	GGTACCTCTAGA	ATTGAGCAAG	AGATCGGAAGAGCGTCG
1:150951452_2_alt_934	1:150951452	alt	fwd	Rep1	T01	HEK293FT	Pro	Library1	9.89293	0.395463	N	ACTGGCCGCTTCACTG	CAATGAGCCGAGATCGCGCCATTGCACTCTAACCTGGGCAACAGAGTGAGACTCTGTCTCAAAAAAAAGAAACGAAAAGGTGGTAGATTAGATCCTCTCTAAGATTTCCTCCAACTCTGCAATTCTAAAATGTACAACATGGGGA	GGTACCTCTAGA	TATCGTGGCG	AGATCGGAAGAGCGTCG
1:150951452_2_alt_935	1:150951452	alt	fwd	Rep1	T01	HEK293FT	Pro	Library1	13.4536	0.422053	N	ACTGGCCGCTTCACTG	CAATGAGCCGAGATCGCGCCATTGCACTCTAACCTGGGCAACAGAGTGAGACTCTGTCTCAAAAAAAAGAAACGAAAAGGTGGTAGATTAGATCCTCTCTAAGATTTCCTCCAACTCTGCAATTCTAAAATGTACAACATGGGGA	GGTACCTCTAGA	TATGCTTCCT	AGATCGGAAGAGCGTCG
1:150951452_2_alt_936	1:150951452	alt	fwd	Rep1	T01	HEK293FT	Pro	Library1	6.76321	0.464295	N	ACTGGCCGCTTCACTG	CAATGAGCCGAGATCGCGCCATTGCACTCTAACCTGGGCAACAGAGTGAGACTCTGTCTCAAAAAAAAGAAACGAAAAGGTGGTAGATTAGATCCTCTCTAAGATTTCCTCCAACTCTGCAATTCTAAAATGTACAACATGGGGA	GGTACCTCTAGA	GATCCGTGAT	AGATCGGAAGAGCGTCG
1:150951452_2_alt_937	1:150951452	alt	fwd	Rep1	T01	HEK293FT	Pro	Library1	10.6547	0.398992	N	ACTGGCCGCTTCACTG	CAATGAGCCGAGATCGCGCCATTGCACTCTAACCTGGGCAACAGAGTGAGACTCTGTCTCAAAAAAAAGAAACGAAAAGGTGGTAGATTAGATCCTCTCTAAGATTTCCTCCAACTCTGCAATTCTAAAATGTACAACATGGGGA	GGTACCTCTAGA	CGTGTTCCCA	AGATCGGAAGAGCGTCG
1:150951452_2_alt_938	1:150951452	alt	fwd	Rep1	T01	HEK293FT	Pro	Library1	20.5923	0.395664	N	ACTGGCCGCTTCACTG	CAATGAGCCGAGATCGCGCCATTGCACTCTAACCTGGGCAACAGAGTGAGACTCTGTCTCAAAAAAAAGAAACGAAAAGGTGGTAGATTAGATCCTCTCTAAGATTTCCTCCAACTCTGCAATTCTAAAATGTACAACATGGGGA	GGTACCTCTAGA	AGACTGTTGC	AGATCGGAAGAGCGTCG
1:150951452_2_alt_939	1:150951452	alt	fwd	Rep1	T01	HEK293FT	Pro	Library1	15.5386	0.369653	N	ACTGGCCGCTTCACTG	CAATGAGCCGAGATCGCGCCATTGCACTCTAACCTGGGCAACAGAGTGAGACTCTGTCTCAAAAAAAAGAAACGAAAAGGTGGTAGATTAGATCCTCTCTAAGATTTCCTCCAACTCTGCAATTCTAAAATGTACAACATGGGGA	GGTACCTCTAGA	ATAATGAGAA	AGATCGGAAGAGCGTCG
1:150951452_2_alt_940	1:150951452	alt	fwd	Rep1	T01	HEK293FT	Pro	Library1	11.1422	0.488362	N	ACTGGCCGCTTCACTG	CAATGAGCCGAGATCGCGCCATTGCACTCTAACCTGGGCAACAGAGTGAGACTCTGTCTCAAAAAAAAGAAACGAAAAGGTGGTAGATTAGATCCTCTCTAAGATTTCCTCCAACTCTGCAATTCTAAAATGTACAACATGGGGA	GGTACCTCTAGA	GTCCACGCCT	AGATCGGAAGAGCGTCG
1:150951452_3_scramble_941	1:150951452	scramble	fwd	Rep1	T01	HEK293FT	Pro	Library1	17.8152	0.39321	N	ACTGGCCGCTTCACTG	CAATGAGCCGAGATCGCGCCATTGCACTCTAACCTGGGCAACAGAGTGAGACTCTGTCTCAAAAGAAAGAAATGAGAGAGAAATAGATTAGATCCTCTCTAAGATTTCCTCCAACTCTGCAATTCTAAAATGTACAACATGGGGA	GGTACCTCTAGA	TGCTAGATAG	AGATCGGAAGAGCGTCG
1:150951452_3_scramble_942	1:150951452	scramble	fwd	Rep1	T01	HEK293FT	Pro	Library1	12.2914	0.404779	N	ACTGGCCGCTTCACTG	CAATGAGCCGAGATCGCGCCATTGCACTCTAACCTGGGCAACAGAGTGAGACTCTGTCTCAAAAGAAAGAAATGAGAGAGAAATAGATTAGATCCTCTCTAAGATTTCCTCCAACTCTGCAATTCTAAAATGTACAACATGGGGA	GGTACCTCTAGA	GTTACTGGAC	AGATCGGAAGAGCGTCG
1:150951452_3_scramble_943	1:150951452	scramble	fwd	Rep1	T01	HEK293FT	Pro	Library1	14.8334	0.381676	N	ACTGGCCGCTTCACTG	CAATGAGCCGAGATCGCGCCATTGCACTCTAACCTGGGCAACAGAGTGAGACTCTGTCTCAAAAGAAAGAAATGAGAGAGAAATAGATTAGATCCTCTCTAAGATTTCCTCCAACTCTGCAATTCTAAAATGTACAACATGGGGA	GGTACCTCTAGA	TACAGTAATT	AGATCGGAAGAGCGTCG
1:150951452_3_scramble_944	1:150951452	scramble	fwd	Rep1	T01	HEK293FT	Pro	Library1	5.13088	0.308007	N	ACTGGCCGCTTCACTG	CAATGAGCCGAGATCGCGCCATTGCACTCTAACCTGGGCAACAGAGTGAGACTCTGTCTCAAAAGAAAGAAATGAGAGAGAAATAGATTAGATCCTCTCTAAGATTTCCTCCAACTCTGCAATTCTAAAATGTACAACATGGGGA	GGTACCTCTAGA	CTTATAATTA	AGATCGGAAGAGCGTCG
1:150951452_3_scramble_945	1:150951452	scramble	fwd	Rep1	T01	HEK293FT	Pro	Library1	8.15613	0.389471	N	ACTGGCCGCTTCACTG	CAATGAGCCGAGATCGCGCCATTGCACTCTAACCTGGGCAACAGAGTGAGACTCTGTCTCAAAAGAAAGAAATGAGAGAGAAATAGATTAGATCCTCTCTAAGATTTCCTCCAACTCTGCAATTCTAAAATGTACAACATGGGGA	GGTACCTCTAGA	AATTATTAGG	AGATCGGAAGAGCGTCG
1:150951452_3_scramble_946	1:150951452	scramble	fwd	Rep1	T01	HEK293FT	Pro	Library1	5.9884	0.411745	N	ACTGGCCGCTTCACTG	CAATGAGCCGAGATCGCGCCATTGCACTCTAACCTGGGCAACAGAGTGAGACTCTGTCTCAAAAGAAAGAAATGAGAGAGAAATAGATTAGATCCTCTCTAAGATTTCCTCCAACTCTGCAATTCTAAAATGTACAACATGGGGA	GGTACCTCTAGA	CTTAATAGGT	AGATCGGAAGAGCGTCG
1:150951452_3_scramble_947	1:150951452	scramble	fwd	Rep1	T01	HEK293FT	Pro	Library1	21.3236	0.413682	N	ACTGGCCGCTTCACTG	CAATGAGCCGAGATCGCGCCATTGCACTCTAACCTGGGCAACAGAGTGAGACTCTGTCTCAAAAGAAAGAAATGAGAGAGAAATAGATTAGATCCTCTCTAAGATTTCCTCCAACTCTGCAATTCTAAAATGTACAACATGGGGA	GGTACCTCTAGA	TGCATGATAA	AGATCGGAAGAGCGTCG
1:150951452_3_scramble_948	1:150951452	scramble	fwd	Rep1	T01	HEK293FT	Pro	Library1	20.749	0.42431	N	ACTGGCCGCTTCACTG	CAATGAGCCGAGATCGCGCCATTGCACTCTAACCTGGGCAACAGAGTGAGACTCTGTCTCAAAAGAAAGAAATGAGAGAGAAATAGATTAGATCCTCTCTAAGATTTCCTCCAACTCTGCAATTCTAAAATGTACAACATGGGGA	GGTACCTCTAGA	TGTAGAATCC	AGATCGGAAGAGCGTCG
1:150951452_3_scramble_949	1:150951452	scramble	fwd	Rep1	T01	HEK293FT	Pro	Library1	4.70865	0.48394	N	ACTGGCCGCTTCACTG	CAATGAGCCGAGATCGCGCCATTGCACTCTAACCTGGGCAACAGAGTGAGACTCTGTCTCAAAAGAAAGAAATGAGAGAGAAATAGATTAGATCCTCTCTAAGATTTCCTCCAACTCTGCAATTCTAAAATGTACAACATGGGGA	GGTACCTCTAGA	ACCGACACTG	AGATCGGAAGAGCGTCG
1:150951452_3_scramble_950	1:150951452	scramble	fwd	Rep1	T01	HEK293FT	Pro	Library1	6.11898	0.465127	N	ACTGGCCGCTTCACTG	CAATGAGCCGAGATCGCGCCATTGCACTCTAACCTGGGCAACAGAGTGAGACTCTGTCTCAAAAGAAAGAAATGAGAGAGAAATAGATTAGATCCTCTCTAAGATTTCCTCCAACTCTGCAATTCTAAAATGTACAACATGGGGA	GGTACCTCTAGA	AATGTGACCG	AGATCGGAAGAGCGTCG
1:150951452_4_ref_rc_951	1:150951452	ref	rev	Rep1	T01	HEK293FT	Pro	Library1	39.5012	1.08007	N	ACTGGCCGCTTCACTG	TCCCCATGTTGTACATTTTAGAATTGCAGAGTTGGAGGAAATCTTAGAGAGGATCTAATCTACCACCTTTTCTTTTCTTTTTTTTGAGACAGAGTCTCACTCTGTTGCCCAGGTTAGAGTGCAATGGCGCGATCTCGGCTCATTG	GGTACCTCTAGA	TATCGTTGGG	AGATCGGAAGAGCGTCG
1:150951452_4_ref_rc_952	1:150951452	ref	rev	Rep1	T01	HEK293FT	Pro	Library1	39.5708	0.997003	N	ACTGGCCGCTTCACTG	TCCCCATGTTGTACATTTTAGAATTGCAGAGTTGGAGGAAATCTTAGAGAGGATCTAATCTACCACCTTTTCTTTTCTTTTTTTTGAGACAGAGTCTCACTCTGTTGCCCAGGTTAGAGTGCAATGGCGCGATCTCGGCTCATTG	GGTACCTCTAGA	AATATTGAGT	AGATCGGAAGAGCGTCG
1:150951452_4_ref_rc_953	1:150951452	ref	rev	Rep1	T01	HEK293FT	Pro	Library1	37.1202	1.08727	N	ACTGGCCGCTTCACTG	TCCCCATGTTGTACATTTTAGAATTGCAGAGTTGGAGGAAATCTTAGAGAGGATCTAATCTACCACCTTTTCTTTTCTTTTTTTTGAGACAGAGTCTCACTCTGTTGCCCAGGTTAGAGTGCAATGGCGCGATCTCGGCTCATTG	GGTACCTCTAGA	CCTAAACGGT	AGATCGGAAGAGCGTCG
1:150951452_4_ref_rc_954	1:150951452	ref	rev	Rep1	T01	HEK293FT	Pro	Library1	52.4989	0.797225	N	ACTGGCCGCTTCACTG	TCCCCATGTTGTACATTTTAGAATTGCAGAGTTGGAGGAAATCTTAGAGAGGATCTAATCTACCACCTTTTCTTTTCTTTTTTTTGAGACAGAGTCTCACTCTGTTGCCCAGGTTAGAGTGCAATGGCGCGATCTCGGCTCATTG	GGTACCTCTAGA	ATATATATCA	AGATCGGAAGAGCGTCG
1:150951452_4_ref_rc_955	1:150951452	ref	rev	Rep1	T01	HEK293FT	Pro	Library1	29.3808	0.971487	N	ACTGGCCGCTTCACTG	TCCCCATGTTGTACATTTTAGAATTGCAGAGTTGGAGGAAATCTTAGAGAGGATCTAATCTACCACCTTTTCTTTTCTTTTTTTTGAGACAGAGTCTCACTCTGTTGCCCAGGTTAGAGTGCAATGGCGCGATCTCGGCTCATTG	GGTACCTCTAGA	ATGCCACAGA	AGATCGGAAGAGCGTCG
1:150951452_4_ref_rc_956	1:150951452	ref	rev	Rep1	T01	HEK293FT	Pro	Library1	22.0244	0.864571	N	ACTGGCCGCTTCACTG	TCCCCATGTTGTACATTTTAGAATTGCAGAGTTGGAGGAAATCTTAGAGAGGATCTAATCTACCACCTTTTCTTTTCTTTTTTTTGAGACAGAGTCTCACTCTGTTGCCCAGGTTAGAGTGCAATGGCGCGATCTCGGCTCATTG	GGTACCTCTAGA	AAAGTAGGAC	AGATCGGAAGAGCGTCG
1:150951452_4_ref_rc_957	1:150951452	ref	rev	Rep1	T01	HEK293FT	Pro	Library1	22.155	0.985554	N	ACTGGCCGCTTCACTG	TCCCCATGTTGTACATTTTAGAATTGCAGAGTTGGAGGAAATCTTAGAGAGGATCTAATCTACCACCTTTTCTTTTCTTTTTTTTGAGACAGAGTCTCACTCTGTTGCCCAGGTTAGAGTGCAATGGCGCGATCTCGGCTCATTG	GGTACCTCTAGA	GCCACATGAT	AGATCGGAAGAGCGTCG
1:150951452_4_ref_rc_958	1:150951452	ref	rev	Rep1	T01	HEK293FT	Pro	Library1	44.0587	0.932836	N	ACTGGCCGCTTCACTG	TCCCCATGTTGTACATTTTAGAATTGCAGAGTTGGAGGAAATCTTAGAGAGGATCTAATCTACCACCTTTTCTTTTCTTTTTTTTGAGACAGAGTCTCACTCTGTTGCCCAGGTTAGAGTGCAATGGCGCGATCTCGGCTCATTG	GGTACCTCTAGA	AGAAAGGCGA	AGATCGGAAGAGCGTCG
1:150951452_4_ref_rc_959	1:150951452	ref	rev	Rep1	T01	HEK293FT	Pro	Library1	28.3709	1.13699	N	ACTGGCCGCTTCACTG	TCCCCATGTTGTACATTTTAGAATTGCAGAGTTGGAGGAAATCTTAGAGAGGATCTAATCTACCACCTTTTCTTTTCTTTTTTTTGAGACAGAGTCTCACTCTGTTGCCCAGGTTAGAGTGCAATGGCGCGATCTCGGCTCATTG	GGTACCTCTAGA	CGCGAGGGTT	AGATCGGAAGAGCGTCG
1:150951452_4_ref_rc_960	1:150951452	ref	rev	Rep1	T01	HEK293FT	Pro	Library1	48.9382	1.01242	N	ACTGGCCGCTTCACTG	TCCCCATGTTGTACATTTTAGAATTGCAGAGTTGGAGGAAATCTTAGAGAGGATCTAATCTACCACCTTTTCTTTTCTTTTTTTTGAGACAGAGTCTCACTCTGTTGCCCAGGTTAGAGTGCAATGGCGCGATCTCGGCTCATTG	GGTACCTCTAGA	GTATGAGCAC	AGATCGGAAGAGCGTCG
1:150951452_5_alt_rc_961	1:150951452	alt	rev	Rep1	T01	HEK293FT	Pro	Library1	25.794	0.798052	N	ACTGGCCGCTTCACTG	TCCCCATGTTGTACATTTTAGAATTGCAGAGTTGGAGGAAATCTTAGAGAGGATCTAATCTACCACCTTTTCGTTTCTTTTTTTTGAGACAGAGTCTCACTCTGTTGCCCAGGTTAGAGTGCAATGGCGCGATCTCGGCTCATTG	GGTACCTCTAGA	CCTGTTTCAT	AGATCGGAAGAGCGTCG
1:150951452_5_alt_rc_962	1:150951452	alt	rev	Rep1	T01	HEK293FT	Pro	Library1	9.49246	0.720068	N	ACTGGCCGCTTCACTG	TCCCCATGTTGTACATTTTAGAATTGCAGAGTTGGAGGAAATCTTAGAGAGGATCTAATCTACCACCTTTTCGTTTCTTTTTTTTGAGACAGAGTCTCACTCTGTTGCCCAGGTTAGAGTGCAATGGCGCGATCTCGGCTCATTG	GGTACCTCTAGA	GATAATTAAA	AGATCGGAAGAGCGTCG
1:150951452_5_alt_rc_963	1:150951452	alt	rev	Rep1	T01	HEK293FT	Pro	Library1	25.8898	0.677393	N	ACTGGCCGCTTCACTG	TCCCCATGTTGTACATTTTAGAATTGCAGAGTTGGAGGAAATCTTAGAGAGGATCTAATCTACCACCTTTTCGTTTCTTTTTTTTGAGACAGAGTCTCACTCTGTTGCCCAGGTTAGAGTGCAATGGCGCGATCTCGGCTCATTG	GGTACCTCTAGA	AGCATACCGC	AGATCGGAAGAGCGTCG
1:150951452_5_alt_rc_964	1:150951452	alt	rev	Rep1	T01	HEK293FT	Pro	Library1	20.6184	0.599464	N	ACTGGCCGCTTCACTG	TCCCCATGTTGTACATTTTAGAATTGCAGAGTTGGAGGAAATCTTAGAGAGGATCTAATCTACCACCTTTTCGTTTCTTTTTTTTGAGACAGAGTCTCACTCTGTTGCCCAGGTTAGAGTGCAATGGCGCGATCTCGGCTCATTG	GGTACCTCTAGA	AAAGTTGTAC	AGATCGGAAGAGCGTCG
1:150951452_5_alt_rc_965	1:150951452	alt	rev	Rep1	T01	HEK293FT	Pro	Library1	20.6271	0.782138	N	ACTGGCCGCTTCACTG	TCCCCATGTTGTACATTTTAGAATTGCAGAGTTGGAGGAAATCTTAGAGAGGATCTAATCTACCACCTTTTCGTTTCTTTTTTTTGAGACAGAGTCTCACTCTGTTGCCCAGGTTAGAGTGCAATGGCGCGATCTCGGCTCATTG	GGTACCTCTAGA	GCAGCGTGTG	AGATCGGAAGAGCGTCG
1:150951452_5_alt_rc_966	1:150951452	alt	rev	Rep1	T01	HEK293FT	Pro	Library1	24.2226	0.725303	N	ACTGGCCGCTTCACTG	TCCCCATGTTGTACATTTTAGAATTGCAGAGTTGGAGGAAATCTTAGAGAGGATCTAATCTACCACCTTTTCGTTTCTTTTTTTTGAGACAGAGTCTCACTCTGTTGCCCAGGTTAGAGTGCAATGGCGCGATCTCGGCTCATTG	GGTACCTCTAGA	CATTATCAAG	AGATCGGAAGAGCGTCG
1:150951452_5_alt_rc_967	1:150951452	alt	rev	Rep1	T01	HEK293FT	Pro	Library1	27.1695	0.814538	N	ACTGGCCGCTTCACTG	TCCCCATGTTGTACATTTTAGAATTGCAGAGTTGGAGGAAATCTTAGAGAGGATCTAATCTACCACCTTTTCGTTTCTTTTTTTTGAGACAGAGTCTCACTCTGTTGCCCAGGTTAGAGTGCAATGGCGCGATCTCGGCTCATTG	GGTACCTCTAGA	CGTTGTGAGC	AGATCGGAAGAGCGTCG
1:150951452_5_alt_rc_968	1:150951452	alt	rev	Rep1	T01	HEK293FT	Pro	Library1	20.3181	0.669615	N	ACTGGCCGCTTCACTG	TCCCCATGTTGTACATTTTAGAATTGCAGAGTTGGAGGAAATCTTAGAGAGGATCTAATCTACCACCTTTTCGTTTCTTTTTTTTGAGACAGAGTCTCACTCTGTTGCCCAGGTTAGAGTGCAATGGCGCGATCTCGGCTCATTG	GGTACCTCTAGA	TGATAGATGG	AGATCGGAAGAGCGTCG
1:150951452_5_alt_rc_969	1:150951452	alt	rev	Rep1	T01	HEK293FT	Pro	Library1	29.0717	0.860794	N	ACTGGCCGCTTCACTG	TCCCCATGTTGTACATTTTAGAATTGCAGAGTTGGAGGAAATCTTAGAGAGGATCTAATCTACCACCTTTTCGTTTCTTTTTTTTGAGACAGAGTCTCACTCTGTTGCCCAGGTTAGAGTGCAATGGCGCGATCTCGGCTCATTG	GGTACCTCTAGA	CTTGGCCGAA	AGATCGGAAGAGCGTCG
1:150951452_5_alt_rc_970	1:150951452	alt	rev	Rep1	T01	HEK293FT	Pro	Library1	1	1	N	ACTGGCCGCTTCACTG	TCCCCATGTTGTACATTTTAGAATTGCAGAGTTGGAGGAAATCTTAGAGAGGATCTAATCTACCACCTTTTCGTTTCTTTTTTTTGAGACAGAGTCTCACTCTGTTGCCCAGGTTAGAGTGCAATGGCGCGATCTCGGCTCATTG	GGTACCTCTAGA	TCATAGTTGC	AGATCGGAAGAGCGTCG
1:150951452_6_scramble_rc_971	1:150951452	scramble	rev	Rep1	T01	HEK293FT	Pro	Library1	49.0514	1.48837	N	ACTGGCCGCTTCACTG	TCCCCATGTTGTACATTTTAGAATTGCAGAGTTGGAGGAAATCTTAGAGAGGATCTAATCTATTTCTCTCTCATTTCTTTCTTTTGAGACAGAGTCTCACTCTGTTGCCCAGGTTAGAGTGCAATGGCGCGATCTCGGCTCATTG	GGTACCTCTAGA	CTACCTCCGA	AGATCGGAAGAGCGTCG
1:150951452_6_scramble_rc_972	1:150951452	scramble	rev	Rep1	T01	HEK293FT	Pro	Library1	38.5653	1.60539	N	ACTGGCCGCTTCACTG	TCCCCATGTTGTACATTTTAGAATTGCAGAGTTGGAGGAAATCTTAGAGAGGATCTAATCTATTTCTCTCTCATTTCTTTCTTTTGAGACAGAGTCTCACTCTGTTGCCCAGGTTAGAGTGCAATGGCGCGATCTCGGCTCATTG	GGTACCTCTAGA	GGGTCCGAGC	AGATCGGAAGAGCGTCG
1:150951452_6_scramble_rc_973	1:150951452	scramble	rev	Rep1	T01	HEK293FT	Pro	Library1	52.5294	1.54643	N	ACTGGCCGCTTCACTG	TCCCCATGTTGTACATTTTAGAATTGCAGAGTTGGAGGAAATCTTAGAGAGGATCTAATCTATTTCTCTCTCATTTCTTTCTTTTGAGACAGAGTCTCACTCTGTTGCCCAGGTTAGAGTGCAATGGCGCGATCTCGGCTCATTG	GGTACCTCTAGA	CTTGCAGCAC	AGATCGGAAGAGCGTCG
1:150951452_6_scramble_rc_974	1:150951452	scramble	rev	Rep1	T01	HEK293FT	Pro	Library1	44.8378	1.29491	N	ACTGGCCGCTTCACTG	TCCCCATGTTGTACATTTTAGAATTGCAGAGTTGGAGGAAATCTTAGAGAGGATCTAATCTATTTCTCTCTCATTTCTTTCTTTTGAGACAGAGTCTCACTCTGTTGCCCAGGTTAGAGTGCAATGGCGCGATCTCGGCTCATTG	GGTACCTCTAGA	GCTATGGTAT	AGATCGGAAGAGCGTCG
1:150951452_6_scramble_rc_975	1:150951452	scramble	rev	Rep1	T01	HEK293FT	Pro	Library1	1	1	N	ACTGGCCGCTTCACTG	TCCCCATGTTGTACATTTTAGAATTGCAGAGTTGGAGGAAATCTTAGAGAGGATCTAATCTATTTCTCTCTCATTTCTTTCTTTTGAGACAGAGTCTCACTCTGTTGCCCAGGTTAGAGTGCAATGGCGCGATCTCGGCTCATTG	GGTACCTCTAGA	TCTAACGGGA	AGATCGGAAGAGCGTCG
1:150951452_6_scramble_rc_976	1:150951452	scramble	rev	Rep1	T01	HEK293FT	Pro	Library1	75.8869	1.25748	N	ACTGGCCGCTTCACTG	TCCCCATGTTGTACATTTTAGAATTGCAGAGTTGGAGGAAATCTTAGAGAGGATCTAATCTATTTCTCTCTCATTTCTTTCTTTTGAGACAGAGTCTCACTCTGTTGCCCAGGTTAGAGTGCAATGGCGCGATCTCGGCTCATTG	GGTACCTCTAGA	TTCTACGTCC	AGATCGGAAGAGCGTCG
1:150951452_6_scramble_rc_977	1:150951452	scramble	rev	Rep1	T01	HEK293FT	Pro	Library1	75.5822	1.5341	N	ACTGGCCGCTTCACTG	TCCCCATGTTGTACATTTTAGAATTGCAGAGTTGGAGGAAATCTTAGAGAGGATCTAATCTATTTCTCTCTCATTTCTTTCTTTTGAGACAGAGTCTCACTCTGTTGCCCAGGTTAGAGTGCAATGGCGCGATCTCGGCTCATTG	GGTACCTCTAGA	TGGCGATGTT	AGATCGGAAGAGCGTCG
1:150951452_6_scramble_rc_978	1:150951452	scramble	rev	Rep1	T01	HEK293FT	Pro	Library1	33.4072	1.23383	N	ACTGGCCGCTTCACTG	TCCCCATGTTGTACATTTTAGAATTGCAGAGTTGGAGGAAATCTTAGAGAGGATCTAATCTATTTCTCTCTCATTTCTTTCTTTTGAGACAGAGTCTCACTCTGTTGCCCAGGTTAGAGTGCAATGGCGCGATCTCGGCTCATTG	GGTACCTCTAGA	ACAGTGATAA	AGATCGGAAGAGCGTCG
1:150951452_6_scramble_rc_979	1:150951452	scramble	rev	Rep1	T01	HEK293FT	Pro	Library1	55.0889	1.36474	N	ACTGGCCGCTTCACTG	TCCCCATGTTGTACATTTTAGAATTGCAGAGTTGGAGGAAATCTTAGAGAGGATCTAATCTATTTCTCTCTCATTTCTTTCTTTTGAGACAGAGTCTCACTCTGTTGCCCAGGTTAGAGTGCAATGGCGCGATCTCGGCTCATTG	GGTACCTCTAGA	TATGTACCGC	AGATCGGAAGAGCGTCG
1:150951452_6_scramble_rc_980	1:150951452	scramble	rev	Rep1	T01	HEK293FT	Pro	Library1	31.1785	1.29863	N	ACTGGCCGCTTCACTG	TCCCCATGTTGTACATTTTAGAATTGCAGAGTTGGAGGAAATCTTAGAGAGGATCTAATCTATTTCTCTCTCATTTCTTTCTTTTGAGACAGAGTCTCACTCTGTTGCCCAGGTTAGAGTGCAATGGCGCGATCTCGGCTCATTG	GGTACCTCTAGA	CTTCTGCCAC	AGATCGGAAGAGCGTCG
1:150669414_1_ref_981	1:150669414	ref	fwd	Rep1	T01	HEK293FT	Pro	Library1	7.08968	0.421461	N	ACTGGCCGCTTCACTG	GAAAGAAAACAAATGGCCCAAATGAATACAAACCTTTCCCTCCCATAAAATAATAATTTTAAAAAATAGAGGTTTTTTTTGGTGGGGGGAAGGGACGTTAGGAAATGTAATTTTCTCGTTGCTTACCTGATGTTACTCCTGGGTT	GGTACCTCTAGA	TATAAATTGC	AGATCGGAAGAGCGTCG
1:150669414_1_ref_982	1:150669414	ref	fwd	Rep1	T01	HEK293FT	Pro	Library1	5.93616	0.525125	N	ACTGGCCGCTTCACTG	GAAAGAAAACAAATGGCCCAAATGAATACAAACCTTTCCCTCCCATAAAATAATAATTTTAAAAAATAGAGGTTTTTTTTGGTGGGGGGAAGGGACGTTAGGAAATGTAATTTTCTCGTTGCTTACCTGATGTTACTCCTGGGTT	GGTACCTCTAGA	CCGGACACAT	AGATCGGAAGAGCGTCG
1:150669414_1_ref_983	1:150669414	ref	fwd	Rep1	T01	HEK293FT	Pro	Library1	4.09054	0.500463	N	ACTGGCCGCTTCACTG	GAAAGAAAACAAATGGCCCAAATGAATACAAACCTTTCCCTCCCATAAAATAATAATTTTAAAAAATAGAGGTTTTTTTTGGTGGGGGGAAGGGACGTTAGGAAATGTAATTTTCTCGTTGCTTACCTGATGTTACTCCTGGGTT	GGTACCTCTAGA	ACACCACTAC	AGATCGGAAGAGCGTCG
1:150669414_1_ref_984	1:150669414	ref	fwd	Rep1	T01	HEK293FT	Pro	Library1	9.28788	0.452235	N	ACTGGCCGCTTCACTG	GAAAGAAAACAAATGGCCCAAATGAATACAAACCTTTCCCTCCCATAAAATAATAATTTTAAAAAATAGAGGTTTTTTTTGGTGGGGGGAAGGGACGTTAGGAAATGTAATTTTCTCGTTGCTTACCTGATGTTACTCCTGGGTT	GGTACCTCTAGA	TTCGAGGTCT	AGATCGGAAGAGCGTCG
1:150669414_1_ref_985	1:150669414	ref	fwd	Rep1	T01	HEK293FT	Pro	Library1	4.06007	0.505719	N	ACTGGCCGCTTCACTG	GAAAGAAAACAAATGGCCCAAATGAATACAAACCTTTCCCTCCCATAAAATAATAATTTTAAAAAATAGAGGTTTTTTTTGGTGGGGGGAAGGGACGTTAGGAAATGTAATTTTCTCGTTGCTTACCTGATGTTACTCCTGGGTT	GGTACCTCTAGA	ATTCGATTAC	AGATCGGAAGAGCGTCG
1:150669414_1_ref_986	1:150669414	ref	fwd	Rep1	T01	HEK293FT	Pro	Library1	9.40105	0.54735	N	ACTGGCCGCTTCACTG	GAAAGAAAACAAATGGCCCAAATGAATACAAACCTTTCCCTCCCATAAAATAATAATTTTAAAAAATAGAGGTTTTTTTTGGTGGGGGGAAGGGACGTTAGGAAATGTAATTTTCTCGTTGCTTACCTGATGTTACTCCTGGGTT	GGTACCTCTAGA	CCTCCTAACA	AGATCGGAAGAGCGTCG
1:150669414_1_ref_987	1:150669414	ref	fwd	Rep1	T01	HEK293FT	Pro	Library1	8.97447	0.554755	N	ACTGGCCGCTTCACTG	GAAAGAAAACAAATGGCCCAAATGAATACAAACCTTTCCCTCCCATAAAATAATAATTTTAAAAAATAGAGGTTTTTTTTGGTGGGGGGAAGGGACGTTAGGAAATGTAATTTTCTCGTTGCTTACCTGATGTTACTCCTGGGTT	GGTACCTCTAGA	CCCGTACTCA	AGATCGGAAGAGCGTCG
1:150669414_1_ref_988	1:150669414	ref	fwd	Rep1	T01	HEK293FT	Pro	Library1	9.00929	0.581026	N	ACTGGCCGCTTCACTG	GAAAGAAAACAAATGGCCCAAATGAATACAAACCTTTCCCTCCCATAAAATAATAATTTTAAAAAATAGAGGTTTTTTTTGGTGGGGGGAAGGGACGTTAGGAAATGTAATTTTCTCGTTGCTTACCTGATGTTACTCCTGGGTT	GGTACCTCTAGA	TACTGCTTTA	AGATCGGAAGAGCGTCG
1:150669414_1_ref_989	1:150669414	ref	fwd	Rep1	T01	HEK293FT	Pro	Library1	5.80993	0.642681	N	ACTGGCCGCTTCACTG	GAAAGAAAACAAATGGCCCAAATGAATACAAACCTTTCCCTCCCATAAAATAATAATTTTAAAAAATAGAGGTTTTTTTTGGTGGGGGGAAGGGACGTTAGGAAATGTAATTTTCTCGTTGCTTACCTGATGTTACTCCTGGGTT	GGTACCTCTAGA	GCAATCTTCC	AGATCGGAAGAGCGTCG
1:150669414_1_ref_990	1:150669414	ref	fwd	Rep1	T01	HEK293FT	Pro	Library1	7.62943	0.534585	N	ACTGGCCGCTTCACTG	GAAAGAAAACAAATGGCCCAAATGAATACAAACCTTTCCCTCCCATAAAATAATAATTTTAAAAAATAGAGGTTTTTTTTGGTGGGGGGAAGGGACGTTAGGAAATGTAATTTTCTCGTTGCTTACCTGATGTTACTCCTGGGTT	GGTACCTCTAGA	GTTGAACTTT	AGATCGGAAGAGCGTCG
1:150669414_2_alt_991	1:150669414	alt	fwd	Rep1	T01	HEK293FT	Pro	Library1	6.77192	0.679518	N	ACTGGCCGCTTCACTG	GAAAGAAAACAAATGGCCCAAATGAATACAAACCTTTCCCTCCCATAAAATAATAATTTTAAAAAATAGAGGGTTTTTTTGGTGGGGGGAAGGGACGTTAGGAAATGTAATTTTCTCGTTGCTTACCTGATGTTACTCCTGGGTT	GGTACCTCTAGA	ACGCGGAGCT	AGATCGGAAGAGCGTCG
1:150669414_2_alt_992	1:150669414	alt	fwd	Rep1	T01	HEK293FT	Pro	Library1	8.35636	0.447948	N	ACTGGCCGCTTCACTG	GAAAGAAAACAAATGGCCCAAATGAATACAAACCTTTCCCTCCCATAAAATAATAATTTTAAAAAATAGAGGGTTTTTTTGGTGGGGGGAAGGGACGTTAGGAAATGTAATTTTCTCGTTGCTTACCTGATGTTACTCCTGGGTT	GGTACCTCTAGA	TTGCTATTAA	AGATCGGAAGAGCGTCG
1:150669414_2_alt_993	1:150669414	alt	fwd	Rep1	T01	HEK293FT	Pro	Library1	8.76118	0.423595	N	ACTGGCCGCTTCACTG	GAAAGAAAACAAATGGCCCAAATGAATACAAACCTTTCCCTCCCATAAAATAATAATTTTAAAAAATAGAGGGTTTTTTTGGTGGGGGGAAGGGACGTTAGGAAATGTAATTTTCTCGTTGCTTACCTGATGTTACTCCTGGGTT	GGTACCTCTAGA	TAAGGTCCAA	AGATCGGAAGAGCGTCG
1:150669414_2_alt_994	1:150669414	alt	fwd	Rep1	T01	HEK293FT	Pro	Library1	2.69327	0.43505	N	ACTGGCCGCTTCACTG	GAAAGAAAACAAATGGCCCAAATGAATACAAACCTTTCCCTCCCATAAAATAATAATTTTAAAAAATAGAGGGTTTTTTTGGTGGGGGGAAGGGACGTTAGGAAATGTAATTTTCTCGTTGCTTACCTGATGTTACTCCTGGGTT	GGTACCTCTAGA	ACTTCCGCTT	AGATCGGAAGAGCGTCG
1:150669414_2_alt_995	1:150669414	alt	fwd	Rep1	T01	HEK293FT	Pro	Library1	4.22984	0.525972	N	ACTGGCCGCTTCACTG	GAAAGAAAACAAATGGCCCAAATGAATACAAACCTTTCCCTCCCATAAAATAATAATTTTAAAAAATAGAGGGTTTTTTTGGTGGGGGGAAGGGACGTTAGGAAATGTAATTTTCTCGTTGCTTACCTGATGTTACTCCTGGGTT	GGTACCTCTAGA	CGCATCCAAG	AGATCGGAAGAGCGTCG
1:150669414_2_alt_996	1:150669414	alt	fwd	Rep1	T01	HEK293FT	Pro	Library1	3.45938	0.443169	N	ACTGGCCGCTTCACTG	GAAAGAAAACAAATGGCCCAAATGAATACAAACCTTTCCCTCCCATAAAATAATAATTTTAAAAAATAGAGGGTTTTTTTGGTGGGGGGAAGGGACGTTAGGAAATGTAATTTTCTCGTTGCTTACCTGATGTTACTCCTGGGTT	GGTACCTCTAGA	GACCAAGGCG	AGATCGGAAGAGCGTCG
1:150669414_2_alt_997	1:150669414	alt	fwd	Rep1	T01	HEK293FT	Pro	Library1	3.36797	0.434235	N	ACTGGCCGCTTCACTG	GAAAGAAAACAAATGGCCCAAATGAATACAAACCTTTCCCTCCCATAAAATAATAATTTTAAAAAATAGAGGGTTTTTTTGGTGGGGGGAAGGGACGTTAGGAAATGTAATTTTCTCGTTGCTTACCTGATGTTACTCCTGGGTT	GGTACCTCTAGA	ACGATGTGGA	AGATCGGAAGAGCGTCG
1:150669414_2_alt_998	1:150669414	alt	fwd	Rep1	T01	HEK293FT	Pro	Library1	9.17906	0.403601	N	ACTGGCCGCTTCACTG	GAAAGAAAACAAATGGCCCAAATGAATACAAACCTTTCCCTCCCATAAAATAATAATTTTAAAAAATAGAGGGTTTTTTTGGTGGGGGGAAGGGACGTTAGGAAATGTAATTTTCTCGTTGCTTACCTGATGTTACTCCTGGGTT	GGTACCTCTAGA	AGGAGTCACG	AGATCGGAAGAGCGTCG
1:150669414_2_alt_999	1:150669414	alt	fwd	Rep1	T01	HEK293FT	Pro	Library1	7.60767	0.433544	N	ACTGGCCGCTTCACTG	GAAAGAAAACAAATGGCCCAAATGAATACAAACCTTTCCCTCCCATAAAATAATAATTTTAAAAAATAGAGGGTTTTTTTGGTGGGGGGAAGGGACGTTAGGAAATGTAATTTTCTCGTTGCTTACCTGATGTTACTCCTGGGTT	GGTACCTCTAGA	AATTAATGTT	AGATCGGAAGAGCGTCG
1:150669414_2_alt_1000	1:150669414	alt	fwd	Rep1	T01	HEK293FT	Pro	Library1	3.01103	0.389126	N	ACTGGCCGCTTCACTG	GAAAGAAAACAAATGGCCCAAATGAATACAAACCTTTCCCTCCCATAAAATAATAATTTTAAAAAATAGAGGGTTTTTTTGGTGGGGGGAAGGGACGTTAGGAAATGTAATTTTCTCGTTGCTTACCTGATGTTACTCCTGGGTT	GGTACCTCTAGA	ACTATGACAT	AGATCGGAAGAGCGTCG
1:150669414_3_scramble_1001	1:150669414	scramble	fwd	Rep1	T01	HEK293FT	Pro	Library1	10.9115	0.450141	N	ACTGGCCGCTTCACTG	GAAAGAAAACAAATGGCCCAAATGAATACAAACCTTTCCCTCCCATAAAATAATAATTTTAATGTTAATTTAATTAGTGGGTAGGGGGGAAGGGACGTTAGGAAATGTAATTTTCTCGTTGCTTACCTGATGTTACTCCTGGGTT	GGTACCTCTAGA	CGTCACATGT	AGATCGGAAGAGCGTCG
1:150669414_3_scramble_1002	1:150669414	scramble	fwd	Rep1	T01	HEK293FT	Pro	Library1	11.7037	0.570747	N	ACTGGCCGCTTCACTG	GAAAGAAAACAAATGGCCCAAATGAATACAAACCTTTCCCTCCCATAAAATAATAATTTTAATGTTAATTTAATTAGTGGGTAGGGGGGAAGGGACGTTAGGAAATGTAATTTTCTCGTTGCTTACCTGATGTTACTCCTGGGTT	GGTACCTCTAGA	TTGGCGGCGG	AGATCGGAAGAGCGTCG
1:150669414_3_scramble_1003	1:150669414	scramble	fwd	Rep1	T01	HEK293FT	Pro	Library1	9.41411	0.471399	N	ACTGGCCGCTTCACTG	GAAAGAAAACAAATGGCCCAAATGAATACAAACCTTTCCCTCCCATAAAATAATAATTTTAATGTTAATTTAATTAGTGGGTAGGGGGGAAGGGACGTTAGGAAATGTAATTTTCTCGTTGCTTACCTGATGTTACTCCTGGGTT	GGTACCTCTAGA	GGGTATTCCC	AGATCGGAAGAGCGTCG
1:150669414_3_scramble_1004	1:150669414	scramble	fwd	Rep1	T01	HEK293FT	Pro	Library1	6.04934	0.547667	N	ACTGGCCGCTTCACTG	GAAAGAAAACAAATGGCCCAAATGAATACAAACCTTTCCCTCCCATAAAATAATAATTTTAATGTTAATTTAATTAGTGGGTAGGGGGGAAGGGACGTTAGGAAATGTAATTTTCTCGTTGCTTACCTGATGTTACTCCTGGGTT	GGTACCTCTAGA	CGAACGACAG	AGATCGGAAGAGCGTCG
1:150669414_3_scramble_1005	1:150669414	scramble	fwd	Rep1	T01	HEK293FT	Pro	Library1	3.71184	0.446204	N	ACTGGCCGCTTCACTG	GAAAGAAAACAAATGGCCCAAATGAATACAAACCTTTCCCTCCCATAAAATAATAATTTTAATGTTAATTTAATTAGTGGGTAGGGGGGAAGGGACGTTAGGAAATGTAATTTTCTCGTTGCTTACCTGATGTTACTCCTGGGTT	GGTACCTCTAGA	TAGATCTACT	AGATCGGAAGAGCGTCG
1:150669414_3_scramble_1006	1:150669414	scramble	fwd	Rep1	T01	HEK293FT	Pro	Library1	11.3207	0.518132	N	ACTGGCCGCTTCACTG	GAAAGAAAACAAATGGCCCAAATGAATACAAACCTTTCCCTCCCATAAAATAATAATTTTAATGTTAATTTAATTAGTGGGTAGGGGGGAAGGGACGTTAGGAAATGTAATTTTCTCGTTGCTTACCTGATGTTACTCCTGGGTT	GGTACCTCTAGA	TTATCTGCCC	AGATCGGAAGAGCGTCG
1:150669414_3_scramble_1007	1:150669414	scramble	fwd	Rep1	T01	HEK293FT	Pro	Library1	6.88074	0.46612	N	ACTGGCCGCTTCACTG	GAAAGAAAACAAATGGCCCAAATGAATACAAACCTTTCCCTCCCATAAAATAATAATTTTAATGTTAATTTAATTAGTGGGTAGGGGGGAAGGGACGTTAGGAAATGTAATTTTCTCGTTGCTTACCTGATGTTACTCCTGGGTT	GGTACCTCTAGA	CCCACACTTG	AGATCGGAAGAGCGTCG
1:150669414_3_scramble_1008	1:150669414	scramble	fwd	Rep1	T01	HEK293FT	Pro	Library1	12.4568	0.533772	N	ACTGGCCGCTTCACTG	GAAAGAAAACAAATGGCCCAAATGAATACAAACCTTTCCCTCCCATAAAATAATAATTTTAATGTTAATTTAATTAGTGGGTAGGGGGGAAGGGACGTTAGGAAATGTAATTTTCTCGTTGCTTACCTGATGTTACTCCTGGGTT	GGTACCTCTAGA	GTTCCTCCTT	AGATCGGAAGAGCGTCG
1:150669414_3_scramble_1009	1:150669414	scramble	fwd	Rep1	T01	HEK293FT	Pro	Library1	10.0714	0.446759	N	ACTGGCCGCTTCACTG	GAAAGAAAACAAATGGCCCAAATGAATACAAACCTTTCCCTCCCATAAAATAATAATTTTAATGTTAATTTAATTAGTGGGTAGGGGGGAAGGGACGTTAGGAAATGTAATTTTCTCGTTGCTTACCTGATGTTACTCCTGGGTT	GGTACCTCTAGA	TGTAACATGA	AGATCGGAAGAGCGTCG
1:150669414_3_scramble_1010	1:150669414	scramble	fwd	Rep1	T01	HEK293FT	Pro	Library1	5.03947	0.500438	N	ACTGGCCGCTTCACTG	GAAAGAAAACAAATGGCCCAAATGAATACAAACCTTTCCCTCCCATAAAATAATAATTTTAATGTTAATTTAATTAGTGGGTAGGGGGGAAGGGACGTTAGGAAATGTAATTTTCTCGTTGCTTACCTGATGTTACTCCTGGGTT	GGTACCTCTAGA	CGCGCACAAG	AGATCGGAAGAGCGTCG
1:150669414_4_ref_rc_1011	1:150669414	ref	rev	Rep1	T01	HEK293FT	Pro	Library1	1.00435	1.00435	N	ACTGGCCGCTTCACTG	AACCCAGGAGTAACATCAGGTAAGCAACGAGAAAATTACATTTCCTAACGTCCCTTCCCCCCACCAAAAAAAACCTCTATTTTTTAAAATTATTATTTTATGGGAGGGAAAGGTTTGTATTCATTTGGGCCATTTGTTTTCTTTC	GGTACCTCTAGA	TCGTGGACAG	AGATCGGAAGAGCGTCG
1:150669414_4_ref_rc_1012	1:150669414	ref	rev	Rep1	T01	HEK293FT	Pro	Library1	5.42252	0.497873	N	ACTGGCCGCTTCACTG	AACCCAGGAGTAACATCAGGTAAGCAACGAGAAAATTACATTTCCTAACGTCCCTTCCCCCCACCAAAAAAAACCTCTATTTTTTAAAATTATTATTTTATGGGAGGGAAAGGTTTGTATTCATTTGGGCCATTTGTTTTCTTTC	GGTACCTCTAGA	CTGATGCTGT	AGATCGGAAGAGCGTCG
1:150669414_4_ref_rc_1013	1:150669414	ref	rev	Rep1	T01	HEK293FT	Pro	Library1	4.80441	0.65065	N	ACTGGCCGCTTCACTG	AACCCAGGAGTAACATCAGGTAAGCAACGAGAAAATTACATTTCCTAACGTCCCTTCCCCCCACCAAAAAAAACCTCTATTTTTTAAAATTATTATTTTATGGGAGGGAAAGGTTTGTATTCATTTGGGCCATTTGTTTTCTTTC	GGTACCTCTAGA	GAGTTACGCC	AGATCGGAAGAGCGTCG
1:150669414_4_ref_rc_1014	1:150669414	ref	rev	Rep1	T01	HEK293FT	Pro	Library1	1.00435	0.999816	N	ACTGGCCGCTTCACTG	AACCCAGGAGTAACATCAGGTAAGCAACGAGAAAATTACATTTCCTAACGTCCCTTCCCCCCACCAAAAAAAACCTCTATTTTTTAAAATTATTATTTTATGGGAGGGAAAGGTTTGTATTCATTTGGGCCATTTGTTTTCTTTC	GGTACCTCTAGA	TCAGTCACCT	AGATCGGAAGAGCGTCG
1:150669414_4_ref_rc_1015	1:150669414	ref	rev	Rep1	T01	HEK293FT	Pro	Library1	7.1985	0.684607	N	ACTGGCCGCTTCACTG	AACCCAGGAGTAACATCAGGTAAGCAACGAGAAAATTACATTTCCTAACGTCCCTTCCCCCCACCAAAAAAAACCTCTATTTTTTAAAATTATTATTTTATGGGAGGGAAAGGTTTGTATTCATTTGGGCCATTTGTTTTCTTTC	GGTACCTCTAGA	CTGATTTACT	AGATCGGAAGAGCGTCG
1:150669414_4_ref_rc_1016	1:150669414	ref	rev	Rep1	T01	HEK293FT	Pro	Library1	7.03309	0.673819	N	ACTGGCCGCTTCACTG	AACCCAGGAGTAACATCAGGTAAGCAACGAGAAAATTACATTTCCTAACGTCCCTTCCCCCCACCAAAAAAAACCTCTATTTTTTAAAATTATTATTTTATGGGAGGGAAAGGTTTGTATTCATTTGGGCCATTTGTTTTCTTTC	GGTACCTCTAGA	CCCGTATCGG	AGATCGGAAGAGCGTCG
1:150669414_4_ref_rc_1017	1:150669414	ref	rev	Rep1	T01	HEK293FT	Pro	Library1	4.00784	0.695846	N	ACTGGCCGCTTCACTG	AACCCAGGAGTAACATCAGGTAAGCAACGAGAAAATTACATTTCCTAACGTCCCTTCCCCCCACCAAAAAAAACCTCTATTTTTTAAAATTATTATTTTATGGGAGGGAAAGGTTTGTATTCATTTGGGCCATTTGTTTTCTTTC	GGTACCTCTAGA	GTGGATTCGC	AGATCGGAAGAGCGTCG
1:150669414_4_ref_rc_1018	1:150669414	ref	rev	Rep1	T01	HEK293FT	Pro	Library1	3.86855	0.730974	N	ACTGGCCGCTTCACTG	AACCCAGGAGTAACATCAGGTAAGCAACGAGAAAATTACATTTCCTAACGTCCCTTCCCCCCACCAAAAAAAACCTCTATTTTTTAAAATTATTATTTTATGGGAGGGAAAGGTTTGTATTCATTTGGGCCATTTGTTTTCTTTC	GGTACCTCTAGA	CCTCCTATCG	AGATCGGAAGAGCGTCG
1:150669414_4_ref_rc_1019	1:150669414	ref	rev	Rep1	T01	HEK293FT	Pro	Library1	8.22142	0.451589	N	ACTGGCCGCTTCACTG	AACCCAGGAGTAACATCAGGTAAGCAACGAGAAAATTACATTTCCTAACGTCCCTTCCCCCCACCAAAAAAAACCTCTATTTTTTAAAATTATTATTTTATGGGAGGGAAAGGTTTGTATTCATTTGGGCCATTTGTTTTCTTTC	GGTACCTCTAGA	AAGTGAATCG	AGATCGGAAGAGCGTCG
1:150669414_4_ref_rc_1020	1:150669414	ref	rev	Rep1	T01	HEK293FT	Pro	Library1	1.84446	0.455525	N	ACTGGCCGCTTCACTG	AACCCAGGAGTAACATCAGGTAAGCAACGAGAAAATTACATTTCCTAACGTCCCTTCCCCCCACCAAAAAAAACCTCTATTTTTTAAAATTATTATTTTATGGGAGGGAAAGGTTTGTATTCATTTGGGCCATTTGTTTTCTTTC	GGTACCTCTAGA	TAAAGTACTA	AGATCGGAAGAGCGTCG
1:150669414_5_alt_rc_1021	1:150669414	alt	rev	Rep1	T01	HEK293FT	Pro	Library1	1	0.995483	N	ACTGGCCGCTTCACTG	AACCCAGGAGTAACATCAGGTAAGCAACGAGAAAATTACATTTCCTAACGTCCCTTCCCCCCACCAAAAAAACCCTCTATTTTTTAAAATTATTATTTTATGGGAGGGAAAGGTTTGTATTCATTTGGGCCATTTGTTTTCTTTC	GGTACCTCTAGA	TCAAGAGCAG	AGATCGGAAGAGCGTCG
1:150669414_5_alt_rc_1022	1:150669414	alt	rev	Rep1	T01	HEK293FT	Pro	Library1	4.29513	0.535602	N	ACTGGCCGCTTCACTG	AACCCAGGAGTAACATCAGGTAAGCAACGAGAAAATTACATTTCCTAACGTCCCTTCCCCCCACCAAAAAAACCCTCTATTTTTTAAAATTATTATTTTATGGGAGGGAAAGGTTTGTATTCATTTGGGCCATTTGTTTTCTTTC	GGTACCTCTAGA	ACATGAGCGT	AGATCGGAAGAGCGTCG
1:150669414_5_alt_rc_1023	1:150669414	alt	rev	Rep1	T01	HEK293FT	Pro	Library1	2.36245	0.688358	N	ACTGGCCGCTTCACTG	AACCCAGGAGTAACATCAGGTAAGCAACGAGAAAATTACATTTCCTAACGTCCCTTCCCCCCACCAAAAAAACCCTCTATTTTTTAAAATTATTATTTTATGGGAGGGAAAGGTTTGTATTCATTTGGGCCATTTGTTTTCTTTC	GGTACCTCTAGA	GGGTGTATCT	AGATCGGAAGAGCGTCG
1:150669414_5_alt_rc_1024	1:150669414	alt	rev	Rep1	T01	HEK293FT	Pro	Library1	7.43355	0.656008	N	ACTGGCCGCTTCACTG	AACCCAGGAGTAACATCAGGTAAGCAACGAGAAAATTACATTTCCTAACGTCCCTTCCCCCCACCAAAAAAACCCTCTATTTTTTAAAATTATTATTTTATGGGAGGGAAAGGTTTGTATTCATTTGGGCCATTTGTTTTCTTTC	GGTACCTCTAGA	GTTGAGTGGC	AGATCGGAAGAGCGTCG
1:150669414_5_alt_rc_1025	1:150669414	alt	rev	Rep1	T01	HEK293FT	Pro	Library1	2.58009	0.832078	N	ACTGGCCGCTTCACTG	AACCCAGGAGTAACATCAGGTAAGCAACGAGAAAATTACATTTCCTAACGTCCCTTCCCCCCACCAAAAAAACCCTCTATTTTTTAAAATTATTATTTTATGGGAGGGAAAGGTTTGTATTCATTTGGGCCATTTGTTTTCTTTC	GGTACCTCTAGA	TTCCAGGGCG	AGATCGGAAGAGCGTCG
1:150669414_5_alt_rc_1026	1:150669414	alt	rev	Rep1	T01	HEK293FT	Pro	Library1	1.90975	0.563154	N	ACTGGCCGCTTCACTG	AACCCAGGAGTAACATCAGGTAAGCAACGAGAAAATTACATTTCCTAACGTCCCTTCCCCCCACCAAAAAAACCCTCTATTTTTTAAAATTATTATTTTATGGGAGGGAAAGGTTTGTATTCATTTGGGCCATTTGTTTTCTTTC	GGTACCTCTAGA	GTATACACCG	AGATCGGAAGAGCGTCG
1:150669414_5_alt_rc_1027	1:150669414	alt	rev	Rep1	T01	HEK293FT	Pro	Library1	1	1	N	ACTGGCCGCTTCACTG	AACCCAGGAGTAACATCAGGTAAGCAACGAGAAAATTACATTTCCTAACGTCCCTTCCCCCCACCAAAAAAACCCTCTATTTTTTAAAATTATTATTTTATGGGAGGGAAAGGTTTGTATTCATTTGGGCCATTTGTTTTCTTTC	GGTACCTCTAGA	TCTATCCCAC	AGATCGGAAGAGCGTCG
1:150669414_5_alt_rc_1028	1:150669414	alt	rev	Rep1	T01	HEK293FT	Pro	Library1	2.12304	0.82032	N	ACTGGCCGCTTCACTG	AACCCAGGAGTAACATCAGGTAAGCAACGAGAAAATTACATTTCCTAACGTCCCTTCCCCCCACCAAAAAAACCCTCTATTTTTTAAAATTATTATTTTATGGGAGGGAAAGGTTTGTATTCATTTGGGCCATTTGTTTTCTTTC	GGTACCTCTAGA	GATCACCTTC	AGATCGGAAGAGCGTCG
1:150669414_5_alt_rc_1029	1:150669414	alt	rev	Rep1	T01	HEK293FT	Pro	Library1	4.75218	0.582706	N	ACTGGCCGCTTCACTG	AACCCAGGAGTAACATCAGGTAAGCAACGAGAAAATTACATTTCCTAACGTCCCTTCCCCCCACCAAAAAAACCCTCTATTTTTTAAAATTATTATTTTATGGGAGGGAAAGGTTTGTATTCATTTGGGCCATTTGTTTTCTTTC	GGTACCTCTAGA	AAGCATAGGA	AGATCGGAAGAGCGTCG
1:150669414_5_alt_rc_1030	1:150669414	alt	rev	Rep1	T01	HEK293FT	Pro	Library1	1.70952	0.915832	N	ACTGGCCGCTTCACTG	AACCCAGGAGTAACATCAGGTAAGCAACGAGAAAATTACATTTCCTAACGTCCCTTCCCCCCACCAAAAAAACCCTCTATTTTTTAAAATTATTATTTTATGGGAGGGAAAGGTTTGTATTCATTTGGGCCATTTGTTTTCTTTC	GGTACCTCTAGA	AACCAGCAGG	AGATCGGAAGAGCGTCG
1:150669414_6_scramble_rc_1031	1:150669414	scramble	rev	Rep1	T01	HEK293FT	Pro	Library1	20.9449	0.808514	N	ACTGGCCGCTTCACTG	AACCCAGGAGTAACATCAGGTAAGCAACGAGAAAATTACATTTCCTAACGTCCCTTCCCCCCTACCCACTAATTAAATTAACATTAAAATTATTATTTTATGGGAGGGAAAGGTTTGTATTCATTTGGGCCATTTGTTTTCTTTC	GGTACCTCTAGA	ATGGCGCGCA	AGATCGGAAGAGCGTCG
1:150669414_6_scramble_rc_1032	1:150669414	scramble	rev	Rep1	T01	HEK293FT	Pro	Library1	7.02003	0.703774	N	ACTGGCCGCTTCACTG	AACCCAGGAGTAACATCAGGTAAGCAACGAGAAAATTACATTTCCTAACGTCCCTTCCCCCCTACCCACTAATTAAATTAACATTAAAATTATTATTTTATGGGAGGGAAAGGTTTGTATTCATTTGGGCCATTTGTTTTCTTTC	GGTACCTCTAGA	GAGCCACGAT	AGATCGGAAGAGCGTCG
1:150669414_6_scramble_rc_1033	1:150669414	scramble	rev	Rep1	T01	HEK293FT	Pro	Library1	6.48463	0.52671	N	ACTGGCCGCTTCACTG	AACCCAGGAGTAACATCAGGTAAGCAACGAGAAAATTACATTTCCTAACGTCCCTTCCCCCCTACCCACTAATTAAATTAACATTAAAATTATTATTTTATGGGAGGGAAAGGTTTGTATTCATTTGGGCCATTTGTTTTCTTTC	GGTACCTCTAGA	AAAGACAAGC	AGATCGGAAGAGCGTCG
1:150669414_6_scramble_rc_1034	1:150669414	scramble	rev	Rep1	T01	HEK293FT	Pro	Library1	9.82764	0.571432	N	ACTGGCCGCTTCACTG	AACCCAGGAGTAACATCAGGTAAGCAACGAGAAAATTACATTTCCTAACGTCCCTTCCCCCCTACCCACTAATTAAATTAACATTAAAATTATTATTTTATGGGAGGGAAAGGTTTGTATTCATTTGGGCCATTTGTTTTCTTTC	GGTACCTCTAGA	CGGCGAGAAC	AGATCGGAAGAGCGTCG
1:150669414_6_scramble_rc_1035	1:150669414	scramble	rev	Rep1	T01	HEK293FT	Pro	Library1	4.22548	0.494464	N	ACTGGCCGCTTCACTG	AACCCAGGAGTAACATCAGGTAAGCAACGAGAAAATTACATTTCCTAACGTCCCTTCCCCCCTACCCACTAATTAAATTAACATTAAAATTATTATTTTATGGGAGGGAAAGGTTTGTATTCATTTGGGCCATTTGTTTTCTTTC	GGTACCTCTAGA	AGGTTCGTCT	AGATCGGAAGAGCGTCG
1:150669414_6_scramble_rc_1036	1:150669414	scramble	rev	Rep1	T01	HEK293FT	Pro	Library1	14.89	0.61473	N	ACTGGCCGCTTCACTG	AACCCAGGAGTAACATCAGGTAAGCAACGAGAAAATTACATTTCCTAACGTCCCTTCCCCCCTACCCACTAATTAAATTAACATTAAAATTATTATTTTATGGGAGGGAAAGGTTTGTATTCATTTGGGCCATTTGTTTTCTTTC	GGTACCTCTAGA	CGCGTACAAC	AGATCGGAAGAGCGTCG
1:150669414_6_scramble_rc_1037	1:150669414	scramble	rev	Rep1	T01	HEK293FT	Pro	Library1	5.87522	0.508509	N	ACTGGCCGCTTCACTG	AACCCAGGAGTAACATCAGGTAAGCAACGAGAAAATTACATTTCCTAACGTCCCTTCCCCCCTACCCACTAATTAAATTAACATTAAAATTATTATTTTATGGGAGGGAAAGGTTTGTATTCATTTGGGCCATTTGTTTTCTTTC	GGTACCTCTAGA	TAATCGGTAA	AGATCGGAAGAGCGTCG
1:150669414_6_scramble_rc_1038	1:150669414	scramble	rev	Rep1	T01	HEK293FT	Pro	Library1	6.3758	0.801868	N	ACTGGCCGCTTCACTG	AACCCAGGAGTAACATCAGGTAAGCAACGAGAAAATTACATTTCCTAACGTCCCTTCCCCCCTACCCACTAATTAAATTAACATTAAAATTATTATTTTATGGGAGGGAAAGGTTTGTATTCATTTGGGCCATTTGTTTTCTTTC	GGTACCTCTAGA	TTGCGTGACT	AGATCGGAAGAGCGTCG
1:150669414_6_scramble_rc_1039	1:150669414	scramble	rev	Rep1	T01	HEK293FT	Pro	Library1	9.71011	0.632702	N	ACTGGCCGCTTCACTG	AACCCAGGAGTAACATCAGGTAAGCAACGAGAAAATTACATTTCCTAACGTCCCTTCCCCCCTACCCACTAATTAAATTAACATTAAAATTATTATTTTATGGGAGGGAAAGGTTTGTATTCATTTGGGCCATTTGTTTTCTTTC	GGTACCTCTAGA	CTAACTGAAC	AGATCGGAAGAGCGTCG
1:150669414_6_scramble_rc_1040	1:150669414	scramble	rev	Rep1	T01	HEK293FT	Pro	Library1	16.4962	0.626906	N	ACTGGCCGCTTCACTG	AACCCAGGAGTAACATCAGGTAAGCAACGAGAAAATTACATTTCCTAACGTCCCTTCCCCCCTACCCACTAATTAAATTAACATTAAAATTATTATTTTATGGGAGGGAAAGGTTTGTATTCATTTGGGCCATTTGTTTTCTTTC	GGTACCTCTAGA	GGTTCAGTGG	AGATCGGAAGAGCGTCG
1:150946490_1_ref_1041	1:150946490	ref	fwd	Rep1	T01	HEK293FT	Pro	Library1	1.10012	0.76632	N	ACTGGCCGCTTCACTG	CTACGGCCCAGAAAGCCAGTTCCACCAGGAGCTCCCTTGCCAGCCATCCACACCTCATAACGGTATGCCTTAGCCCTACCGGGCCGGGGCAGGCGCTCCGGGCCGCTCCTTCCTGTTTCCCGTTAAGCACATGGAAGCTCTGACC	GGTACCTCTAGA	CCTCAGCCTC	AGATCGGAAGAGCGTCG
1:150946490_1_ref_1042	1:150946490	ref	fwd	Rep1	T01	HEK293FT	Pro	Library1	1.38741	0.665607	N	ACTGGCCGCTTCACTG	CTACGGCCCAGAAAGCCAGTTCCACCAGGAGCTCCCTTGCCAGCCATCCACACCTCATAACGGTATGCCTTAGCCCTACCGGGCCGGGGCAGGCGCTCCGGGCCGCTCCTTCCTGTTTCCCGTTAAGCACATGGAAGCTCTGACC	GGTACCTCTAGA	ACTCACATCA	AGATCGGAAGAGCGTCG
1:150946490_1_ref_1043	1:150946490	ref	fwd	Rep1	T01	HEK293FT	Pro	Library1	1	0.991007	N	ACTGGCCGCTTCACTG	CTACGGCCCAGAAAGCCAGTTCCACCAGGAGCTCCCTTGCCAGCCATCCACACCTCATAACGGTATGCCTTAGCCCTACCGGGCCGGGGCAGGCGCTCCGGGCCGCTCCTTCCTGTTTCCCGTTAAGCACATGGAAGCTCTGACC	GGTACCTCTAGA	TCCTTAGCAT	AGATCGGAAGAGCGTCG
1:150946490_1_ref_1044	1:150946490	ref	fwd	Rep1	T01	HEK293FT	Pro	Library1	6.99827	0.639355	N	ACTGGCCGCTTCACTG	CTACGGCCCAGAAAGCCAGTTCCACCAGGAGCTCCCTTGCCAGCCATCCACACCTCATAACGGTATGCCTTAGCCCTACCGGGCCGGGGCAGGCGCTCCGGGCCGCTCCTTCCTGTTTCCCGTTAAGCACATGGAAGCTCTGACC	GGTACCTCTAGA	TGAGCAAGCA	AGATCGGAAGAGCGTCG
1:150946490_1_ref_1045	1:150946490	ref	fwd	Rep1	T01	HEK293FT	Pro	Library1	1.80964	0.527282	N	ACTGGCCGCTTCACTG	CTACGGCCCAGAAAGCCAGTTCCACCAGGAGCTCCCTTGCCAGCCATCCACACCTCATAACGGTATGCCTTAGCCCTACCGGGCCGGGGCAGGCGCTCCGGGCCGCTCCTTCCTGTTTCCCGTTAAGCACATGGAAGCTCTGACC	GGTACCTCTAGA	CTTTATAAGA	AGATCGGAAGAGCGTCG
1:150946490_1_ref_1046	1:150946490	ref	fwd	Rep1	T01	HEK293FT	Pro	Library1	1	1	N	ACTGGCCGCTTCACTG	CTACGGCCCAGAAAGCCAGTTCCACCAGGAGCTCCCTTGCCAGCCATCCACACCTCATAACGGTATGCCTTAGCCCTACCGGGCCGGGGCAGGCGCTCCGGGCCGCTCCTTCCTGTTTCCCGTTAAGCACATGGAAGCTCTGACC	GGTACCTCTAGA	TCCTACCACG	AGATCGGAAGAGCGTCG
1:150946490_1_ref_1047	1:150946490	ref	fwd	Rep1	T01	HEK293FT	Pro	Library1	3.30267	0.571165	N	ACTGGCCGCTTCACTG	CTACGGCCCAGAAAGCCAGTTCCACCAGGAGCTCCCTTGCCAGCCATCCACACCTCATAACGGTATGCCTTAGCCCTACCGGGCCGGGGCAGGCGCTCCGGGCCGCTCCTTCCTGTTTCCCGTTAAGCACATGGAAGCTCTGACC	GGTACCTCTAGA	CACGATGTTT	AGATCGGAAGAGCGTCG
1:150946490_1_ref_1048	1:150946490	ref	fwd	Rep1	T01	HEK293FT	Pro	Library1	2.71503	0.52242	N	ACTGGCCGCTTCACTG	CTACGGCCCAGAAAGCCAGTTCCACCAGGAGCTCCCTTGCCAGCCATCCACACCTCATAACGGTATGCCTTAGCCCTACCGGGCCGGGGCAGGCGCTCCGGGCCGCTCCTTCCTGTTTCCCGTTAAGCACATGGAAGCTCTGACC	GGTACCTCTAGA	GTTAAGCTAC	AGATCGGAAGAGCGTCG
1:150946490_1_ref_1049	1:150946490	ref	fwd	Rep1	T01	HEK293FT	Pro	Library1	5.42252	0.533906	N	ACTGGCCGCTTCACTG	CTACGGCCCAGAAAGCCAGTTCCACCAGGAGCTCCCTTGCCAGCCATCCACACCTCATAACGGTATGCCTTAGCCCTACCGGGCCGGGGCAGGCGCTCCGGGCCGCTCCTTCCTGTTTCCCGTTAAGCACATGGAAGCTCTGACC	GGTACCTCTAGA	AAGTTTGCTT	AGATCGGAAGAGCGTCG
1:150946490_1_ref_1050	1:150946490	ref	fwd	Rep1	T01	HEK293FT	Pro	Library1	1.50493	0.711155	N	ACTGGCCGCTTCACTG	CTACGGCCCAGAAAGCCAGTTCCACCAGGAGCTCCCTTGCCAGCCATCCACACCTCATAACGGTATGCCTTAGCCCTACCGGGCCGGGGCAGGCGCTCCGGGCCGCTCCTTCCTGTTTCCCGTTAAGCACATGGAAGCTCTGACC	GGTACCTCTAGA	TGTGGTACTT	AGATCGGAAGAGCGTCG
1:150946490_2_alt_1051	1:150946490	alt	fwd	Rep1	T01	HEK293FT	Pro	Library1	2.38857	0.636246	N	ACTGGCCGCTTCACTG	CTACGGCCCAGAAAGCCAGTTCCACCAGGAGCTCCCTTGCCAGCCATCCACACCTCATAACGGTATGCCTTAACCCTACCGGGCCGGGGCAGGCGCTCCGGGCCGCTCCTTCCTGTTTCCCGTTAAGCACATGGAAGCTCTGACC	GGTACCTCTAGA	CCGTATGTTT	AGATCGGAAGAGCGTCG
1:150946490_2_alt_1052	1:150946490	alt	fwd	Rep1	T01	HEK293FT	Pro	Library1	2.90656	0.578988	N	ACTGGCCGCTTCACTG	CTACGGCCCAGAAAGCCAGTTCCACCAGGAGCTCCCTTGCCAGCCATCCACACCTCATAACGGTATGCCTTAACCCTACCGGGCCGGGGCAGGCGCTCCGGGCCGCTCCTTCCTGTTTCCCGTTAAGCACATGGAAGCTCTGACC	GGTACCTCTAGA	AACAAAGCTT	AGATCGGAAGAGCGTCG
1:150946490_2_alt_1053	1:150946490	alt	fwd	Rep1	T01	HEK293FT	Pro	Library1	1.29164	0.785527	N	ACTGGCCGCTTCACTG	CTACGGCCCAGAAAGCCAGTTCCACCAGGAGCTCCCTTGCCAGCCATCCACACCTCATAACGGTATGCCTTAACCCTACCGGGCCGGGGCAGGCGCTCCGGGCCGCTCCTTCCTGTTTCCCGTTAAGCACATGGAAGCTCTGACC	GGTACCTCTAGA	AGTCGGTGGC	AGATCGGAAGAGCGTCG
1:150946490_2_alt_1054	1:150946490	alt	fwd	Rep1	T01	HEK293FT	Pro	Library1	3.68137	0.600826	N	ACTGGCCGCTTCACTG	CTACGGCCCAGAAAGCCAGTTCCACCAGGAGCTCCCTTGCCAGCCATCCACACCTCATAACGGTATGCCTTAACCCTACCGGGCCGGGGCAGGCGCTCCGGGCCGCTCCTTCCTGTTTCCCGTTAAGCACATGGAAGCTCTGACC	GGTACCTCTAGA	GTCCATTATT	AGATCGGAAGAGCGTCG
1:150946490_2_alt_1055	1:150946490	alt	fwd	Rep1	T01	HEK293FT	Pro	Library1	2.30586	0.565045	N	ACTGGCCGCTTCACTG	CTACGGCCCAGAAAGCCAGTTCCACCAGGAGCTCCCTTGCCAGCCATCCACACCTCATAACGGTATGCCTTAACCCTACCGGGCCGGGGCAGGCGCTCCGGGCCGCTCCTTCCTGTTTCCCGTTAAGCACATGGAAGCTCTGACC	GGTACCTCTAGA	GGCTCTAGCT	AGATCGGAAGAGCGTCG
1:150946490_2_alt_1056	1:150946490	alt	fwd	Rep1	T01	HEK293FT	Pro	Library1	1.70517	0.763227	N	ACTGGCCGCTTCACTG	CTACGGCCCAGAAAGCCAGTTCCACCAGGAGCTCCCTTGCCAGCCATCCACACCTCATAACGGTATGCCTTAACCCTACCGGGCCGGGGCAGGCGCTCCGGGCCGCTCCTTCCTGTTTCCCGTTAAGCACATGGAAGCTCTGACC	GGTACCTCTAGA	AATGTGGCCC	AGATCGGAAGAGCGTCG
1:150946490_2_alt_1057	1:150946490	alt	fwd	Rep1	T01	HEK293FT	Pro	Library1	1	1	N	ACTGGCCGCTTCACTG	CTACGGCCCAGAAAGCCAGTTCCACCAGGAGCTCCCTTGCCAGCCATCCACACCTCATAACGGTATGCCTTAACCCTACCGGGCCGGGGCAGGCGCTCCGGGCCGCTCCTTCCTGTTTCCCGTTAAGCACATGGAAGCTCTGACC	GGTACCTCTAGA	TGTCTACTTA	AGATCGGAAGAGCGTCG
1:150946490_2_alt_1058	1:150946490	alt	fwd	Rep1	T01	HEK293FT	Pro	Library1	1.296	0.908509	N	ACTGGCCGCTTCACTG	CTACGGCCCAGAAAGCCAGTTCCACCAGGAGCTCCCTTGCCAGCCATCCACACCTCATAACGGTATGCCTTAACCCTACCGGGCCGGGGCAGGCGCTCCGGGCCGCTCCTTCCTGTTTCCCGTTAAGCACATGGAAGCTCTGACC	GGTACCTCTAGA	GCCAAGCTTC	AGATCGGAAGAGCGTCG
1:150946490_2_alt_1059	1:150946490	alt	fwd	Rep1	T01	HEK293FT	Pro	Library1	1.00435	1.00435	N	ACTGGCCGCTTCACTG	CTACGGCCCAGAAAGCCAGTTCCACCAGGAGCTCCCTTGCCAGCCATCCACACCTCATAACGGTATGCCTTAACCCTACCGGGCCGGGGCAGGCGCTCCGGGCCGCTCCTTCCTGTTTCCCGTTAAGCACATGGAAGCTCTGACC	GGTACCTCTAGA	CGCTGGCTCT	AGATCGGAAGAGCGTCG
1:150946490_2_alt_1060	1:150946490	alt	fwd	Rep1	T01	HEK293FT	Pro	Library1	1.55282	0.432441	N	ACTGGCCGCTTCACTG	CTACGGCCCAGAAAGCCAGTTCCACCAGGAGCTCCCTTGCCAGCCATCCACACCTCATAACGGTATGCCTTAACCCTACCGGGCCGGGGCAGGCGCTCCGGGCCGCTCCTTCCTGTTTCCCGTTAAGCACATGGAAGCTCTGACC	GGTACCTCTAGA	GCCACACTAT	AGATCGGAAGAGCGTCG
1:150946490_3_scramble_1061	1:150946490	scramble	fwd	Rep1	T01	HEK293FT	Pro	Library1	2.97185	0.597393	N	ACTGGCCGCTTCACTG	CTACGGCCCAGAAAGCCAGTTCCACCAGGAGCTCCCTTGCCAGCCATCCACACCTCATAACGGACGGTTGTCTTGCACCACGCCCGGGGCAGGCGCTCCGGGCCGCTCCTTCCTGTTTCCCGTTAAGCACATGGAAGCTCTGACC	GGTACCTCTAGA	AGGCGATTTG	AGATCGGAAGAGCGTCG
1:150946490_3_scramble_1062	1:150946490	scramble	fwd	Rep1	T01	HEK293FT	Pro	Library1	1.12623	0.712455	N	ACTGGCCGCTTCACTG	CTACGGCCCAGAAAGCCAGTTCCACCAGGAGCTCCCTTGCCAGCCATCCACACCTCATAACGGACGGTTGTCTTGCACCACGCCCGGGGCAGGCGCTCCGGGCCGCTCCTTCCTGTTTCCCGTTAAGCACATGGAAGCTCTGACC	GGTACCTCTAGA	CTTCCTGCGC	AGATCGGAAGAGCGTCG
1:150946490_3_scramble_1063	1:150946490	scramble	fwd	Rep1	T01	HEK293FT	Pro	Library1	1.73564	0.591781	N	ACTGGCCGCTTCACTG	CTACGGCCCAGAAAGCCAGTTCCACCAGGAGCTCCCTTGCCAGCCATCCACACCTCATAACGGACGGTTGTCTTGCACCACGCCCGGGGCAGGCGCTCCGGGCCGCTCCTTCCTGTTTCCCGTTAAGCACATGGAAGCTCTGACC	GGTACCTCTAGA	CGAGCGAACG	AGATCGGAAGAGCGTCG
1:150946490_3_scramble_1064	1:150946490	scramble	fwd	Rep1	T01	HEK293FT	Pro	Library1	3.46373	0.430223	N	ACTGGCCGCTTCACTG	CTACGGCCCAGAAAGCCAGTTCCACCAGGAGCTCCCTTGCCAGCCATCCACACCTCATAACGGACGGTTGTCTTGCACCACGCCCGGGGCAGGCGCTCCGGGCCGCTCCTTCCTGTTTCCCGTTAAGCACATGGAAGCTCTGACC	GGTACCTCTAGA	CTATTAATGA	AGATCGGAAGAGCGTCG
1:150946490_3_scramble_1065	1:150946490	scramble	fwd	Rep1	T01	HEK293FT	Pro	Library1	2.62798	0.422029	N	ACTGGCCGCTTCACTG	CTACGGCCCAGAAAGCCAGTTCCACCAGGAGCTCCCTTGCCAGCCATCCACACCTCATAACGGACGGTTGTCTTGCACCACGCCCGGGGCAGGCGCTCCGGGCCGCTCCTTCCTGTTTCCCGTTAAGCACATGGAAGCTCTGACC	GGTACCTCTAGA	ATCGTCCGTT	AGATCGGAAGAGCGTCG
1:150946490_3_scramble_1066	1:150946490	scramble	fwd	Rep1	T01	HEK293FT	Pro	Library1	1	1	N	ACTGGCCGCTTCACTG	CTACGGCCCAGAAAGCCAGTTCCACCAGGAGCTCCCTTGCCAGCCATCCACACCTCATAACGGACGGTTGTCTTGCACCACGCCCGGGGCAGGCGCTCCGGGCCGCTCCTTCCTGTTTCCCGTTAAGCACATGGAAGCTCTGACC	GGTACCTCTAGA	TCCCATATAC	AGATCGGAAGAGCGTCG
1:150946490_3_scramble_1067	1:150946490	scramble	fwd	Rep1	T01	HEK293FT	Pro	Library1	2.03598	0.616885	N	ACTGGCCGCTTCACTG	CTACGGCCCAGAAAGCCAGTTCCACCAGGAGCTCCCTTGCCAGCCATCCACACCTCATAACGGACGGTTGTCTTGCACCACGCCCGGGGCAGGCGCTCCGGGCCGCTCCTTCCTGTTTCCCGTTAAGCACATGGAAGCTCTGACC	GGTACCTCTAGA	CGCCCACTGT	AGATCGGAAGAGCGTCG
1:150946490_3_scramble_1068	1:150946490	scramble	fwd	Rep1	T01	HEK293FT	Pro	Library1	1.70952	0.638163	N	ACTGGCCGCTTCACTG	CTACGGCCCAGAAAGCCAGTTCCACCAGGAGCTCCCTTGCCAGCCATCCACACCTCATAACGGACGGTTGTCTTGCACCACGCCCGGGGCAGGCGCTCCGGGCCGCTCCTTCCTGTTTCCCGTTAAGCACATGGAAGCTCTGACC	GGTACCTCTAGA	CATCAAGTAC	AGATCGGAAGAGCGTCG
1:150946490_3_scramble_1069	1:150946490	scramble	fwd	Rep1	T01	HEK293FT	Pro	Library1	1.21764	0.698141	N	ACTGGCCGCTTCACTG	CTACGGCCCAGAAAGCCAGTTCCACCAGGAGCTCCCTTGCCAGCCATCCACACCTCATAACGGACGGTTGTCTTGCACCACGCCCGGGGCAGGCGCTCCGGGCCGCTCCTTCCTGTTTCCCGTTAAGCACATGGAAGCTCTGACC	GGTACCTCTAGA	CCTTTCTAGC	AGATCGGAAGAGCGTCG
1:150946490_3_scramble_1070	1:150946490	scramble	fwd	Rep1	T01	HEK293FT	Pro	Library1	1.83575	0.788067	N	ACTGGCCGCTTCACTG	CTACGGCCCAGAAAGCCAGTTCCACCAGGAGCTCCCTTGCCAGCCATCCACACCTCATAACGGACGGTTGTCTTGCACCACGCCCGGGGCAGGCGCTCCGGGCCGCTCCTTCCTGTTTCCCGTTAAGCACATGGAAGCTCTGACC	GGTACCTCTAGA	CGAATGAGTC	AGATCGGAAGAGCGTCG
1:150946490_4_ref_rc_1071	1:150946490	ref	rev	Rep1	T01	HEK293FT	Pro	Library1	9.72752	0.512843	N	ACTGGCCGCTTCACTG	GGTCAGAGCTTCCATGTGCTTAACGGGAAACAGGAAGGAGCGGCCCGGAGCGCCTGCCCCGGCCCGGTAGGGCTAAGGCATACCGTTATGAGGTGTGGATGGCTGGCAAGGGAGCTCCTGGTGGAACTGGCTTTCTGGGCCGTAG	GGTACCTCTAGA	CGCGTCCAAA	AGATCGGAAGAGCGTCG
1:150946490_4_ref_rc_1072	1:150946490	ref	rev	Rep1	T01	HEK293FT	Pro	Library1	6.08416	0.497852	N	ACTGGCCGCTTCACTG	GGTCAGAGCTTCCATGTGCTTAACGGGAAACAGGAAGGAGCGGCCCGGAGCGCCTGCCCCGGCCCGGTAGGGCTAAGGCATACCGTTATGAGGTGTGGATGGCTGGCAAGGGAGCTCCTGGTGGAACTGGCTTTCTGGGCCGTAG	GGTACCTCTAGA	GATCCCAATA	AGATCGGAAGAGCGTCG
1:150946490_4_ref_rc_1073	1:150946490	ref	rev	Rep1	T01	HEK293FT	Pro	Library1	9.41846	0.491145	N	ACTGGCCGCTTCACTG	GGTCAGAGCTTCCATGTGCTTAACGGGAAACAGGAAGGAGCGGCCCGGAGCGCCTGCCCCGGCCCGGTAGGGCTAAGGCATACCGTTATGAGGTGTGGATGGCTGGCAAGGGAGCTCCTGGTGGAACTGGCTTTCTGGGCCGTAG	GGTACCTCTAGA	CTCTTGCACG	AGATCGGAAGAGCGTCG
1:150946490_4_ref_rc_1074	1:150946490	ref	rev	Rep1	T01	HEK293FT	Pro	Library1	7.0505	0.433152	N	ACTGGCCGCTTCACTG	GGTCAGAGCTTCCATGTGCTTAACGGGAAACAGGAAGGAGCGGCCCGGAGCGCCTGCCCCGGCCCGGTAGGGCTAAGGCATACCGTTATGAGGTGTGGATGGCTGGCAAGGGAGCTCCTGGTGGAACTGGCTTTCTGGGCCGTAG	GGTACCTCTAGA	CGTATTACCG	AGATCGGAAGAGCGTCG
1:150946490_4_ref_rc_1075	1:150946490	ref	rev	Rep1	T01	HEK293FT	Pro	Library1	8.96141	0.46034	N	ACTGGCCGCTTCACTG	GGTCAGAGCTTCCATGTGCTTAACGGGAAACAGGAAGGAGCGGCCCGGAGCGCCTGCCCCGGCCCGGTAGGGCTAAGGCATACCGTTATGAGGTGTGGATGGCTGGCAAGGGAGCTCCTGGTGGAACTGGCTTTCTGGGCCGTAG	GGTACCTCTAGA	AGGGACAGGT	AGATCGGAAGAGCGTCG
1:150946490_4_ref_rc_1076	1:150946490	ref	rev	Rep1	T01	HEK293FT	Pro	Library1	4.17325	0.357967	N	ACTGGCCGCTTCACTG	GGTCAGAGCTTCCATGTGCTTAACGGGAAACAGGAAGGAGCGGCCCGGAGCGCCTGCCCCGGCCCGGTAGGGCTAAGGCATACCGTTATGAGGTGTGGATGGCTGGCAAGGGAGCTCCTGGTGGAACTGGCTTTCTGGGCCGTAG	GGTACCTCTAGA	CGATCCTTCT	AGATCGGAAGAGCGTCG
1:150946490_4_ref_rc_1077	1:150946490	ref	rev	Rep1	T01	HEK293FT	Pro	Library1	5.57923	0.554788	N	ACTGGCCGCTTCACTG	GGTCAGAGCTTCCATGTGCTTAACGGGAAACAGGAAGGAGCGGCCCGGAGCGCCTGCCCCGGCCCGGTAGGGCTAAGGCATACCGTTATGAGGTGTGGATGGCTGGCAAGGGAGCTCCTGGTGGAACTGGCTTTCTGGGCCGTAG	GGTACCTCTAGA	GTGTACGCGC	AGATCGGAAGAGCGTCG
1:150946490_4_ref_rc_1078	1:150946490	ref	rev	Rep1	T01	HEK293FT	Pro	Library1	3.75537	0.554215	N	ACTGGCCGCTTCACTG	GGTCAGAGCTTCCATGTGCTTAACGGGAAACAGGAAGGAGCGGCCCGGAGCGCCTGCCCCGGCCCGGTAGGGCTAAGGCATACCGTTATGAGGTGTGGATGGCTGGCAAGGGAGCTCCTGGTGGAACTGGCTTTCTGGGCCGTAG	GGTACCTCTAGA	CCCGGTCTTC	AGATCGGAAGAGCGTCG
1:150946490_4_ref_rc_1079	1:150946490	ref	rev	Rep1	T01	HEK293FT	Pro	Library1	1	1	N	ACTGGCCGCTTCACTG	GGTCAGAGCTTCCATGTGCTTAACGGGAAACAGGAAGGAGCGGCCCGGAGCGCCTGCCCCGGCCCGGTAGGGCTAAGGCATACCGTTATGAGGTGTGGATGGCTGGCAAGGGAGCTCCTGGTGGAACTGGCTTTCTGGGCCGTAG	GGTACCTCTAGA	TCAGGGCTAG	AGATCGGAAGAGCGTCG
1:150946490_4_ref_rc_1080	1:150946490	ref	rev	Rep1	T01	HEK293FT	Pro	Library1	10.0235	0.443475	N	ACTGGCCGCTTCACTG	GGTCAGAGCTTCCATGTGCTTAACGGGAAACAGGAAGGAGCGGCCCGGAGCGCCTGCCCCGGCCCGGTAGGGCTAAGGCATACCGTTATGAGGTGTGGATGGCTGGCAAGGGAGCTCCTGGTGGAACTGGCTTTCTGGGCCGTAG	GGTACCTCTAGA	GACGTCGAGA	AGATCGGAAGAGCGTCG
1:150946490_5_alt_rc_1081	1:150946490	alt	rev	Rep1	T01	HEK293FT	Pro	Library1	13.8279	0.505875	N	ACTGGCCGCTTCACTG	GGTCAGAGCTTCCATGTGCTTAACGGGAAACAGGAAGGAGCGGCCCGGAGCGCCTGCCCCGGCCCGGTAGGGTTAAGGCATACCGTTATGAGGTGTGGATGGCTGGCAAGGGAGCTCCTGGTGGAACTGGCTTTCTGGGCCGTAG	GGTACCTCTAGA	TAAGGGTAAT	AGATCGGAAGAGCGTCG
1:150946490_5_alt_rc_1082	1:150946490	alt	rev	Rep1	T01	HEK293FT	Pro	Library1	16.9011	0.476976	N	ACTGGCCGCTTCACTG	GGTCAGAGCTTCCATGTGCTTAACGGGAAACAGGAAGGAGCGGCCCGGAGCGCCTGCCCCGGCCCGGTAGGGTTAAGGCATACCGTTATGAGGTGTGGATGGCTGGCAAGGGAGCTCCTGGTGGAACTGGCTTTCTGGGCCGTAG	GGTACCTCTAGA	CTGTATTAAA	AGATCGGAAGAGCGTCG
1:150946490_5_alt_rc_1083	1:150946490	alt	rev	Rep1	T01	HEK293FT	Pro	Library1	9.18776	0.463328	N	ACTGGCCGCTTCACTG	GGTCAGAGCTTCCATGTGCTTAACGGGAAACAGGAAGGAGCGGCCCGGAGCGCCTGCCCCGGCCCGGTAGGGTTAAGGCATACCGTTATGAGGTGTGGATGGCTGGCAAGGGAGCTCCTGGTGGAACTGGCTTTCTGGGCCGTAG	GGTACCTCTAGA	ATCTTGGTTA	AGATCGGAAGAGCGTCG
1:150946490_5_alt_rc_1084	1:150946490	alt	rev	Rep1	T01	HEK293FT	Pro	Library1	1	1	N	ACTGGCCGCTTCACTG	GGTCAGAGCTTCCATGTGCTTAACGGGAAACAGGAAGGAGCGGCCCGGAGCGCCTGCCCCGGCCCGGTAGGGTTAAGGCATACCGTTATGAGGTGTGGATGGCTGGCAAGGGAGCTCCTGGTGGAACTGGCTTTCTGGGCCGTAG	GGTACCTCTAGA	TCTATGTATA	AGATCGGAAGAGCGTCG
1:150946490_5_alt_rc_1085	1:150946490	alt	rev	Rep1	T01	HEK293FT	Pro	Library1	10.6808	0.539237	N	ACTGGCCGCTTCACTG	GGTCAGAGCTTCCATGTGCTTAACGGGAAACAGGAAGGAGCGGCCCGGAGCGCCTGCCCCGGCCCGGTAGGGTTAAGGCATACCGTTATGAGGTGTGGATGGCTGGCAAGGGAGCTCCTGGTGGAACTGGCTTTCTGGGCCGTAG	GGTACCTCTAGA	TACAGAGGTC	AGATCGGAAGAGCGTCG
1:150946490_5_alt_rc_1086	1:150946490	alt	rev	Rep1	T01	HEK293FT	Pro	Library1	7.87755	0.510277	N	ACTGGCCGCTTCACTG	GGTCAGAGCTTCCATGTGCTTAACGGGAAACAGGAAGGAGCGGCCCGGAGCGCCTGCCCCGGCCCGGTAGGGTTAAGGCATACCGTTATGAGGTGTGGATGGCTGGCAAGGGAGCTCCTGGTGGAACTGGCTTTCTGGGCCGTAG	GGTACCTCTAGA	ACTCCAGTTA	AGATCGGAAGAGCGTCG
1:150946490_5_alt_rc_1087	1:150946490	alt	rev	Rep1	T01	HEK293FT	Pro	Library1	15.6866	0.584151	N	ACTGGCCGCTTCACTG	GGTCAGAGCTTCCATGTGCTTAACGGGAAACAGGAAGGAGCGGCCCGGAGCGCCTGCCCCGGCCCGGTAGGGTTAAGGCATACCGTTATGAGGTGTGGATGGCTGGCAAGGGAGCTCCTGGTGGAACTGGCTTTCTGGGCCGTAG	GGTACCTCTAGA	TGCATCACAC	AGATCGGAAGAGCGTCG
1:150946490_5_alt_rc_1088	1:150946490	alt	rev	Rep1	T01	HEK293FT	Pro	Library1	10.9855	0.590609	N	ACTGGCCGCTTCACTG	GGTCAGAGCTTCCATGTGCTTAACGGGAAACAGGAAGGAGCGGCCCGGAGCGCCTGCCCCGGCCCGGTAGGGTTAAGGCATACCGTTATGAGGTGTGGATGGCTGGCAAGGGAGCTCCTGGTGGAACTGGCTTTCTGGGCCGTAG	GGTACCTCTAGA	TTGGGCGGTT	AGATCGGAAGAGCGTCG
1:150946490_5_alt_rc_1089	1:150946490	alt	rev	Rep1	T01	HEK293FT	Pro	Library1	11.978	0.504235	N	ACTGGCCGCTTCACTG	GGTCAGAGCTTCCATGTGCTTAACGGGAAACAGGAAGGAGCGGCCCGGAGCGCCTGCCCCGGCCCGGTAGGGTTAAGGCATACCGTTATGAGGTGTGGATGGCTGGCAAGGGAGCTCCTGGTGGAACTGGCTTTCTGGGCCGTAG	GGTACCTCTAGA	AGGGCCGCAC	AGATCGGAAGAGCGTCG
1:150946490_5_alt_rc_1090	1:150946490	alt	rev	Rep1	T01	HEK293FT	Pro	Library1	12.9443	0.403092	N	ACTGGCCGCTTCACTG	GGTCAGAGCTTCCATGTGCTTAACGGGAAACAGGAAGGAGCGGCCCGGAGCGCCTGCCCCGGCCCGGTAGGGTTAAGGCATACCGTTATGAGGTGTGGATGGCTGGCAAGGGAGCTCCTGGTGGAACTGGCTTTCTGGGCCGTAG	GGTACCTCTAGA	AGTATTGCAT	AGATCGGAAGAGCGTCG
1:150946490_6_scramble_rc_1091	1:150946490	scramble	rev	Rep1	T01	HEK293FT	Pro	Library1	10.4066	0.569203	N	ACTGGCCGCTTCACTG	GGTCAGAGCTTCCATGTGCTTAACGGGAAACAGGAAGGAGCGGCCCGGAGCGCCTGCCCCGGGCGTGGTGCAAGACAACCGTCCGTTATGAGGTGTGGATGGCTGGCAAGGGAGCTCCTGGTGGAACTGGCTTTCTGGGCCGTAG	GGTACCTCTAGA	CCTCCCGTGC	AGATCGGAAGAGCGTCG
1:150946490_6_scramble_rc_1092	1:150946490	scramble	rev	Rep1	T01	HEK293FT	Pro	Library1	10.3239	0.495993	N	ACTGGCCGCTTCACTG	GGTCAGAGCTTCCATGTGCTTAACGGGAAACAGGAAGGAGCGGCCCGGAGCGCCTGCCCCGGGCGTGGTGCAAGACAACCGTCCGTTATGAGGTGTGGATGGCTGGCAAGGGAGCTCCTGGTGGAACTGGCTTTCTGGGCCGTAG	GGTACCTCTAGA	ACACAAGTGA	AGATCGGAAGAGCGTCG
1:150946490_6_scramble_rc_1093	1:150946490	scramble	rev	Rep1	T01	HEK293FT	Pro	Library1	13.841	0.53429	N	ACTGGCCGCTTCACTG	GGTCAGAGCTTCCATGTGCTTAACGGGAAACAGGAAGGAGCGGCCCGGAGCGCCTGCCCCGGGCGTGGTGCAAGACAACCGTCCGTTATGAGGTGTGGATGGCTGGCAAGGGAGCTCCTGGTGGAACTGGCTTTCTGGGCCGTAG	GGTACCTCTAGA	GCTGATTGCT	AGATCGGAAGAGCGTCG
1:150946490_6_scramble_rc_1094	1:150946490	scramble	rev	Rep1	T01	HEK293FT	Pro	Library1	21.2539	0.465982	N	ACTGGCCGCTTCACTG	GGTCAGAGCTTCCATGTGCTTAACGGGAAACAGGAAGGAGCGGCCCGGAGCGCCTGCCCCGGGCGTGGTGCAAGACAACCGTCCGTTATGAGGTGTGGATGGCTGGCAAGGGAGCTCCTGGTGGAACTGGCTTTCTGGGCCGTAG	GGTACCTCTAGA	TGGTGACTGC	AGATCGGAAGAGCGTCG
1:150946490_6_scramble_rc_1095	1:150946490	scramble	rev	Rep1	T01	HEK293FT	Pro	Library1	14.8422	0.420701	N	ACTGGCCGCTTCACTG	GGTCAGAGCTTCCATGTGCTTAACGGGAAACAGGAAGGAGCGGCCCGGAGCGCCTGCCCCGGGCGTGGTGCAAGACAACCGTCCGTTATGAGGTGTGGATGGCTGGCAAGGGAGCTCCTGGTGGAACTGGCTTTCTGGGCCGTAG	GGTACCTCTAGA	AGGATTAACT	AGATCGGAAGAGCGTCG
1:150946490_6_scramble_rc_1096	1:150946490	scramble	rev	Rep1	T01	HEK293FT	Pro	Library1	9.73187	0.383804	N	ACTGGCCGCTTCACTG	GGTCAGAGCTTCCATGTGCTTAACGGGAAACAGGAAGGAGCGGCCCGGAGCGCCTGCCCCGGGCGTGGTGCAAGACAACCGTCCGTTATGAGGTGTGGATGGCTGGCAAGGGAGCTCCTGGTGGAACTGGCTTTCTGGGCCGTAG	GGTACCTCTAGA	ACGTGCTATA	AGATCGGAAGAGCGTCG
1:150946490_6_scramble_rc_1097	1:150946490	scramble	rev	Rep1	T01	HEK293FT	Pro	Library1	11.9693	0.51358	N	ACTGGCCGCTTCACTG	GGTCAGAGCTTCCATGTGCTTAACGGGAAACAGGAAGGAGCGGCCCGGAGCGCCTGCCCCGGGCGTGGTGCAAGACAACCGTCCGTTATGAGGTGTGGATGGCTGGCAAGGGAGCTCCTGGTGGAACTGGCTTTCTGGGCCGTAG	GGTACCTCTAGA	GATGGCTACT	AGATCGGAAGAGCGTCG
1:150946490_6_scramble_rc_1098	1:150946490	scramble	rev	Rep1	T01	HEK293FT	Pro	Library1	11.09	0.462787	N	ACTGGCCGCTTCACTG	GGTCAGAGCTTCCATGTGCTTAACGGGAAACAGGAAGGAGCGGCCCGGAGCGCCTGCCCCGGGCGTGGTGCAAGACAACCGTCCGTTATGAGGTGTGGATGGCTGGCAAGGGAGCTCCTGGTGGAACTGGCTTTCTGGGCCGTAG	GGTACCTCTAGA	GTGTCACAGG	AGATCGGAAGAGCGTCG
1:150946490_6_scramble_rc_1099	1:150946490	scramble	rev	Rep1	T01	HEK293FT	Pro	Library1	6.26698	0.441224	N	ACTGGCCGCTTCACTG	GGTCAGAGCTTCCATGTGCTTAACGGGAAACAGGAAGGAGCGGCCCGGAGCGCCTGCCCCGGGCGTGGTGCAAGACAACCGTCCGTTATGAGGTGTGGATGGCTGGCAAGGGAGCTCCTGGTGGAACTGGCTTTCTGGGCCGTAG	GGTACCTCTAGA	ACTCGGGCTA	AGATCGGAAGAGCGTCG
1:150946490_6_scramble_rc_1100	1:150946490	scramble	rev	Rep1	T01	HEK293FT	Pro	Library1	12.5351	0.48236	N	ACTGGCCGCTTCACTG	GGTCAGAGCTTCCATGTGCTTAACGGGAAACAGGAAGGAGCGGCCCGGAGCGCCTGCCCCGGGCGTGGTGCAAGACAACCGTCCGTTATGAGGTGTGGATGGCTGGCAAGGGAGCTCCTGGTGGAACTGGCTTTCTGGGCCGTAG	GGTACCTCTAGA	GGTACTGAGT	AGATCGGAAGAGCGTCG
1:150781915_1_ref_1101	1:150781915	ref	fwd	Rep1	T01	HEK293FT	Pro	Library1	1	1	N	ACTGGCCGCTTCACTG	AAGCATGTGGATCACCTAAGGTCAGGAGTTCGAGACTAGCCTGGCCAACATATAGTGAAACCCCATCTCTACTAAAAAAAAAAAACACAAAAATTAGCTGGGCATGGTGGCACACACCTGTAGTGCCAGCTACTTGGGAAGCTGA	GGTACCTCTAGA	TCCCTAATAT	AGATCGGAAGAGCGTCG
1:150781915_1_ref_1102	1:150781915	ref	fwd	Rep1	T01	HEK293FT	Pro	Library1	1	1	N	ACTGGCCGCTTCACTG	AAGCATGTGGATCACCTAAGGTCAGGAGTTCGAGACTAGCCTGGCCAACATATAGTGAAACCCCATCTCTACTAAAAAAAAAAAACACAAAAATTAGCTGGGCATGGTGGCACACACCTGTAGTGCCAGCTACTTGGGAAGCTGA	GGTACCTCTAGA	TCTACGACTT	AGATCGGAAGAGCGTCG
1:150781915_1_ref_1103	1:150781915	ref	fwd	Rep1	T01	HEK293FT	Pro	Library1	13.2621	0.457243	N	ACTGGCCGCTTCACTG	AAGCATGTGGATCACCTAAGGTCAGGAGTTCGAGACTAGCCTGGCCAACATATAGTGAAACCCCATCTCTACTAAAAAAAAAAAACACAAAAATTAGCTGGGCATGGTGGCACACACCTGTAGTGCCAGCTACTTGGGAAGCTGA	GGTACCTCTAGA	ATCTGCGTCT	AGATCGGAAGAGCGTCG
1:150781915_1_ref_1104	1:150781915	ref	fwd	Rep1	T01	HEK293FT	Pro	Library1	14.0238	0.452767	N	ACTGGCCGCTTCACTG	AAGCATGTGGATCACCTAAGGTCAGGAGTTCGAGACTAGCCTGGCCAACATATAGTGAAACCCCATCTCTACTAAAAAAAAAAAACACAAAAATTAGCTGGGCATGGTGGCACACACCTGTAGTGCCAGCTACTTGGGAAGCTGA	GGTACCTCTAGA	CAACGTGGCT	AGATCGGAAGAGCGTCG
1:150781915_1_ref_1105	1:150781915	ref	fwd	Rep1	T01	HEK293FT	Pro	Library1	9.7754	0.349441	N	ACTGGCCGCTTCACTG	AAGCATGTGGATCACCTAAGGTCAGGAGTTCGAGACTAGCCTGGCCAACATATAGTGAAACCCCATCTCTACTAAAAAAAAAAAACACAAAAATTAGCTGGGCATGGTGGCACACACCTGTAGTGCCAGCTACTTGGGAAGCTGA	GGTACCTCTAGA	CTAGATGAGT	AGATCGGAAGAGCGTCG
1:150781915_1_ref_1106	1:150781915	ref	fwd	Rep1	T01	HEK293FT	Pro	Library1	6.80239	0.354054	N	ACTGGCCGCTTCACTG	AAGCATGTGGATCACCTAAGGTCAGGAGTTCGAGACTAGCCTGGCCAACATATAGTGAAACCCCATCTCTACTAAAAAAAAAAAACACAAAAATTAGCTGGGCATGGTGGCACACACCTGTAGTGCCAGCTACTTGGGAAGCTGA	GGTACCTCTAGA	ATATGCACGG	AGATCGGAAGAGCGTCG
1:150781915_1_ref_1107	1:150781915	ref	fwd	Rep1	T01	HEK293FT	Pro	Library1	12.5874	0.458664	N	ACTGGCCGCTTCACTG	AAGCATGTGGATCACCTAAGGTCAGGAGTTCGAGACTAGCCTGGCCAACATATAGTGAAACCCCATCTCTACTAAAAAAAAAAAACACAAAAATTAGCTGGGCATGGTGGCACACACCTGTAGTGCCAGCTACTTGGGAAGCTGA	GGTACCTCTAGA	GCCAACGCAC	AGATCGGAAGAGCGTCG
1:150781915_1_ref_1108	1:150781915	ref	fwd	Rep1	T01	HEK293FT	Pro	Library1	15.3123	0.399027	N	ACTGGCCGCTTCACTG	AAGCATGTGGATCACCTAAGGTCAGGAGTTCGAGACTAGCCTGGCCAACATATAGTGAAACCCCATCTCTACTAAAAAAAAAAAACACAAAAATTAGCTGGGCATGGTGGCACACACCTGTAGTGCCAGCTACTTGGGAAGCTGA	GGTACCTCTAGA	AGCGTTGATG	AGATCGGAAGAGCGTCG
1:150781915_1_ref_1109	1:150781915	ref	fwd	Rep1	T01	HEK293FT	Pro	Library1	10.1062	0.379679	N	ACTGGCCGCTTCACTG	AAGCATGTGGATCACCTAAGGTCAGGAGTTCGAGACTAGCCTGGCCAACATATAGTGAAACCCCATCTCTACTAAAAAAAAAAAACACAAAAATTAGCTGGGCATGGTGGCACACACCTGTAGTGCCAGCTACTTGGGAAGCTGA	GGTACCTCTAGA	ATTTCCTATA	AGATCGGAAGAGCGTCG
1:150781915_1_ref_1110	1:150781915	ref	fwd	Rep1	T01	HEK293FT	Pro	Library1	14.1979	0.442444	N	ACTGGCCGCTTCACTG	AAGCATGTGGATCACCTAAGGTCAGGAGTTCGAGACTAGCCTGGCCAACATATAGTGAAACCCCATCTCTACTAAAAAAAAAAAACACAAAAATTAGCTGGGCATGGTGGCACACACCTGTAGTGCCAGCTACTTGGGAAGCTGA	GGTACCTCTAGA	GGACGACATA	AGATCGGAAGAGCGTCG
1:150781915_2_alt_1111	1:150781915	alt	fwd	Rep1	T01	HEK293FT	Pro	Library1	19.5084	0.775755	N	ACTGGCCGCTTCACTG	AAGCATGTGGATCACCTAAGGTCAGGAGTTCGAGACTAGCCTGGCCAACATATAGTGAAACCCCATCTCTACTAAAAAAAAAAAAACACAAAAATTAGCTGGGCATGGTGGCACACACCTGTAGTGCCAGCTACTTGGGAAGCTGA	GGTACCTCTAGA	CAGTTACGTC	AGATCGGAAGAGCGTCG
1:150781915_2_alt_1112	1:150781915	alt	fwd	Rep1	T01	HEK293FT	Pro	Library1	13.9498	0.515727	N	ACTGGCCGCTTCACTG	AAGCATGTGGATCACCTAAGGTCAGGAGTTCGAGACTAGCCTGGCCAACATATAGTGAAACCCCATCTCTACTAAAAAAAAAAAAACACAAAAATTAGCTGGGCATGGTGGCACACACCTGTAGTGCCAGCTACTTGGGAAGCTGA	GGTACCTCTAGA	TTGTCCAAGC	AGATCGGAAGAGCGTCG
1:150781915_2_alt_1113	1:150781915	alt	fwd	Rep1	T01	HEK293FT	Pro	Library1	9.30094	0.417285	N	ACTGGCCGCTTCACTG	AAGCATGTGGATCACCTAAGGTCAGGAGTTCGAGACTAGCCTGGCCAACATATAGTGAAACCCCATCTCTACTAAAAAAAAAAAAACACAAAAATTAGCTGGGCATGGTGGCACACACCTGTAGTGCCAGCTACTTGGGAAGCTGA	GGTACCTCTAGA	ACAAATAGGC	AGATCGGAAGAGCGTCG
1:150781915_2_alt_1114	1:150781915	alt	fwd	Rep1	T01	HEK293FT	Pro	Library1	21.8198	0.358653	N	ACTGGCCGCTTCACTG	AAGCATGTGGATCACCTAAGGTCAGGAGTTCGAGACTAGCCTGGCCAACATATAGTGAAACCCCATCTCTACTAAAAAAAAAAAAACACAAAAATTAGCTGGGCATGGTGGCACACACCTGTAGTGCCAGCTACTTGGGAAGCTGA	GGTACCTCTAGA	TTAAATGTTA	AGATCGGAAGAGCGTCG
1:150781915_2_alt_1115	1:150781915	alt	fwd	Rep1	T01	HEK293FT	Pro	Library1	11.2554	0.352341	N	ACTGGCCGCTTCACTG	AAGCATGTGGATCACCTAAGGTCAGGAGTTCGAGACTAGCCTGGCCAACATATAGTGAAACCCCATCTCTACTAAAAAAAAAAAAACACAAAAATTAGCTGGGCATGGTGGCACACACCTGTAGTGCCAGCTACTTGGGAAGCTGA	GGTACCTCTAGA	TAGAATTAAG	AGATCGGAAGAGCGTCG
1:150781915_2_alt_1116	1:150781915	alt	fwd	Rep1	T01	HEK293FT	Pro	Library1	12.8442	0.427714	N	ACTGGCCGCTTCACTG	AAGCATGTGGATCACCTAAGGTCAGGAGTTCGAGACTAGCCTGGCCAACATATAGTGAAACCCCATCTCTACTAAAAAAAAAAAAACACAAAAATTAGCTGGGCATGGTGGCACACACCTGTAGTGCCAGCTACTTGGGAAGCTGA	GGTACCTCTAGA	AGGACGATGA	AGATCGGAAGAGCGTCG
1:150781915_2_alt_1117	1:150781915	alt	fwd	Rep1	T01	HEK293FT	Pro	Library1	8.45213	0.282225	N	ACTGGCCGCTTCACTG	AAGCATGTGGATCACCTAAGGTCAGGAGTTCGAGACTAGCCTGGCCAACATATAGTGAAACCCCATCTCTACTAAAAAAAAAAAAACACAAAAATTAGCTGGGCATGGTGGCACACACCTGTAGTGCCAGCTACTTGGGAAGCTGA	GGTACCTCTAGA	AGGTTCCCAA	AGATCGGAAGAGCGTCG
1:150781915_2_alt_1118	1:150781915	alt	fwd	Rep1	T01	HEK293FT	Pro	Library1	8.17354	0.365366	N	ACTGGCCGCTTCACTG	AAGCATGTGGATCACCTAAGGTCAGGAGTTCGAGACTAGCCTGGCCAACATATAGTGAAACCCCATCTCTACTAAAAAAAAAAAAACACAAAAATTAGCTGGGCATGGTGGCACACACCTGTAGTGCCAGCTACTTGGGAAGCTGA	GGTACCTCTAGA	CGTCCACCTG	AGATCGGAAGAGCGTCG
1:150781915_2_alt_1119	1:150781915	alt	fwd	Rep1	T01	HEK293FT	Pro	Library1	19.3169	0.406102	N	ACTGGCCGCTTCACTG	AAGCATGTGGATCACCTAAGGTCAGGAGTTCGAGACTAGCCTGGCCAACATATAGTGAAACCCCATCTCTACTAAAAAAAAAAAAACACAAAAATTAGCTGGGCATGGTGGCACACACCTGTAGTGCCAGCTACTTGGGAAGCTGA	GGTACCTCTAGA	TGTGTACTGC	AGATCGGAAGAGCGTCG
1:150781915_2_alt_1120	1:150781915	alt	fwd	Rep1	T01	HEK293FT	Pro	Library1	10.0757	0.397864	N	ACTGGCCGCTTCACTG	AAGCATGTGGATCACCTAAGGTCAGGAGTTCGAGACTAGCCTGGCCAACATATAGTGAAACCCCATCTCTACTAAAAAAAAAAAAACACAAAAATTAGCTGGGCATGGTGGCACACACCTGTAGTGCCAGCTACTTGGGAAGCTGA	GGTACCTCTAGA	GACGGGTACA	AGATCGGAAGAGCGTCG
1:150781915_3_scramble_1121	1:150781915	scramble	fwd	Rep1	T01	HEK293FT	Pro	Library1	6.41063	0.366749	N	ACTGGCCGCTTCACTG	AAGCATGTGGATCACCTAAGGTCAGGAGTTCGAGACTAGCCTGGCCAACATATAGTGAAACCAAACATTACCAACAAATATCAAACACAAAAATTAGCTGGGCATGGTGGCACACACCTGTAGTGCCAGCTACTTGGGAAGCTGA	GGTACCTCTAGA	ACGCATGCCG	AGATCGGAAGAGCGTCG
1:150781915_3_scramble_1122	1:150781915	scramble	fwd	Rep1	T01	HEK293FT	Pro	Library1	32.7717	0.466358	N	ACTGGCCGCTTCACTG	AAGCATGTGGATCACCTAAGGTCAGGAGTTCGAGACTAGCCTGGCCAACATATAGTGAAACCAAACATTACCAACAAATATCAAACACAAAAATTAGCTGGGCATGGTGGCACACACCTGTAGTGCCAGCTACTTGGGAAGCTGA	GGTACCTCTAGA	TTACAGCTCC	AGATCGGAAGAGCGTCG
1:150781915_3_scramble_1123	1:150781915	scramble	fwd	Rep1	T01	HEK293FT	Pro	Library1	16.8445	0.471275	N	ACTGGCCGCTTCACTG	AAGCATGTGGATCACCTAAGGTCAGGAGTTCGAGACTAGCCTGGCCAACATATAGTGAAACCAAACATTACCAACAAATATCAAACACAAAAATTAGCTGGGCATGGTGGCACACACCTGTAGTGCCAGCTACTTGGGAAGCTGA	GGTACCTCTAGA	TGACCACCGG	AGATCGGAAGAGCGTCG
1:150781915_3_scramble_1124	1:150781915	scramble	fwd	Rep1	T01	HEK293FT	Pro	Library1	9.06153	0.386407	N	ACTGGCCGCTTCACTG	AAGCATGTGGATCACCTAAGGTCAGGAGTTCGAGACTAGCCTGGCCAACATATAGTGAAACCAAACATTACCAACAAATATCAAACACAAAAATTAGCTGGGCATGGTGGCACACACCTGTAGTGCCAGCTACTTGGGAAGCTGA	GGTACCTCTAGA	GCGTATAATG	AGATCGGAAGAGCGTCG
1:150781915_3_scramble_1125	1:150781915	scramble	fwd	Rep1	T01	HEK293FT	Pro	Library1	21.2757	0.499663	N	ACTGGCCGCTTCACTG	AAGCATGTGGATCACCTAAGGTCAGGAGTTCGAGACTAGCCTGGCCAACATATAGTGAAACCAAACATTACCAACAAATATCAAACACAAAAATTAGCTGGGCATGGTGGCACACACCTGTAGTGCCAGCTACTTGGGAAGCTGA	GGTACCTCTAGA	GTGATTGCTG	AGATCGGAAGAGCGTCG
1:150781915_3_scramble_1126	1:150781915	scramble	fwd	Rep1	T01	HEK293FT	Pro	Library1	31.9446	0.450113	N	ACTGGCCGCTTCACTG	AAGCATGTGGATCACCTAAGGTCAGGAGTTCGAGACTAGCCTGGCCAACATATAGTGAAACCAAACATTACCAACAAATATCAAACACAAAAATTAGCTGGGCATGGTGGCACACACCTGTAGTGCCAGCTACTTGGGAAGCTGA	GGTACCTCTAGA	TTACCTGCTA	AGATCGGAAGAGCGTCG
1:150781915_3_scramble_1127	1:150781915	scramble	fwd	Rep1	T01	HEK293FT	Pro	Library1	17.776	0.394637	N	ACTGGCCGCTTCACTG	AAGCATGTGGATCACCTAAGGTCAGGAGTTCGAGACTAGCCTGGCCAACATATAGTGAAACCAAACATTACCAACAAATATCAAACACAAAAATTAGCTGGGCATGGTGGCACACACCTGTAGTGCCAGCTACTTGGGAAGCTGA	GGTACCTCTAGA	TTACTTACGG	AGATCGGAAGAGCGTCG
1:150781915_3_scramble_1128	1:150781915	scramble	fwd	Rep1	T01	HEK293FT	Pro	Library1	22.464	0.432381	N	ACTGGCCGCTTCACTG	AAGCATGTGGATCACCTAAGGTCAGGAGTTCGAGACTAGCCTGGCCAACATATAGTGAAACCAAACATTACCAACAAATATCAAACACAAAAATTAGCTGGGCATGGTGGCACACACCTGTAGTGCCAGCTACTTGGGAAGCTGA	GGTACCTCTAGA	GTGGTATGAA	AGATCGGAAGAGCGTCG
1:150781915_3_scramble_1129	1:150781915	scramble	fwd	Rep1	T01	HEK293FT	Pro	Library1	16.5267	0.41197	N	ACTGGCCGCTTCACTG	AAGCATGTGGATCACCTAAGGTCAGGAGTTCGAGACTAGCCTGGCCAACATATAGTGAAACCAAACATTACCAACAAATATCAAACACAAAAATTAGCTGGGCATGGTGGCACACACCTGTAGTGCCAGCTACTTGGGAAGCTGA	GGTACCTCTAGA	CGGGTATCAA	AGATCGGAAGAGCGTCG
1:150781915_3_scramble_1130	1:150781915	scramble	fwd	Rep1	T01	HEK293FT	Pro	Library1	9.46199	0.352056	N	ACTGGCCGCTTCACTG	AAGCATGTGGATCACCTAAGGTCAGGAGTTCGAGACTAGCCTGGCCAACATATAGTGAAACCAAACATTACCAACAAATATCAAACACAAAAATTAGCTGGGCATGGTGGCACACACCTGTAGTGCCAGCTACTTGGGAAGCTGA	GGTACCTCTAGA	CCCTTTGGAT	AGATCGGAAGAGCGTCG
1:150781915_4_ref_rc_1131	1:150781915	ref	rev	Rep1	T01	HEK293FT	Pro	Library1	16.0044	0.486963	N	ACTGGCCGCTTCACTG	TCAGCTTCCCAAGTAGCTGGCACTACAGGTGTGTGCCACCATGCCCAGCTAATTTTTGTGTTTTTTTTTTTTAGTAGAGATGGGGTTTCACTATATGTTGGCCAGGCTAGTCTCGAACTCCTGACCTTAGGTGATCCACATGCTT	GGTACCTCTAGA	GTTAACGTGA	AGATCGGAAGAGCGTCG
1:150781915_4_ref_rc_1132	1:150781915	ref	rev	Rep1	T01	HEK293FT	Pro	Library1	15.7171	0.465497	N	ACTGGCCGCTTCACTG	TCAGCTTCCCAAGTAGCTGGCACTACAGGTGTGTGCCACCATGCCCAGCTAATTTTTGTGTTTTTTTTTTTTAGTAGAGATGGGGTTTCACTATATGTTGGCCAGGCTAGTCTCGAACTCCTGACCTTAGGTGATCCACATGCTT	GGTACCTCTAGA	CTATCCAACA	AGATCGGAAGAGCGTCG
1:150781915_4_ref_rc_1133	1:150781915	ref	rev	Rep1	T01	HEK293FT	Pro	Library1	1	1	N	ACTGGCCGCTTCACTG	TCAGCTTCCCAAGTAGCTGGCACTACAGGTGTGTGCCACCATGCCCAGCTAATTTTTGTGTTTTTTTTTTTTAGTAGAGATGGGGTTTCACTATATGTTGGCCAGGCTAGTCTCGAACTCCTGACCTTAGGTGATCCACATGCTT	GGTACCTCTAGA	TCTCACGCTT	AGATCGGAAGAGCGTCG
1:150781915_4_ref_rc_1134	1:150781915	ref	rev	Rep1	T01	HEK293FT	Pro	Library1	14.5853	0.456777	N	ACTGGCCGCTTCACTG	TCAGCTTCCCAAGTAGCTGGCACTACAGGTGTGTGCCACCATGCCCAGCTAATTTTTGTGTTTTTTTTTTTTAGTAGAGATGGGGTTTCACTATATGTTGGCCAGGCTAGTCTCGAACTCCTGACCTTAGGTGATCCACATGCTT	GGTACCTCTAGA	CCCAACCATA	AGATCGGAAGAGCGTCG
1:150781915_4_ref_rc_1135	1:150781915	ref	rev	Rep1	T01	HEK293FT	Pro	Library1	2.63233	0.687875	N	ACTGGCCGCTTCACTG	TCAGCTTCCCAAGTAGCTGGCACTACAGGTGTGTGCCACCATGCCCAGCTAATTTTTGTGTTTTTTTTTTTTAGTAGAGATGGGGTTTCACTATATGTTGGCCAGGCTAGTCTCGAACTCCTGACCTTAGGTGATCCACATGCTT	GGTACCTCTAGA	GATCTATTGC	AGATCGGAAGAGCGTCG
1:150781915_4_ref_rc_1136	1:150781915	ref	rev	Rep1	T01	HEK293FT	Pro	Library1	9.05282	0.467542	N	ACTGGCCGCTTCACTG	TCAGCTTCCCAAGTAGCTGGCACTACAGGTGTGTGCCACCATGCCCAGCTAATTTTTGTGTTTTTTTTTTTTAGTAGAGATGGGGTTTCACTATATGTTGGCCAGGCTAGTCTCGAACTCCTGACCTTAGGTGATCCACATGCTT	GGTACCTCTAGA	ACGAGATCAT	AGATCGGAAGAGCGTCG
1:150781915_4_ref_rc_1137	1:150781915	ref	rev	Rep1	T01	HEK293FT	Pro	Library1	12.3175	0.474233	N	ACTGGCCGCTTCACTG	TCAGCTTCCCAAGTAGCTGGCACTACAGGTGTGTGCCACCATGCCCAGCTAATTTTTGTGTTTTTTTTTTTTAGTAGAGATGGGGTTTCACTATATGTTGGCCAGGCTAGTCTCGAACTCCTGACCTTAGGTGATCCACATGCTT	GGTACCTCTAGA	CGGTGGGTTT	AGATCGGAAGAGCGTCG
1:150781915_4_ref_rc_1138	1:150781915	ref	rev	Rep1	T01	HEK293FT	Pro	Library1	10.5459	0.439748	N	ACTGGCCGCTTCACTG	TCAGCTTCCCAAGTAGCTGGCACTACAGGTGTGTGCCACCATGCCCAGCTAATTTTTGTGTTTTTTTTTTTTAGTAGAGATGGGGTTTCACTATATGTTGGCCAGGCTAGTCTCGAACTCCTGACCTTAGGTGATCCACATGCTT	GGTACCTCTAGA	GAGGTCTGAT	AGATCGGAAGAGCGTCG
1:150781915_4_ref_rc_1139	1:150781915	ref	rev	Rep1	T01	HEK293FT	Pro	Library1	16.5789	0.317251	N	ACTGGCCGCTTCACTG	TCAGCTTCCCAAGTAGCTGGCACTACAGGTGTGTGCCACCATGCCCAGCTAATTTTTGTGTTTTTTTTTTTTAGTAGAGATGGGGTTTCACTATATGTTGGCCAGGCTAGTCTCGAACTCCTGACCTTAGGTGATCCACATGCTT	GGTACCTCTAGA	AGATTCACGA	AGATCGGAAGAGCGTCG
1:150781915_4_ref_rc_1140	1:150781915	ref	rev	Rep1	T01	HEK293FT	Pro	Library1	16.5049	0.42538	N	ACTGGCCGCTTCACTG	TCAGCTTCCCAAGTAGCTGGCACTACAGGTGTGTGCCACCATGCCCAGCTAATTTTTGTGTTTTTTTTTTTTAGTAGAGATGGGGTTTCACTATATGTTGGCCAGGCTAGTCTCGAACTCCTGACCTTAGGTGATCCACATGCTT	GGTACCTCTAGA	TAGCTTAAAC	AGATCGGAAGAGCGTCG
1:150781915_5_alt_rc_1141	1:150781915	alt	rev	Rep1	T01	HEK293FT	Pro	Library1	8.7133	0.373001	N	ACTGGCCGCTTCACTG	TCAGCTTCCCAAGTAGCTGGCACTACAGGTGTGTGCCACCATGCCCAGCTAATTTTTGTGTTTTTTTTTTTTTAGTAGAGATGGGGTTTCACTATATGTTGGCCAGGCTAGTCTCGAACTCCTGACCTTAGGTGATCCACATGCTT	GGTACCTCTAGA	TGCTTCTCAT	AGATCGGAAGAGCGTCG
1:150781915_5_alt_rc_1142	1:150781915	alt	rev	Rep1	T01	HEK293FT	Pro	Library1	15.2034	0.428517	N	ACTGGCCGCTTCACTG	TCAGCTTCCCAAGTAGCTGGCACTACAGGTGTGTGCCACCATGCCCAGCTAATTTTTGTGTTTTTTTTTTTTTAGTAGAGATGGGGTTTCACTATATGTTGGCCAGGCTAGTCTCGAACTCCTGACCTTAGGTGATCCACATGCTT	GGTACCTCTAGA	TTGACCTTGC	AGATCGGAAGAGCGTCG
1:150781915_5_alt_rc_1143	1:150781915	alt	rev	Rep1	T01	HEK293FT	Pro	Library1	12.7789	0.569152	N	ACTGGCCGCTTCACTG	TCAGCTTCCCAAGTAGCTGGCACTACAGGTGTGTGCCACCATGCCCAGCTAATTTTTGTGTTTTTTTTTTTTTAGTAGAGATGGGGTTTCACTATATGTTGGCCAGGCTAGTCTCGAACTCCTGACCTTAGGTGATCCACATGCTT	GGTACCTCTAGA	TGTGGCCCGC	AGATCGGAAGAGCGTCG
1:150781915_5_alt_rc_1144	1:150781915	alt	rev	Rep1	T01	HEK293FT	Pro	Library1	10.3021	0.494732	N	ACTGGCCGCTTCACTG	TCAGCTTCCCAAGTAGCTGGCACTACAGGTGTGTGCCACCATGCCCAGCTAATTTTTGTGTTTTTTTTTTTTTAGTAGAGATGGGGTTTCACTATATGTTGGCCAGGCTAGTCTCGAACTCCTGACCTTAGGTGATCCACATGCTT	GGTACCTCTAGA	ACGCTGCTCT	AGATCGGAAGAGCGTCG
1:150781915_5_alt_rc_1145	1:150781915	alt	rev	Rep1	T01	HEK293FT	Pro	Library1	15.9695	0.498851	N	ACTGGCCGCTTCACTG	TCAGCTTCCCAAGTAGCTGGCACTACAGGTGTGTGCCACCATGCCCAGCTAATTTTTGTGTTTTTTTTTTTTTAGTAGAGATGGGGTTTCACTATATGTTGGCCAGGCTAGTCTCGAACTCCTGACCTTAGGTGATCCACATGCTT	GGTACCTCTAGA	CCCAGTAATC	AGATCGGAAGAGCGTCG
1:150781915_5_alt_rc_1146	1:150781915	alt	rev	Rep1	T01	HEK293FT	Pro	Library1	11.5296	0.482871	N	ACTGGCCGCTTCACTG	TCAGCTTCCCAAGTAGCTGGCACTACAGGTGTGTGCCACCATGCCCAGCTAATTTTTGTGTTTTTTTTTTTTTAGTAGAGATGGGGTTTCACTATATGTTGGCCAGGCTAGTCTCGAACTCCTGACCTTAGGTGATCCACATGCTT	GGTACCTCTAGA	GAATCCACAA	AGATCGGAAGAGCGTCG
1:150781915_5_alt_rc_1147	1:150781915	alt	rev	Rep1	T01	HEK293FT	Pro	Library1	6.44545	0.464472	N	ACTGGCCGCTTCACTG	TCAGCTTCCCAAGTAGCTGGCACTACAGGTGTGTGCCACCATGCCCAGCTAATTTTTGTGTTTTTTTTTTTTTAGTAGAGATGGGGTTTCACTATATGTTGGCCAGGCTAGTCTCGAACTCCTGACCTTAGGTGATCCACATGCTT	GGTACCTCTAGA	ACCAGCTCGT	AGATCGGAAGAGCGTCG
1:150781915_5_alt_rc_1148	1:150781915	alt	rev	Rep1	T01	HEK293FT	Pro	Library1	15.2687	0.555175	N	ACTGGCCGCTTCACTG	TCAGCTTCCCAAGTAGCTGGCACTACAGGTGTGTGCCACCATGCCCAGCTAATTTTTGTGTTTTTTTTTTTTTAGTAGAGATGGGGTTTCACTATATGTTGGCCAGGCTAGTCTCGAACTCCTGACCTTAGGTGATCCACATGCTT	GGTACCTCTAGA	CACGTTTCCA	AGATCGGAAGAGCGTCG
1:150781915_5_alt_rc_1149	1:150781915	alt	rev	Rep1	T01	HEK293FT	Pro	Library1	20.4878	0.447894	N	ACTGGCCGCTTCACTG	TCAGCTTCCCAAGTAGCTGGCACTACAGGTGTGTGCCACCATGCCCAGCTAATTTTTGTGTTTTTTTTTTTTTAGTAGAGATGGGGTTTCACTATATGTTGGCCAGGCTAGTCTCGAACTCCTGACCTTAGGTGATCCACATGCTT	GGTACCTCTAGA	TATGCTAGTT	AGATCGGAAGAGCGTCG
1:150781915_5_alt_rc_1150	1:150781915	alt	rev	Rep1	T01	HEK293FT	Pro	Library1	14.6332	0.423271	N	ACTGGCCGCTTCACTG	TCAGCTTCCCAAGTAGCTGGCACTACAGGTGTGTGCCACCATGCCCAGCTAATTTTTGTGTTTTTTTTTTTTTAGTAGAGATGGGGTTTCACTATATGTTGGCCAGGCTAGTCTCGAACTCCTGACCTTAGGTGATCCACATGCTT	GGTACCTCTAGA	ACAAATATAG	AGATCGGAAGAGCGTCG
1:150781915_6_scramble_rc_1151	1:150781915	scramble	rev	Rep1	T01	HEK293FT	Pro	Library1	16.7792	0.499505	N	ACTGGCCGCTTCACTG	TCAGCTTCCCAAGTAGCTGGCACTACAGGTGTGTGCCACCATGCCCAGCTAATTTTTGTGTTTGATATTTGTTGGTAATGTTTGGTTTCACTATATGTTGGCCAGGCTAGTCTCGAACTCCTGACCTTAGGTGATCCACATGCTT	GGTACCTCTAGA	GCCTATCCAC	AGATCGGAAGAGCGTCG
1:150781915_6_scramble_rc_1152	1:150781915	scramble	rev	Rep1	T01	HEK293FT	Pro	Library1	14.8726	0.443827	N	ACTGGCCGCTTCACTG	TCAGCTTCCCAAGTAGCTGGCACTACAGGTGTGTGCCACCATGCCCAGCTAATTTTTGTGTTTGATATTTGTTGGTAATGTTTGGTTTCACTATATGTTGGCCAGGCTAGTCTCGAACTCCTGACCTTAGGTGATCCACATGCTT	GGTACCTCTAGA	CCCAAGTCTT	AGATCGGAAGAGCGTCG
1:150781915_6_scramble_rc_1153	1:150781915	scramble	rev	Rep1	T01	HEK293FT	Pro	Library1	15.5473	0.40645	N	ACTGGCCGCTTCACTG	TCAGCTTCCCAAGTAGCTGGCACTACAGGTGTGTGCCACCATGCCCAGCTAATTTTTGTGTTTGATATTTGTTGGTAATGTTTGGTTTCACTATATGTTGGCCAGGCTAGTCTCGAACTCCTGACCTTAGGTGATCCACATGCTT	GGTACCTCTAGA	ACATCGGTCA	AGATCGGAAGAGCGTCG
1:150781915_6_scramble_rc_1154	1:150781915	scramble	rev	Rep1	T01	HEK293FT	Pro	Library1	9.44458	0.442747	N	ACTGGCCGCTTCACTG	TCAGCTTCCCAAGTAGCTGGCACTACAGGTGTGTGCCACCATGCCCAGCTAATTTTTGTGTTTGATATTTGTTGGTAATGTTTGGTTTCACTATATGTTGGCCAGGCTAGTCTCGAACTCCTGACCTTAGGTGATCCACATGCTT	GGTACCTCTAGA	ATCCTCCGAC	AGATCGGAAGAGCGTCG
1:150781915_6_scramble_rc_1155	1:150781915	scramble	rev	Rep1	T01	HEK293FT	Pro	Library1	6.86768	0.419581	N	ACTGGCCGCTTCACTG	TCAGCTTCCCAAGTAGCTGGCACTACAGGTGTGTGCCACCATGCCCAGCTAATTTTTGTGTTTGATATTTGTTGGTAATGTTTGGTTTCACTATATGTTGGCCAGGCTAGTCTCGAACTCCTGACCTTAGGTGATCCACATGCTT	GGTACCTCTAGA	GATTTCATGC	AGATCGGAAGAGCGTCG
1:150781915_6_scramble_rc_1156	1:150781915	scramble	rev	Rep1	T01	HEK293FT	Pro	Library1	10.8332	0.548689	N	ACTGGCCGCTTCACTG	TCAGCTTCCCAAGTAGCTGGCACTACAGGTGTGTGCCACCATGCCCAGCTAATTTTTGTGTTTGATATTTGTTGGTAATGTTTGGTTTCACTATATGTTGGCCAGGCTAGTCTCGAACTCCTGACCTTAGGTGATCCACATGCTT	GGTACCTCTAGA	CCGACAGCGC	AGATCGGAAGAGCGTCG
1:150781915_6_scramble_rc_1157	1:150781915	scramble	rev	Rep1	T01	HEK293FT	Pro	Library1	15.0424	0.400809	N	ACTGGCCGCTTCACTG	TCAGCTTCCCAAGTAGCTGGCACTACAGGTGTGTGCCACCATGCCCAGCTAATTTTTGTGTTTGATATTTGTTGGTAATGTTTGGTTTCACTATATGTTGGCCAGGCTAGTCTCGAACTCCTGACCTTAGGTGATCCACATGCTT	GGTACCTCTAGA	AACACATGTG	AGATCGGAAGAGCGTCG
1:150781915_6_scramble_rc_1158	1:150781915	scramble	rev	Rep1	T01	HEK293FT	Pro	Library1	15.7737	0.45146	N	ACTGGCCGCTTCACTG	TCAGCTTCCCAAGTAGCTGGCACTACAGGTGTGTGCCACCATGCCCAGCTAATTTTTGTGTTTGATATTTGTTGGTAATGTTTGGTTTCACTATATGTTGGCCAGGCTAGTCTCGAACTCCTGACCTTAGGTGATCCACATGCTT	GGTACCTCTAGA	CCTTGAAGCG	AGATCGGAAGAGCGTCG
1:150781915_6_scramble_rc_1159	1:150781915	scramble	rev	Rep1	T01	HEK293FT	Pro	Library1	6.67615	0.392851	N	ACTGGCCGCTTCACTG	TCAGCTTCCCAAGTAGCTGGCACTACAGGTGTGTGCCACCATGCCCAGCTAATTTTTGTGTTTGATATTTGTTGGTAATGTTTGGTTTCACTATATGTTGGCCAGGCTAGTCTCGAACTCCTGACCTTAGGTGATCCACATGCTT	GGTACCTCTAGA	CGTACTTCTG	AGATCGGAAGAGCGTCG
1:150781915_6_scramble_rc_1160	1:150781915	scramble	rev	Rep1	T01	HEK293FT	Pro	Library1	12.2783	0.451131	N	ACTGGCCGCTTCACTG	TCAGCTTCCCAAGTAGCTGGCACTACAGGTGTGTGCCACCATGCCCAGCTAATTTTTGTGTTTGATATTTGTTGGTAATGTTTGGTTTCACTATATGTTGGCCAGGCTAGTCTCGAACTCCTGACCTTAGGTGATCCACATGCTT	GGTACCTCTAGA	GGGCCGCACG	AGATCGGAAGAGCGTCG
1:150552622_1_ref_1161	1:150552622	ref	fwd	Rep1	T01	HEK293FT	Pro	Library1	12.1608	0.373261	N	ACTGGCCGCTTCACTG	TGATGGATGGGAACAACAGTCTTAGATGATAGGGATAATTAAGAGGGCATAGTTGGGGACTTGTGGTTATTTTGCACAGCTCTCTACTCTCAGTCCAATGTTTGGAAATGAGGATGCTCCACGTGCTACCCTAAAGAACCATTTA	GGTACCTCTAGA	ACGTGGCTAC	AGATCGGAAGAGCGTCG
1:150552622_1_ref_1162	1:150552622	ref	fwd	Rep1	T01	HEK293FT	Pro	Library1	27.7615	0.57894	N	ACTGGCCGCTTCACTG	TGATGGATGGGAACAACAGTCTTAGATGATAGGGATAATTAAGAGGGCATAGTTGGGGACTTGTGGTTATTTTGCACAGCTCTCTACTCTCAGTCCAATGTTTGGAAATGAGGATGCTCCACGTGCTACCCTAAAGAACCATTTA	GGTACCTCTAGA	CTTTACCCGC	AGATCGGAAGAGCGTCG
1:150552622_1_ref_1163	1:150552622	ref	fwd	Rep1	T01	HEK293FT	Pro	Library1	12.9312	0.368575	N	ACTGGCCGCTTCACTG	TGATGGATGGGAACAACAGTCTTAGATGATAGGGATAATTAAGAGGGCATAGTTGGGGACTTGTGGTTATTTTGCACAGCTCTCTACTCTCAGTCCAATGTTTGGAAATGAGGATGCTCCACGTGCTACCCTAAAGAACCATTTA	GGTACCTCTAGA	CCAAGGAACA	AGATCGGAAGAGCGTCG
1:150552622_1_ref_1164	1:150552622	ref	fwd	Rep1	T01	HEK293FT	Pro	Library1	14.5679	0.363101	N	ACTGGCCGCTTCACTG	TGATGGATGGGAACAACAGTCTTAGATGATAGGGATAATTAAGAGGGCATAGTTGGGGACTTGTGGTTATTTTGCACAGCTCTCTACTCTCAGTCCAATGTTTGGAAATGAGGATGCTCCACGTGCTACCCTAAAGAACCATTTA	GGTACCTCTAGA	ATCGAGATGG	AGATCGGAAGAGCGTCG
1:150552622_1_ref_1165	1:150552622	ref	fwd	Rep1	T01	HEK293FT	Pro	Library1	19.8001	0.375499	N	ACTGGCCGCTTCACTG	TGATGGATGGGAACAACAGTCTTAGATGATAGGGATAATTAAGAGGGCATAGTTGGGGACTTGTGGTTATTTTGCACAGCTCTCTACTCTCAGTCCAATGTTTGGAAATGAGGATGCTCCACGTGCTACCCTAAAGAACCATTTA	GGTACCTCTAGA	AAAGCGGAAA	AGATCGGAAGAGCGTCG
1:150552622_1_ref_1166	1:150552622	ref	fwd	Rep1	T01	HEK293FT	Pro	Library1	14.6289	0.416047	N	ACTGGCCGCTTCACTG	TGATGGATGGGAACAACAGTCTTAGATGATAGGGATAATTAAGAGGGCATAGTTGGGGACTTGTGGTTATTTTGCACAGCTCTCTACTCTCAGTCCAATGTTTGGAAATGAGGATGCTCCACGTGCTACCCTAAAGAACCATTTA	GGTACCTCTAGA	CTCCCAGACA	AGATCGGAAGAGCGTCG
1:150552622_1_ref_1167	1:150552622	ref	fwd	Rep1	T01	HEK293FT	Pro	Library1	22.6469	0.337191	N	ACTGGCCGCTTCACTG	TGATGGATGGGAACAACAGTCTTAGATGATAGGGATAATTAAGAGGGCATAGTTGGGGACTTGTGGTTATTTTGCACAGCTCTCTACTCTCAGTCCAATGTTTGGAAATGAGGATGCTCCACGTGCTACCCTAAAGAACCATTTA	GGTACCTCTAGA	AACACCAGCT	AGATCGGAAGAGCGTCG
1:150552622_1_ref_1168	1:150552622	ref	fwd	Rep1	T01	HEK293FT	Pro	Library1	12.2914	0.358639	N	ACTGGCCGCTTCACTG	TGATGGATGGGAACAACAGTCTTAGATGATAGGGATAATTAAGAGGGCATAGTTGGGGACTTGTGGTTATTTTGCACAGCTCTCTACTCTCAGTCCAATGTTTGGAAATGAGGATGCTCCACGTGCTACCCTAAAGAACCATTTA	GGTACCTCTAGA	ATCCGTGGGT	AGATCGGAAGAGCGTCG
1:150552622_1_ref_1169	1:150552622	ref	fwd	Rep1	T01	HEK293FT	Pro	Library1	13.4797	0.299801	N	ACTGGCCGCTTCACTG	TGATGGATGGGAACAACAGTCTTAGATGATAGGGATAATTAAGAGGGCATAGTTGGGGACTTGTGGTTATTTTGCACAGCTCTCTACTCTCAGTCCAATGTTTGGAAATGAGGATGCTCCACGTGCTACCCTAAAGAACCATTTA	GGTACCTCTAGA	CAGGCAATAA	AGATCGGAAGAGCGTCG
1:150552622_1_ref_1170	1:150552622	ref	fwd	Rep1	T01	HEK293FT	Pro	Library1	8.73942	0.300561	N	ACTGGCCGCTTCACTG	TGATGGATGGGAACAACAGTCTTAGATGATAGGGATAATTAAGAGGGCATAGTTGGGGACTTGTGGTTATTTTGCACAGCTCTCTACTCTCAGTCCAATGTTTGGAAATGAGGATGCTCCACGTGCTACCCTAAAGAACCATTTA	GGTACCTCTAGA	CTTACGTTAT	AGATCGGAAGAGCGTCG
1:150552622_2_alt_1171	1:150552622	alt	fwd	Rep1	T01	HEK293FT	Pro	Library1	6.33227	0.36321	N	ACTGGCCGCTTCACTG	TGATGGATGGGAACAACAGTCTTAGATGATAGGGATAATTAAGAGGGCATAGTTGGGGACTTGTGGTTATTTGGCACAGCTCTCTACTCTCAGTCCAATGTTTGGAAATGAGGATGCTCCACGTGCTACCCTAAAGAACCATTTA	GGTACCTCTAGA	CAGACGATCG	AGATCGGAAGAGCGTCG
1:150552622_2_alt_1172	1:150552622	alt	fwd	Rep1	T01	HEK293FT	Pro	Library1	23.1474	0.355574	N	ACTGGCCGCTTCACTG	TGATGGATGGGAACAACAGTCTTAGATGATAGGGATAATTAAGAGGGCATAGTTGGGGACTTGTGGTTATTTGGCACAGCTCTCTACTCTCAGTCCAATGTTTGGAAATGAGGATGCTCCACGTGCTACCCTAAAGAACCATTTA	GGTACCTCTAGA	CCATGACTCA	AGATCGGAAGAGCGTCG
1:150552622_2_alt_1173	1:150552622	alt	fwd	Rep1	T01	HEK293FT	Pro	Library1	13.6016	0.278509	N	ACTGGCCGCTTCACTG	TGATGGATGGGAACAACAGTCTTAGATGATAGGGATAATTAAGAGGGCATAGTTGGGGACTTGTGGTTATTTGGCACAGCTCTCTACTCTCAGTCCAATGTTTGGAAATGAGGATGCTCCACGTGCTACCCTAAAGAACCATTTA	GGTACCTCTAGA	AATCTCATAT	AGATCGGAAGAGCGTCG
1:150552622_2_alt_1174	1:150552622	alt	fwd	Rep1	T01	HEK293FT	Pro	Library1	14.9597	0.290323	N	ACTGGCCGCTTCACTG	TGATGGATGGGAACAACAGTCTTAGATGATAGGGATAATTAAGAGGGCATAGTTGGGGACTTGTGGTTATTTGGCACAGCTCTCTACTCTCAGTCCAATGTTTGGAAATGAGGATGCTCCACGTGCTACCCTAAAGAACCATTTA	GGTACCTCTAGA	AAGAAGCCGT	AGATCGGAAGAGCGTCG
1:150552622_2_alt_1175	1:150552622	alt	fwd	Rep1	T01	HEK293FT	Pro	Library1	10.8854	0.344526	N	ACTGGCCGCTTCACTG	TGATGGATGGGAACAACAGTCTTAGATGATAGGGATAATTAAGAGGGCATAGTTGGGGACTTGTGGTTATTTGGCACAGCTCTCTACTCTCAGTCCAATGTTTGGAAATGAGGATGCTCCACGTGCTACCCTAAAGAACCATTTA	GGTACCTCTAGA	GTTACGAGTG	AGATCGGAAGAGCGTCG
1:150552622_2_alt_1176	1:150552622	alt	fwd	Rep1	T01	HEK293FT	Pro	Library1	1	1	N	ACTGGCCGCTTCACTG	TGATGGATGGGAACAACAGTCTTAGATGATAGGGATAATTAAGAGGGCATAGTTGGGGACTTGTGGTTATTTGGCACAGCTCTCTACTCTCAGTCCAATGTTTGGAAATGAGGATGCTCCACGTGCTACCCTAAAGAACCATTTA	GGTACCTCTAGA	TCATGATAAC	AGATCGGAAGAGCGTCG
1:150552622_2_alt_1177	1:150552622	alt	fwd	Rep1	T01	HEK293FT	Pro	Library1	5.10476	0.221016	N	ACTGGCCGCTTCACTG	TGATGGATGGGAACAACAGTCTTAGATGATAGGGATAATTAAGAGGGCATAGTTGGGGACTTGTGGTTATTTGGCACAGCTCTCTACTCTCAGTCCAATGTTTGGAAATGAGGATGCTCCACGTGCTACCCTAAAGAACCATTTA	GGTACCTCTAGA	ACGTTCTGTC	AGATCGGAAGAGCGTCG
1:150552622_2_alt_1178	1:150552622	alt	fwd	Rep1	T01	HEK293FT	Pro	Library1	17.1666	0.358163	N	ACTGGCCGCTTCACTG	TGATGGATGGGAACAACAGTCTTAGATGATAGGGATAATTAAGAGGGCATAGTTGGGGACTTGTGGTTATTTGGCACAGCTCTCTACTCTCAGTCCAATGTTTGGAAATGAGGATGCTCCACGTGCTACCCTAAAGAACCATTTA	GGTACCTCTAGA	CGGGCTAGAT	AGATCGGAAGAGCGTCG
1:150552622_2_alt_1179	1:150552622	alt	fwd	Rep1	T01	HEK293FT	Pro	Library1	7.49449	0.365721	N	ACTGGCCGCTTCACTG	TGATGGATGGGAACAACAGTCTTAGATGATAGGGATAATTAAGAGGGCATAGTTGGGGACTTGTGGTTATTTGGCACAGCTCTCTACTCTCAGTCCAATGTTTGGAAATGAGGATGCTCCACGTGCTACCCTAAAGAACCATTTA	GGTACCTCTAGA	AAGTGGTGGT	AGATCGGAAGAGCGTCG
1:150552622_2_alt_1180	1:150552622	alt	fwd	Rep1	T01	HEK293FT	Pro	Library1	23.1213	0.34229	N	ACTGGCCGCTTCACTG	TGATGGATGGGAACAACAGTCTTAGATGATAGGGATAATTAAGAGGGCATAGTTGGGGACTTGTGGTTATTTGGCACAGCTCTCTACTCTCAGTCCAATGTTTGGAAATGAGGATGCTCCACGTGCTACCCTAAAGAACCATTTA	GGTACCTCTAGA	TTGGCAAGCC	AGATCGGAAGAGCGTCG
1:150552622_3_scramble_1181	1:150552622	scramble	fwd	Rep1	T01	HEK293FT	Pro	Library1	7.56414	0.242155	N	ACTGGCCGCTTCACTG	TGATGGATGGGAACAACAGTCTTAGATGATAGGGATAATTAAGAGGGCATAGTTGGGGACTTTGTCTGGTTTGGCTCATCTAACTACTCTCAGTCCAATGTTTGGAAATGAGGATGCTCCACGTGCTACCCTAAAGAACCATTTA	GGTACCTCTAGA	CCTTTCTCCG	AGATCGGAAGAGCGTCG
1:150552622_3_scramble_1182	1:150552622	scramble	fwd	Rep1	T01	HEK293FT	Pro	Library1	6.88074	0.276759	N	ACTGGCCGCTTCACTG	TGATGGATGGGAACAACAGTCTTAGATGATAGGGATAATTAAGAGGGCATAGTTGGGGACTTTGTCTGGTTTGGCTCATCTAACTACTCTCAGTCCAATGTTTGGAAATGAGGATGCTCCACGTGCTACCCTAAAGAACCATTTA	GGTACCTCTAGA	AGTGAAGAGT	AGATCGGAAGAGCGTCG
1:150552622_3_scramble_1183	1:150552622	scramble	fwd	Rep1	T01	HEK293FT	Pro	Library1	7.38567	0.23603	N	ACTGGCCGCTTCACTG	TGATGGATGGGAACAACAGTCTTAGATGATAGGGATAATTAAGAGGGCATAGTTGGGGACTTTGTCTGGTTTGGCTCATCTAACTACTCTCAGTCCAATGTTTGGAAATGAGGATGCTCCACGTGCTACCCTAAAGAACCATTTA	GGTACCTCTAGA	AGCTTCAAGA	AGATCGGAAGAGCGTCG
1:150552622_3_scramble_1184	1:150552622	scramble	fwd	Rep1	T01	HEK293FT	Pro	Library1	6.65439	0.339143	N	ACTGGCCGCTTCACTG	TGATGGATGGGAACAACAGTCTTAGATGATAGGGATAATTAAGAGGGCATAGTTGGGGACTTTGTCTGGTTTGGCTCATCTAACTACTCTCAGTCCAATGTTTGGAAATGAGGATGCTCCACGTGCTACCCTAAAGAACCATTTA	GGTACCTCTAGA	TGCGATCCAT	AGATCGGAAGAGCGTCG
1:150552622_3_scramble_1185	1:150552622	scramble	fwd	Rep1	T01	HEK293FT	Pro	Library1	3.99478	0.295208	N	ACTGGCCGCTTCACTG	TGATGGATGGGAACAACAGTCTTAGATGATAGGGATAATTAAGAGGGCATAGTTGGGGACTTTGTCTGGTTTGGCTCATCTAACTACTCTCAGTCCAATGTTTGGAAATGAGGATGCTCCACGTGCTACCCTAAAGAACCATTTA	GGTACCTCTAGA	ACTATATATG	AGATCGGAAGAGCGTCG
1:150552622_3_scramble_1186	1:150552622	scramble	fwd	Rep1	T01	HEK293FT	Pro	Library1	19.7043	0.358121	N	ACTGGCCGCTTCACTG	TGATGGATGGGAACAACAGTCTTAGATGATAGGGATAATTAAGAGGGCATAGTTGGGGACTTTGTCTGGTTTGGCTCATCTAACTACTCTCAGTCCAATGTTTGGAAATGAGGATGCTCCACGTGCTACCCTAAAGAACCATTTA	GGTACCTCTAGA	CTGCATAATG	AGATCGGAAGAGCGTCG
1:150552622_3_scramble_1187	1:150552622	scramble	fwd	Rep1	T01	HEK293FT	Pro	Library1	13.2533	0.3909	N	ACTGGCCGCTTCACTG	TGATGGATGGGAACAACAGTCTTAGATGATAGGGATAATTAAGAGGGCATAGTTGGGGACTTTGTCTGGTTTGGCTCATCTAACTACTCTCAGTCCAATGTTTGGAAATGAGGATGCTCCACGTGCTACCCTAAAGAACCATTTA	GGTACCTCTAGA	ATCCGTGCTT	AGATCGGAAGAGCGTCG
1:150552622_3_scramble_1188	1:150552622	scramble	fwd	Rep1	T01	HEK293FT	Pro	Library1	12.2522	0.360936	N	ACTGGCCGCTTCACTG	TGATGGATGGGAACAACAGTCTTAGATGATAGGGATAATTAAGAGGGCATAGTTGGGGACTTTGTCTGGTTTGGCTCATCTAACTACTCTCAGTCCAATGTTTGGAAATGAGGATGCTCCACGTGCTACCCTAAAGAACCATTTA	GGTACCTCTAGA	CGCAATCGCG	AGATCGGAAGAGCGTCG
1:150552622_3_scramble_1189	1:150552622	scramble	fwd	Rep1	T01	HEK293FT	Pro	Library1	12.1695	0.313826	N	ACTGGCCGCTTCACTG	TGATGGATGGGAACAACAGTCTTAGATGATAGGGATAATTAAGAGGGCATAGTTGGGGACTTTGTCTGGTTTGGCTCATCTAACTACTCTCAGTCCAATGTTTGGAAATGAGGATGCTCCACGTGCTACCCTAAAGAACCATTTA	GGTACCTCTAGA	AACGCGGCTC	AGATCGGAAGAGCGTCG
1:150552622_3_scramble_1190	1:150552622	scramble	fwd	Rep1	T01	HEK293FT	Pro	Library1	6.9765	0.265999	N	ACTGGCCGCTTCACTG	TGATGGATGGGAACAACAGTCTTAGATGATAGGGATAATTAAGAGGGCATAGTTGGGGACTTTGTCTGGTTTGGCTCATCTAACTACTCTCAGTCCAATGTTTGGAAATGAGGATGCTCCACGTGCTACCCTAAAGAACCATTTA	GGTACCTCTAGA	CTTACAGAGT	AGATCGGAAGAGCGTCG
1:150552622_4_ref_rc_1191	1:150552622	ref	rev	Rep1	T01	HEK293FT	Pro	Library1	2.14045	0.87458	N	ACTGGCCGCTTCACTG	TAAATGGTTCTTTAGGGTAGCACGTGGAGCATCCTCATTTCCAAACATTGGACTGAGAGTAGAGAGCTGTGCAAAATAACCACAAGTCCCCAACTATGCCCTCTTAATTATCCCTATCATCTAAGACTGTTGTTCCCATCCATCA	GGTACCTCTAGA	GTTCAGGCGC	AGATCGGAAGAGCGTCG
1:150552622_4_ref_rc_1192	1:150552622	ref	rev	Rep1	T01	HEK293FT	Pro	Library1	1	1	N	ACTGGCCGCTTCACTG	TAAATGGTTCTTTAGGGTAGCACGTGGAGCATCCTCATTTCCAAACATTGGACTGAGAGTAGAGAGCTGTGCAAAATAACCACAAGTCCCCAACTATGCCCTCTTAATTATCCCTATCATCTAAGACTGTTGTTCCCATCCATCA	GGTACCTCTAGA	TCAACCGAAG	AGATCGGAAGAGCGTCG
1:150552622_4_ref_rc_1193	1:150552622	ref	rev	Rep1	T01	HEK293FT	Pro	Library1	1.66164	0.771963	N	ACTGGCCGCTTCACTG	TAAATGGTTCTTTAGGGTAGCACGTGGAGCATCCTCATTTCCAAACATTGGACTGAGAGTAGAGAGCTGTGCAAAATAACCACAAGTCCCCAACTATGCCCTCTTAATTATCCCTATCATCTAAGACTGTTGTTCCCATCCATCA	GGTACCTCTAGA	GCTGAGGTCC	AGATCGGAAGAGCGTCG
1:150552622_4_ref_rc_1194	1:150552622	ref	rev	Rep1	T01	HEK293FT	Pro	Library1	2.8195	0.860197	N	ACTGGCCGCTTCACTG	TAAATGGTTCTTTAGGGTAGCACGTGGAGCATCCTCATTTCCAAACATTGGACTGAGAGTAGAGAGCTGTGCAAAATAACCACAAGTCCCCAACTATGCCCTCTTAATTATCCCTATCATCTAAGACTGTTGTTCCCATCCATCA	GGTACCTCTAGA	GAGTATCTCT	AGATCGGAAGAGCGTCG
1:150552622_4_ref_rc_1195	1:150552622	ref	rev	Rep1	T01	HEK293FT	Pro	Library1	1	0.995483	N	ACTGGCCGCTTCACTG	TAAATGGTTCTTTAGGGTAGCACGTGGAGCATCCTCATTTCCAAACATTGGACTGAGAGTAGAGAGCTGTGCAAAATAACCACAAGTCCCCAACTATGCCCTCTTAATTATCCCTATCATCTAAGACTGTTGTTCCCATCCATCA	GGTACCTCTAGA	TCGGGCTATG	AGATCGGAAGAGCGTCG
1:150552622_4_ref_rc_1196	1:150552622	ref	rev	Rep1	T01	HEK293FT	Pro	Library1	2.28845	0.696252	N	ACTGGCCGCTTCACTG	TAAATGGTTCTTTAGGGTAGCACGTGGAGCATCCTCATTTCCAAACATTGGACTGAGAGTAGAGAGCTGTGCAAAATAACCACAAGTCCCCAACTATGCCCTCTTAATTATCCCTATCATCTAAGACTGTTGTTCCCATCCATCA	GGTACCTCTAGA	AACTGCCCGT	AGATCGGAAGAGCGTCG
1:150552622_4_ref_rc_1197	1:150552622	ref	rev	Rep1	T01	HEK293FT	Pro	Library1	4.6303	0.696393	N	ACTGGCCGCTTCACTG	TAAATGGTTCTTTAGGGTAGCACGTGGAGCATCCTCATTTCCAAACATTGGACTGAGAGTAGAGAGCTGTGCAAAATAACCACAAGTCCCCAACTATGCCCTCTTAATTATCCCTATCATCTAAGACTGTTGTTCCCATCCATCA	GGTACCTCTAGA	AACAAGGTGT	AGATCGGAAGAGCGTCG
1:150552622_4_ref_rc_1198	1:150552622	ref	rev	Rep1	T01	HEK293FT	Pro	Library1	3.46373	0.839443	N	ACTGGCCGCTTCACTG	TAAATGGTTCTTTAGGGTAGCACGTGGAGCATCCTCATTTCCAAACATTGGACTGAGAGTAGAGAGCTGTGCAAAATAACCACAAGTCCCCAACTATGCCCTCTTAATTATCCCTATCATCTAAGACTGTTGTTCCCATCCATCA	GGTACCTCTAGA	AGTACTCTAC	AGATCGGAAGAGCGTCG
1:150552622_4_ref_rc_1199	1:150552622	ref	rev	Rep1	T01	HEK293FT	Pro	Library1	3.65961	0.730315	N	ACTGGCCGCTTCACTG	TAAATGGTTCTTTAGGGTAGCACGTGGAGCATCCTCATTTCCAAACATTGGACTGAGAGTAGAGAGCTGTGCAAAATAACCACAAGTCCCCAACTATGCCCTCTTAATTATCCCTATCATCTAAGACTGTTGTTCCCATCCATCA	GGTACCTCTAGA	CACAGTGTCG	AGATCGGAAGAGCGTCG
1:150552622_4_ref_rc_1200	1:150552622	ref	rev	Rep1	T01	HEK293FT	Pro	Library1	1	1	N	ACTGGCCGCTTCACTG	TAAATGGTTCTTTAGGGTAGCACGTGGAGCATCCTCATTTCCAAACATTGGACTGAGAGTAGAGAGCTGTGCAAAATAACCACAAGTCCCCAACTATGCCCTCTTAATTATCCCTATCATCTAAGACTGTTGTTCCCATCCATCA	GGTACCTCTAGA	TCGATTCGCG	AGATCGGAAGAGCGTCG
1:150552622_5_alt_rc_1201	1:150552622	alt	rev	Rep1	T01	HEK293FT	Pro	Library1	19.1036	0.612732	N	ACTGGCCGCTTCACTG	TAAATGGTTCTTTAGGGTAGCACGTGGAGCATCCTCATTTCCAAACATTGGACTGAGAGTAGAGAGCTGTGCCAAATAACCACAAGTCCCCAACTATGCCCTCTTAATTATCCCTATCATCTAAGACTGTTGTTCCCATCCATCA	GGTACCTCTAGA	CTAACGGACA	AGATCGGAAGAGCGTCG
1:150552622_5_alt_rc_1202	1:150552622	alt	rev	Rep1	T01	HEK293FT	Pro	Library1	9.07023	0.766088	N	ACTGGCCGCTTCACTG	TAAATGGTTCTTTAGGGTAGCACGTGGAGCATCCTCATTTCCAAACATTGGACTGAGAGTAGAGAGCTGTGCCAAATAACCACAAGTCCCCAACTATGCCCTCTTAATTATCCCTATCATCTAAGACTGTTGTTCCCATCCATCA	GGTACCTCTAGA	ATAACGCCAT	AGATCGGAAGAGCGTCG
1:150552622_5_alt_rc_1203	1:150552622	alt	rev	Rep1	T01	HEK293FT	Pro	Library1	8.06037	0.814367	N	ACTGGCCGCTTCACTG	TAAATGGTTCTTTAGGGTAGCACGTGGAGCATCCTCATTTCCAAACATTGGACTGAGAGTAGAGAGCTGTGCCAAATAACCACAAGTCCCCAACTATGCCCTCTTAATTATCCCTATCATCTAAGACTGTTGTTCCCATCCATCA	GGTACCTCTAGA	GGCATATGCT	AGATCGGAAGAGCGTCG
1:150552622_5_alt_rc_1204	1:150552622	alt	rev	Rep1	T01	HEK293FT	Pro	Library1	10.4283	0.814323	N	ACTGGCCGCTTCACTG	TAAATGGTTCTTTAGGGTAGCACGTGGAGCATCCTCATTTCCAAACATTGGACTGAGAGTAGAGAGCTGTGCCAAATAACCACAAGTCCCCAACTATGCCCTCTTAATTATCCCTATCATCTAAGACTGTTGTTCCCATCCATCA	GGTACCTCTAGA	GCAAGTAGCG	AGATCGGAAGAGCGTCG
1:150552622_5_alt_rc_1205	1:150552622	alt	rev	Rep1	T01	HEK293FT	Pro	Library1	6.43239	0.746375	N	ACTGGCCGCTTCACTG	TAAATGGTTCTTTAGGGTAGCACGTGGAGCATCCTCATTTCCAAACATTGGACTGAGAGTAGAGAGCTGTGCCAAATAACCACAAGTCCCCAACTATGCCCTCTTAATTATCCCTATCATCTAAGACTGTTGTTCCCATCCATCA	GGTACCTCTAGA	TAGACATCAT	AGATCGGAAGAGCGTCG
1:150552622_5_alt_rc_1206	1:150552622	alt	rev	Rep1	T01	HEK293FT	Pro	Library1	3.80761	0.759162	N	ACTGGCCGCTTCACTG	TAAATGGTTCTTTAGGGTAGCACGTGGAGCATCCTCATTTCCAAACATTGGACTGAGAGTAGAGAGCTGTGCCAAATAACCACAAGTCCCCAACTATGCCCTCTTAATTATCCCTATCATCTAAGACTGTTGTTCCCATCCATCA	GGTACCTCTAGA	TGACCACCGC	AGATCGGAAGAGCGTCG
1:150552622_5_alt_rc_1207	1:150552622	alt	rev	Rep1	T01	HEK293FT	Pro	Library1	5.10476	0.786538	N	ACTGGCCGCTTCACTG	TAAATGGTTCTTTAGGGTAGCACGTGGAGCATCCTCATTTCCAAACATTGGACTGAGAGTAGAGAGCTGTGCCAAATAACCACAAGTCCCCAACTATGCCCTCTTAATTATCCCTATCATCTAAGACTGTTGTTCCCATCCATCA	GGTACCTCTAGA	CCCACAAACT	AGATCGGAAGAGCGTCG
1:150552622_5_alt_rc_1208	1:150552622	alt	rev	Rep1	T01	HEK293FT	Pro	Library1	4.37348	0.85497	N	ACTGGCCGCTTCACTG	TAAATGGTTCTTTAGGGTAGCACGTGGAGCATCCTCATTTCCAAACATTGGACTGAGAGTAGAGAGCTGTGCCAAATAACCACAAGTCCCCAACTATGCCCTCTTAATTATCCCTATCATCTAAGACTGTTGTTCCCATCCATCA	GGTACCTCTAGA	CTCTATCACC	AGATCGGAAGAGCGTCG
1:150552622_5_alt_rc_1209	1:150552622	alt	rev	Rep1	T01	HEK293FT	Pro	Library1	5.60099	0.660688	N	ACTGGCCGCTTCACTG	TAAATGGTTCTTTAGGGTAGCACGTGGAGCATCCTCATTTCCAAACATTGGACTGAGAGTAGAGAGCTGTGCCAAATAACCACAAGTCCCCAACTATGCCCTCTTAATTATCCCTATCATCTAAGACTGTTGTTCCCATCCATCA	GGTACCTCTAGA	AAAGTGCAAG	AGATCGGAAGAGCGTCG
1:150552622_5_alt_rc_1210	1:150552622	alt	rev	Rep1	T01	HEK293FT	Pro	Library1	4.78265	0.813076	N	ACTGGCCGCTTCACTG	TAAATGGTTCTTTAGGGTAGCACGTGGAGCATCCTCATTTCCAAACATTGGACTGAGAGTAGAGAGCTGTGCCAAATAACCACAAGTCCCCAACTATGCCCTCTTAATTATCCCTATCATCTAAGACTGTTGTTCCCATCCATCA	GGTACCTCTAGA	GTAGCGGGTG	AGATCGGAAGAGCGTCG
1:150552622_6_scramble_rc_1211	1:150552622	scramble	rev	Rep1	T01	HEK293FT	Pro	Library1	7.27685	0.775371	N	ACTGGCCGCTTCACTG	TAAATGGTTCTTTAGGGTAGCACGTGGAGCATCCTCATTTCCAAACATTGGACTGAGAGTAGTTAGATGAGCCAAACCAGACAAAGTCCCCAACTATGCCCTCTTAATTATCCCTATCATCTAAGACTGTTGTTCCCATCCATCA	GGTACCTCTAGA	TGACACAATG	AGATCGGAAGAGCGTCG
1:150552622_6_scramble_rc_1212	1:150552622	scramble	rev	Rep1	T01	HEK293FT	Pro	Library1	8.21272	0.855648	N	ACTGGCCGCTTCACTG	TAAATGGTTCTTTAGGGTAGCACGTGGAGCATCCTCATTTCCAAACATTGGACTGAGAGTAGTTAGATGAGCCAAACCAGACAAAGTCCCCAACTATGCCCTCTTAATTATCCCTATCATCTAAGACTGTTGTTCCCATCCATCA	GGTACCTCTAGA	GTTTACGCGC	AGATCGGAAGAGCGTCG
1:150552622_6_scramble_rc_1213	1:150552622	scramble	rev	Rep1	T01	HEK293FT	Pro	Library1	11.1117	0.75763	N	ACTGGCCGCTTCACTG	TAAATGGTTCTTTAGGGTAGCACGTGGAGCATCCTCATTTCCAAACATTGGACTGAGAGTAGTTAGATGAGCCAAACCAGACAAAGTCCCCAACTATGCCCTCTTAATTATCCCTATCATCTAAGACTGTTGTTCCCATCCATCA	GGTACCTCTAGA	GCGTTTACGG	AGATCGGAAGAGCGTCG
1:150552622_6_scramble_rc_1214	1:150552622	scramble	rev	Rep1	T01	HEK293FT	Pro	Library1	1.32211	0.831595	N	ACTGGCCGCTTCACTG	TAAATGGTTCTTTAGGGTAGCACGTGGAGCATCCTCATTTCCAAACATTGGACTGAGAGTAGTTAGATGAGCCAAACCAGACAAAGTCCCCAACTATGCCCTCTTAATTATCCCTATCATCTAAGACTGTTGTTCCCATCCATCA	GGTACCTCTAGA	GTTATCGTCT	AGATCGGAAGAGCGTCG
1:150552622_6_scramble_rc_1215	1:150552622	scramble	rev	Rep1	T01	HEK293FT	Pro	Library1	11.1291	0.829097	N	ACTGGCCGCTTCACTG	TAAATGGTTCTTTAGGGTAGCACGTGGAGCATCCTCATTTCCAAACATTGGACTGAGAGTAGTTAGATGAGCCAAACCAGACAAAGTCCCCAACTATGCCCTCTTAATTATCCCTATCATCTAAGACTGTTGTTCCCATCCATCA	GGTACCTCTAGA	GTGTGTGCGA	AGATCGGAAGAGCGTCG
1:150552622_6_scramble_rc_1216	1:150552622	scramble	rev	Rep1	T01	HEK293FT	Pro	Library1	2.47563	0.756331	N	ACTGGCCGCTTCACTG	TAAATGGTTCTTTAGGGTAGCACGTGGAGCATCCTCATTTCCAAACATTGGACTGAGAGTAGTTAGATGAGCCAAACCAGACAAAGTCCCCAACTATGCCCTCTTAATTATCCCTATCATCTAAGACTGTTGTTCCCATCCATCA	GGTACCTCTAGA	AACTATCTCA	AGATCGGAAGAGCGTCG
1:150552622_6_scramble_rc_1217	1:150552622	scramble	rev	Rep1	T01	HEK293FT	Pro	Library1	6.40627	0.437882	N	ACTGGCCGCTTCACTG	TAAATGGTTCTTTAGGGTAGCACGTGGAGCATCCTCATTTCCAAACATTGGACTGAGAGTAGTTAGATGAGCCAAACCAGACAAAGTCCCCAACTATGCCCTCTTAATTATCCCTATCATCTAAGACTGTTGTTCCCATCCATCA	GGTACCTCTAGA	AAATTCTAAA	AGATCGGAAGAGCGTCG
1:150552622_6_scramble_rc_1218	1:150552622	scramble	rev	Rep1	T01	HEK293FT	Pro	Library1	9.30964	0.82289	N	ACTGGCCGCTTCACTG	TAAATGGTTCTTTAGGGTAGCACGTGGAGCATCCTCATTTCCAAACATTGGACTGAGAGTAGTTAGATGAGCCAAACCAGACAAAGTCCCCAACTATGCCCTCTTAATTATCCCTATCATCTAAGACTGTTGTTCCCATCCATCA	GGTACCTCTAGA	AGAGGCAATT	AGATCGGAAGAGCGTCG
1:150552622_6_scramble_rc_1219	1:150552622	scramble	rev	Rep1	T01	HEK293FT	Pro	Library1	8.19531	0.666888	N	ACTGGCCGCTTCACTG	TAAATGGTTCTTTAGGGTAGCACGTGGAGCATCCTCATTTCCAAACATTGGACTGAGAGTAGTTAGATGAGCCAAACCAGACAAAGTCCCCAACTATGCCCTCTTAATTATCCCTATCATCTAAGACTGTTGTTCCCATCCATCA	GGTACCTCTAGA	CATTCGGTTC	AGATCGGAAGAGCGTCG
1:150552622_6_scramble_rc_1220	1:150552622	scramble	rev	Rep1	T01	HEK293FT	Pro	Library1	7.47273	0.668839	N	ACTGGCCGCTTCACTG	TAAATGGTTCTTTAGGGTAGCACGTGGAGCATCCTCATTTCCAAACATTGGACTGAGAGTAGTTAGATGAGCCAAACCAGACAAAGTCCCCAACTATGCCCTCTTAATTATCCCTATCATCTAAGACTGTTGTTCCCATCCATCA	GGTACCTCTAGA	TTTAAGATGT	AGATCGGAAGAGCGTCG
1:150980281_1_ref_1221	1:150980281	ref	fwd	Rep1	T01	HEK293FT	Pro	Library1	11.608	0.455997	N	ACTGGCCGCTTCACTG	CTCTGCGGCTGGAAAGTGGCAGTTAAGGGAGGTTGGAACCTAACTCCACATTCTGAAGGGTTCCCTAAACTCTATGTACAGGGCCGCCACAGGATGAAATTTCAAGCAACTCTAAAGGCTGAAAGAGCAATTGGAACAATTAGGG	GGTACCTCTAGA	CCTGACTCCC	AGATCGGAAGAGCGTCG
1:150980281_1_ref_1222	1:150980281	ref	fwd	Rep1	T01	HEK293FT	Pro	Library1	14.446	0.425394	N	ACTGGCCGCTTCACTG	CTCTGCGGCTGGAAAGTGGCAGTTAAGGGAGGTTGGAACCTAACTCCACATTCTGAAGGGTTCCCTAAACTCTATGTACAGGGCCGCCACAGGATGAAATTTCAAGCAACTCTAAAGGCTGAAAGAGCAATTGGAACAATTAGGG	GGTACCTCTAGA	GTCCCATACC	AGATCGGAAGAGCGTCG
1:150980281_1_ref_1223	1:150980281	ref	fwd	Rep1	T01	HEK293FT	Pro	Library1	13.6408	0.36452	N	ACTGGCCGCTTCACTG	CTCTGCGGCTGGAAAGTGGCAGTTAAGGGAGGTTGGAACCTAACTCCACATTCTGAAGGGTTCCCTAAACTCTATGTACAGGGCCGCCACAGGATGAAATTTCAAGCAACTCTAAAGGCTGAAAGAGCAATTGGAACAATTAGGG	GGTACCTCTAGA	ATACAAGTCT	AGATCGGAAGAGCGTCG
1:150980281_1_ref_1224	1:150980281	ref	fwd	Rep1	T01	HEK293FT	Pro	Library1	15.0337	0.467562	N	ACTGGCCGCTTCACTG	CTCTGCGGCTGGAAAGTGGCAGTTAAGGGAGGTTGGAACCTAACTCCACATTCTGAAGGGTTCCCTAAACTCTATGTACAGGGCCGCCACAGGATGAAATTTCAAGCAACTCTAAAGGCTGAAAGAGCAATTGGAACAATTAGGG	GGTACCTCTAGA	CAAGGCCATC	AGATCGGAAGAGCGTCG
1:150980281_1_ref_1225	1:150980281	ref	fwd	Rep1	T01	HEK293FT	Pro	Library1	19.0775	0.471132	N	ACTGGCCGCTTCACTG	CTCTGCGGCTGGAAAGTGGCAGTTAAGGGAGGTTGGAACCTAACTCCACATTCTGAAGGGTTCCCTAAACTCTATGTACAGGGCCGCCACAGGATGAAATTTCAAGCAACTCTAAAGGCTGAAAGAGCAATTGGAACAATTAGGG	GGTACCTCTAGA	GGCTGATTGA	AGATCGGAAGAGCGTCG
1:150980281_1_ref_1226	1:150980281	ref	fwd	Rep1	T01	HEK293FT	Pro	Library1	10.5328	0.371633	N	ACTGGCCGCTTCACTG	CTCTGCGGCTGGAAAGTGGCAGTTAAGGGAGGTTGGAACCTAACTCCACATTCTGAAGGGTTCCCTAAACTCTATGTACAGGGCCGCCACAGGATGAAATTTCAAGCAACTCTAAAGGCTGAAAGAGCAATTGGAACAATTAGGG	GGTACCTCTAGA	ATACATGTAG	AGATCGGAAGAGCGTCG
1:150980281_1_ref_1227	1:150980281	ref	fwd	Rep1	T01	HEK293FT	Pro	Library1	11.8604	0.449723	N	ACTGGCCGCTTCACTG	CTCTGCGGCTGGAAAGTGGCAGTTAAGGGAGGTTGGAACCTAACTCCACATTCTGAAGGGTTCCCTAAACTCTATGTACAGGGCCGCCACAGGATGAAATTTCAAGCAACTCTAAAGGCTGAAAGAGCAATTGGAACAATTAGGG	GGTACCTCTAGA	CTGCCCGGTC	AGATCGGAAGAGCGTCG
1:150980281_1_ref_1228	1:150980281	ref	fwd	Rep1	T01	HEK293FT	Pro	Library1	10.3326	0.364102	N	ACTGGCCGCTTCACTG	CTCTGCGGCTGGAAAGTGGCAGTTAAGGGAGGTTGGAACCTAACTCCACATTCTGAAGGGTTCCCTAAACTCTATGTACAGGGCCGCCACAGGATGAAATTTCAAGCAACTCTAAAGGCTGAAAGAGCAATTGGAACAATTAGGG	GGTACCTCTAGA	CTCAAGTAAG	AGATCGGAAGAGCGTCG
1:150980281_1_ref_1229	1:150980281	ref	fwd	Rep1	T01	HEK293FT	Pro	Library1	9.40976	0.399325	N	ACTGGCCGCTTCACTG	CTCTGCGGCTGGAAAGTGGCAGTTAAGGGAGGTTGGAACCTAACTCCACATTCTGAAGGGTTCCCTAAACTCTATGTACAGGGCCGCCACAGGATGAAATTTCAAGCAACTCTAAAGGCTGAAAGAGCAATTGGAACAATTAGGG	GGTACCTCTAGA	TAGGATAGCT	AGATCGGAAGAGCGTCG
1:150980281_1_ref_1230	1:150980281	ref	fwd	Rep1	T01	HEK293FT	Pro	Library1	8.08213	0.495013	N	ACTGGCCGCTTCACTG	CTCTGCGGCTGGAAAGTGGCAGTTAAGGGAGGTTGGAACCTAACTCCACATTCTGAAGGGTTCCCTAAACTCTATGTACAGGGCCGCCACAGGATGAAATTTCAAGCAACTCTAAAGGCTGAAAGAGCAATTGGAACAATTAGGG	GGTACCTCTAGA	GCCTCAACCG	AGATCGGAAGAGCGTCG
1:150980281_2_alt_1231	1:150980281	alt	fwd	Rep1	T01	HEK293FT	Pro	Library1	15.395	0.425321	N	ACTGGCCGCTTCACTG	CTCTGCGGCTGGAAAGTGGCAGTTAAGGGAGGTTGGAACCTAACTCCACATTCTGAAGGGTTCCCTAAACTCCATGTACAGGGCCGCCACAGGATGAAATTTCAAGCAACTCTAAAGGCTGAAAGAGCAATTGGAACAATTAGGG	GGTACCTCTAGA	CCTTCATGAA	AGATCGGAAGAGCGTCG
1:150980281_2_alt_1232	1:150980281	alt	fwd	Rep1	T01	HEK293FT	Pro	Library1	15.6387	0.4643	N	ACTGGCCGCTTCACTG	CTCTGCGGCTGGAAAGTGGCAGTTAAGGGAGGTTGGAACCTAACTCCACATTCTGAAGGGTTCCCTAAACTCCATGTACAGGGCCGCCACAGGATGAAATTTCAAGCAACTCTAAAGGCTGAAAGAGCAATTGGAACAATTAGGG	GGTACCTCTAGA	GGTTTATCCA	AGATCGGAAGAGCGTCG
1:150980281_2_alt_1233	1:150980281	alt	fwd	Rep1	T01	HEK293FT	Pro	Library1	10.3413	0.462829	N	ACTGGCCGCTTCACTG	CTCTGCGGCTGGAAAGTGGCAGTTAAGGGAGGTTGGAACCTAACTCCACATTCTGAAGGGTTCCCTAAACTCCATGTACAGGGCCGCCACAGGATGAAATTTCAAGCAACTCTAAAGGCTGAAAGAGCAATTGGAACAATTAGGG	GGTACCTCTAGA	GCAGATAGCG	AGATCGGAAGAGCGTCG
1:150980281_2_alt_1234	1:150980281	alt	fwd	Rep1	T01	HEK293FT	Pro	Library1	7.15932	0.558856	N	ACTGGCCGCTTCACTG	CTCTGCGGCTGGAAAGTGGCAGTTAAGGGAGGTTGGAACCTAACTCCACATTCTGAAGGGTTCCCTAAACTCCATGTACAGGGCCGCCACAGGATGAAATTTCAAGCAACTCTAAAGGCTGAAAGAGCAATTGGAACAATTAGGG	GGTACCTCTAGA	CCCTACAAGA	AGATCGGAAGAGCGTCG
1:150980281_2_alt_1235	1:150980281	alt	fwd	Rep1	T01	HEK293FT	Pro	Library1	11.7995	0.417663	N	ACTGGCCGCTTCACTG	CTCTGCGGCTGGAAAGTGGCAGTTAAGGGAGGTTGGAACCTAACTCCACATTCTGAAGGGTTCCCTAAACTCCATGTACAGGGCCGCCACAGGATGAAATTTCAAGCAACTCTAAAGGCTGAAAGAGCAATTGGAACAATTAGGG	GGTACCTCTAGA	TTTCACTTAA	AGATCGGAAGAGCGTCG
1:150980281_2_alt_1236	1:150980281	alt	fwd	Rep1	T01	HEK293FT	Pro	Library1	14.7072	0.387382	N	ACTGGCCGCTTCACTG	CTCTGCGGCTGGAAAGTGGCAGTTAAGGGAGGTTGGAACCTAACTCCACATTCTGAAGGGTTCCCTAAACTCCATGTACAGGGCCGCCACAGGATGAAATTTCAAGCAACTCTAAAGGCTGAAAGAGCAATTGGAACAATTAGGG	GGTACCTCTAGA	TAACATTATG	AGATCGGAAGAGCGTCG
1:150980281_2_alt_1237	1:150980281	alt	fwd	Rep1	T01	HEK293FT	Pro	Library1	10.7417	0.433799	N	ACTGGCCGCTTCACTG	CTCTGCGGCTGGAAAGTGGCAGTTAAGGGAGGTTGGAACCTAACTCCACATTCTGAAGGGTTCCCTAAACTCCATGTACAGGGCCGCCACAGGATGAAATTTCAAGCAACTCTAAAGGCTGAAAGAGCAATTGGAACAATTAGGG	GGTACCTCTAGA	CCCGCTTAGA	AGATCGGAAGAGCGTCG
1:150980281_2_alt_1238	1:150980281	alt	fwd	Rep1	T01	HEK293FT	Pro	Library1	7.59461	0.362736	N	ACTGGCCGCTTCACTG	CTCTGCGGCTGGAAAGTGGCAGTTAAGGGAGGTTGGAACCTAACTCCACATTCTGAAGGGTTCCCTAAACTCCATGTACAGGGCCGCCACAGGATGAAATTTCAAGCAACTCTAAAGGCTGAAAGAGCAATTGGAACAATTAGGG	GGTACCTCTAGA	ATATTTAGGT	AGATCGGAAGAGCGTCG
1:150980281_2_alt_1239	1:150980281	alt	fwd	Rep1	T01	HEK293FT	Pro	Library1	9.27047	0.424385	N	ACTGGCCGCTTCACTG	CTCTGCGGCTGGAAAGTGGCAGTTAAGGGAGGTTGGAACCTAACTCCACATTCTGAAGGGTTCCCTAAACTCCATGTACAGGGCCGCCACAGGATGAAATTTCAAGCAACTCTAAAGGCTGAAAGAGCAATTGGAACAATTAGGG	GGTACCTCTAGA	ACGTACAGTC	AGATCGGAAGAGCGTCG
1:150980281_2_alt_1240	1:150980281	alt	fwd	Rep1	T01	HEK293FT	Pro	Library1	11.978	0.456852	N	ACTGGCCGCTTCACTG	CTCTGCGGCTGGAAAGTGGCAGTTAAGGGAGGTTGGAACCTAACTCCACATTCTGAAGGGTTCCCTAAACTCCATGTACAGGGCCGCCACAGGATGAAATTTCAAGCAACTCTAAAGGCTGAAAGAGCAATTGGAACAATTAGGG	GGTACCTCTAGA	CTTGGTTCGC	AGATCGGAAGAGCGTCG
1:150980281_3_scramble_1241	1:150980281	scramble	fwd	Rep1	T01	HEK293FT	Pro	Library1	12.3001	0.308074	N	ACTGGCCGCTTCACTG	CTCTGCGGCTGGAAAGTGGCAGTTAAGGGAGGTTGGAACCTAACTCCACATTCTGAAGGGTTGATATGTCTCAGGCCCAAACTCCGCCACAGGATGAAATTTCAAGCAACTCTAAAGGCTGAAAGAGCAATTGGAACAATTAGGG	GGTACCTCTAGA	TGTTTCCATA	AGATCGGAAGAGCGTCG
1:150980281_3_scramble_1242	1:150980281	scramble	fwd	Rep1	T01	HEK293FT	Pro	Library1	9.32705	0.388191	N	ACTGGCCGCTTCACTG	CTCTGCGGCTGGAAAGTGGCAGTTAAGGGAGGTTGGAACCTAACTCCACATTCTGAAGGGTTGATATGTCTCAGGCCCAAACTCCGCCACAGGATGAAATTTCAAGCAACTCTAAAGGCTGAAAGAGCAATTGGAACAATTAGGG	GGTACCTCTAGA	TATGGGTGAC	AGATCGGAAGAGCGTCG
1:150980281_3_scramble_1243	1:150980281	scramble	fwd	Rep1	T01	HEK293FT	Pro	Library1	17.1796	0.421336	N	ACTGGCCGCTTCACTG	CTCTGCGGCTGGAAAGTGGCAGTTAAGGGAGGTTGGAACCTAACTCCACATTCTGAAGGGTTGATATGTCTCAGGCCCAAACTCCGCCACAGGATGAAATTTCAAGCAACTCTAAAGGCTGAAAGAGCAATTGGAACAATTAGGG	GGTACCTCTAGA	GAGTGTTGCT	AGATCGGAAGAGCGTCG
1:150980281_3_scramble_1244	1:150980281	scramble	fwd	Rep1	T01	HEK293FT	Pro	Library1	13.0575	0.365554	N	ACTGGCCGCTTCACTG	CTCTGCGGCTGGAAAGTGGCAGTTAAGGGAGGTTGGAACCTAACTCCACATTCTGAAGGGTTGATATGTCTCAGGCCCAAACTCCGCCACAGGATGAAATTTCAAGCAACTCTAAAGGCTGAAAGAGCAATTGGAACAATTAGGG	GGTACCTCTAGA	GCACTCCTGT	AGATCGGAAGAGCGTCG
1:150980281_3_scramble_1245	1:150980281	scramble	fwd	Rep1	T01	HEK293FT	Pro	Library1	8.80471	0.346185	N	ACTGGCCGCTTCACTG	CTCTGCGGCTGGAAAGTGGCAGTTAAGGGAGGTTGGAACCTAACTCCACATTCTGAAGGGTTGATATGTCTCAGGCCCAAACTCCGCCACAGGATGAAATTTCAAGCAACTCTAAAGGCTGAAAGAGCAATTGGAACAATTAGGG	GGTACCTCTAGA	CACCAACGAG	AGATCGGAAGAGCGTCG
1:150980281_3_scramble_1246	1:150980281	scramble	fwd	Rep1	T01	HEK293FT	Pro	Library1	17.0665	0.402654	N	ACTGGCCGCTTCACTG	CTCTGCGGCTGGAAAGTGGCAGTTAAGGGAGGTTGGAACCTAACTCCACATTCTGAAGGGTTGATATGTCTCAGGCCCAAACTCCGCCACAGGATGAAATTTCAAGCAACTCTAAAGGCTGAAAGAGCAATTGGAACAATTAGGG	GGTACCTCTAGA	TTCGATAGAT	AGATCGGAAGAGCGTCG
1:150980281_3_scramble_1247	1:150980281	scramble	fwd	Rep1	T01	HEK293FT	Pro	Library1	16.518	0.540017	N	ACTGGCCGCTTCACTG	CTCTGCGGCTGGAAAGTGGCAGTTAAGGGAGGTTGGAACCTAACTCCACATTCTGAAGGGTTGATATGTCTCAGGCCCAAACTCCGCCACAGGATGAAATTTCAAGCAACTCTAAAGGCTGAAAGAGCAATTGGAACAATTAGGG	GGTACCTCTAGA	TGGCGGCCTC	AGATCGGAAGAGCGTCG
1:150980281_3_scramble_1248	1:150980281	scramble	fwd	Rep1	T01	HEK293FT	Pro	Library1	7.92543	0.345721	N	ACTGGCCGCTTCACTG	CTCTGCGGCTGGAAAGTGGCAGTTAAGGGAGGTTGGAACCTAACTCCACATTCTGAAGGGTTGATATGTCTCAGGCCCAAACTCCGCCACAGGATGAAATTTCAAGCAACTCTAAAGGCTGAAAGAGCAATTGGAACAATTAGGG	GGTACCTCTAGA	CCCTATAATT	AGATCGGAAGAGCGTCG
1:150980281_3_scramble_1249	1:150980281	scramble	fwd	Rep1	T01	HEK293FT	Pro	Library1	12.1434	0.426887	N	ACTGGCCGCTTCACTG	CTCTGCGGCTGGAAAGTGGCAGTTAAGGGAGGTTGGAACCTAACTCCACATTCTGAAGGGTTGATATGTCTCAGGCCCAAACTCCGCCACAGGATGAAATTTCAAGCAACTCTAAAGGCTGAAAGAGCAATTGGAACAATTAGGG	GGTACCTCTAGA	CACATTATTC	AGATCGGAAGAGCGTCG
1:150980281_3_scramble_1250	1:150980281	scramble	fwd	Rep1	T01	HEK293FT	Pro	Library1	5.78381	0.581162	N	ACTGGCCGCTTCACTG	CTCTGCGGCTGGAAAGTGGCAGTTAAGGGAGGTTGGAACCTAACTCCACATTCTGAAGGGTTGATATGTCTCAGGCCCAAACTCCGCCACAGGATGAAATTTCAAGCAACTCTAAAGGCTGAAAGAGCAATTGGAACAATTAGGG	GGTACCTCTAGA	TTCGCTATTC	AGATCGGAAGAGCGTCG
1:150980281_4_ref_rc_1251	1:150980281	ref	rev	Rep1	T01	HEK293FT	Pro	Library1	4.52583	0.420979	N	ACTGGCCGCTTCACTG	CCCTAATTGTTCCAATTGCTCTTTCAGCCTTTAGAGTTGCTTGAAATTTCATCCTGTGGCGGCCCTGTACATAGAGTTTAGGGAACCCTTCAGAATGTGGAGTTAGGTTCCAACCTCCCTTAACTGCCACTTTCCAGCCGCAGAG	GGTACCTCTAGA	CCTCCCGTAC	AGATCGGAAGAGCGTCG
1:150980281_4_ref_rc_1252	1:150980281	ref	rev	Rep1	T01	HEK293FT	Pro	Library1	6.63262	0.418444	N	ACTGGCCGCTTCACTG	CCCTAATTGTTCCAATTGCTCTTTCAGCCTTTAGAGTTGCTTGAAATTTCATCCTGTGGCGGCCCTGTACATAGAGTTTAGGGAACCCTTCAGAATGTGGAGTTAGGTTCCAACCTCCCTTAACTGCCACTTTCCAGCCGCAGAG	GGTACCTCTAGA	CGCAAACTCT	AGATCGGAAGAGCGTCG
1:150980281_4_ref_rc_1253	1:150980281	ref	rev	Rep1	T01	HEK293FT	Pro	Library1	10.0061	0.351754	N	ACTGGCCGCTTCACTG	CCCTAATTGTTCCAATTGCTCTTTCAGCCTTTAGAGTTGCTTGAAATTTCATCCTGTGGCGGCCCTGTACATAGAGTTTAGGGAACCCTTCAGAATGTGGAGTTAGGTTCCAACCTCCCTTAACTGCCACTTTCCAGCCGCAGAG	GGTACCTCTAGA	TTTAATAGAC	AGATCGGAAGAGCGTCG
1:150980281_4_ref_rc_1254	1:150980281	ref	rev	Rep1	T01	HEK293FT	Pro	Library1	8.28236	0.41332	N	ACTGGCCGCTTCACTG	CCCTAATTGTTCCAATTGCTCTTTCAGCCTTTAGAGTTGCTTGAAATTTCATCCTGTGGCGGCCCTGTACATAGAGTTTAGGGAACCCTTCAGAATGTGGAGTTAGGTTCCAACCTCCCTTAACTGCCACTTTCCAGCCGCAGAG	GGTACCTCTAGA	CCGCATACTG	AGATCGGAAGAGCGTCG
1:150980281_4_ref_rc_1255	1:150980281	ref	rev	Rep1	T01	HEK293FT	Pro	Library1	9.8494	0.407469	N	ACTGGCCGCTTCACTG	CCCTAATTGTTCCAATTGCTCTTTCAGCCTTTAGAGTTGCTTGAAATTTCATCCTGTGGCGGCCCTGTACATAGAGTTTAGGGAACCCTTCAGAATGTGGAGTTAGGTTCCAACCTCCCTTAACTGCCACTTTCCAGCCGCAGAG	GGTACCTCTAGA	CTGAGCTAGT	AGATCGGAAGAGCGTCG
1:150980281_4_ref_rc_1256	1:150980281	ref	rev	Rep1	T01	HEK293FT	Pro	Library1	4.46489	0.486569	N	ACTGGCCGCTTCACTG	CCCTAATTGTTCCAATTGCTCTTTCAGCCTTTAGAGTTGCTTGAAATTTCATCCTGTGGCGGCCCTGTACATAGAGTTTAGGGAACCCTTCAGAATGTGGAGTTAGGTTCCAACCTCCCTTAACTGCCACTTTCCAGCCGCAGAG	GGTACCTCTAGA	AGTCCTCCCT	AGATCGGAAGAGCGTCG
1:150980281_4_ref_rc_1257	1:150980281	ref	rev	Rep1	T01	HEK293FT	Pro	Library1	9.46635	0.328897	N	ACTGGCCGCTTCACTG	CCCTAATTGTTCCAATTGCTCTTTCAGCCTTTAGAGTTGCTTGAAATTTCATCCTGTGGCGGCCCTGTACATAGAGTTTAGGGAACCCTTCAGAATGTGGAGTTAGGTTCCAACCTCCCTTAACTGCCACTTTCCAGCCGCAGAG	GGTACCTCTAGA	TATATAATGG	AGATCGGAAGAGCGTCG
1:150980281_4_ref_rc_1258	1:150980281	ref	rev	Rep1	T01	HEK293FT	Pro	Library1	3.83808	0.398742	N	ACTGGCCGCTTCACTG	CCCTAATTGTTCCAATTGCTCTTTCAGCCTTTAGAGTTGCTTGAAATTTCATCCTGTGGCGGCCCTGTACATAGAGTTTAGGGAACCCTTCAGAATGTGGAGTTAGGTTCCAACCTCCCTTAACTGCCACTTTCCAGCCGCAGAG	GGTACCTCTAGA	GGGCGCCCAA	AGATCGGAAGAGCGTCG
1:150980281_4_ref_rc_1259	1:150980281	ref	rev	Rep1	T01	HEK293FT	Pro	Library1	8.0386	0.416528	N	ACTGGCCGCTTCACTG	CCCTAATTGTTCCAATTGCTCTTTCAGCCTTTAGAGTTGCTTGAAATTTCATCCTGTGGCGGCCCTGTACATAGAGTTTAGGGAACCCTTCAGAATGTGGAGTTAGGTTCCAACCTCCCTTAACTGCCACTTTCCAGCCGCAGAG	GGTACCTCTAGA	AAATTTGCTG	AGATCGGAAGAGCGTCG
1:150980281_4_ref_rc_1260	1:150980281	ref	rev	Rep1	T01	HEK293FT	Pro	Library1	1	1	N	ACTGGCCGCTTCACTG	CCCTAATTGTTCCAATTGCTCTTTCAGCCTTTAGAGTTGCTTGAAATTTCATCCTGTGGCGGCCCTGTACATAGAGTTTAGGGAACCCTTCAGAATGTGGAGTTAGGTTCCAACCTCCCTTAACTGCCACTTTCCAGCCGCAGAG	GGTACCTCTAGA	TCATTCCCTC	AGATCGGAAGAGCGTCG
1:150980281_5_alt_rc_1261	1:150980281	alt	rev	Rep1	T01	HEK293FT	Pro	Library1	6.05804	0.440879	N	ACTGGCCGCTTCACTG	CCCTAATTGTTCCAATTGCTCTTTCAGCCTTTAGAGTTGCTTGAAATTTCATCCTGTGGCGGCCCTGTACATGGAGTTTAGGGAACCCTTCAGAATGTGGAGTTAGGTTCCAACCTCCCTTAACTGCCACTTTCCAGCCGCAGAG	GGTACCTCTAGA	GACCTAGCGT	AGATCGGAAGAGCGTCG
1:150980281_5_alt_rc_1262	1:150980281	alt	rev	Rep1	T01	HEK293FT	Pro	Library1	9.88858	0.503857	N	ACTGGCCGCTTCACTG	CCCTAATTGTTCCAATTGCTCTTTCAGCCTTTAGAGTTGCTTGAAATTTCATCCTGTGGCGGCCCTGTACATGGAGTTTAGGGAACCCTTCAGAATGTGGAGTTAGGTTCCAACCTCCCTTAACTGCCACTTTCCAGCCGCAGAG	GGTACCTCTAGA	GAGGTTACCA	AGATCGGAAGAGCGTCG
1:150980281_5_alt_rc_1263	1:150980281	alt	rev	Rep1	T01	HEK293FT	Pro	Library1	10.8897	0.473062	N	ACTGGCCGCTTCACTG	CCCTAATTGTTCCAATTGCTCTTTCAGCCTTTAGAGTTGCTTGAAATTTCATCCTGTGGCGGCCCTGTACATGGAGTTTAGGGAACCCTTCAGAATGTGGAGTTAGGTTCCAACCTCCCTTAACTGCCACTTTCCAGCCGCAGAG	GGTACCTCTAGA	CATGCCAAAT	AGATCGGAAGAGCGTCG
1:150980281_5_alt_rc_1264	1:150980281	alt	rev	Rep1	T01	HEK293FT	Pro	Library1	15.1381	0.462394	N	ACTGGCCGCTTCACTG	CCCTAATTGTTCCAATTGCTCTTTCAGCCTTTAGAGTTGCTTGAAATTTCATCCTGTGGCGGCCCTGTACATGGAGTTTAGGGAACCCTTCAGAATGTGGAGTTAGGTTCCAACCTCCCTTAACTGCCACTTTCCAGCCGCAGAG	GGTACCTCTAGA	TGACATCCTC	AGATCGGAAGAGCGTCG
1:150980281_5_alt_rc_1265	1:150980281	alt	rev	Rep1	T01	HEK293FT	Pro	Library1	9.018	0.518068	N	ACTGGCCGCTTCACTG	CCCTAATTGTTCCAATTGCTCTTTCAGCCTTTAGAGTTGCTTGAAATTTCATCCTGTGGCGGCCCTGTACATGGAGTTTAGGGAACCCTTCAGAATGTGGAGTTAGGTTCCAACCTCCCTTAACTGCCACTTTCCAGCCGCAGAG	GGTACCTCTAGA	GTGTTGCGGC	AGATCGGAAGAGCGTCG
1:150980281_5_alt_rc_1266	1:150980281	alt	rev	Rep1	T01	HEK293FT	Pro	Library1	14.2719	0.439039	N	ACTGGCCGCTTCACTG	CCCTAATTGTTCCAATTGCTCTTTCAGCCTTTAGAGTTGCTTGAAATTTCATCCTGTGGCGGCCCTGTACATGGAGTTTAGGGAACCCTTCAGAATGTGGAGTTAGGTTCCAACCTCCCTTAACTGCCACTTTCCAGCCGCAGAG	GGTACCTCTAGA	ATACACTACC	AGATCGGAAGAGCGTCG
1:150980281_5_alt_rc_1267	1:150980281	alt	rev	Rep1	T01	HEK293FT	Pro	Library1	14.7333	0.459388	N	ACTGGCCGCTTCACTG	CCCTAATTGTTCCAATTGCTCTTTCAGCCTTTAGAGTTGCTTGAAATTTCATCCTGTGGCGGCCCTGTACATGGAGTTTAGGGAACCCTTCAGAATGTGGAGTTAGGTTCCAACCTCCCTTAACTGCCACTTTCCAGCCGCAGAG	GGTACCTCTAGA	CGGGAACAAC	AGATCGGAAGAGCGTCG
1:150980281_5_alt_rc_1268	1:150980281	alt	rev	Rep1	T01	HEK293FT	Pro	Library1	7.61202	0.534214	N	ACTGGCCGCTTCACTG	CCCTAATTGTTCCAATTGCTCTTTCAGCCTTTAGAGTTGCTTGAAATTTCATCCTGTGGCGGCCCTGTACATGGAGTTTAGGGAACCCTTCAGAATGTGGAGTTAGGTTCCAACCTCCCTTAACTGCCACTTTCCAGCCGCAGAG	GGTACCTCTAGA	GTCGCAAAGG	AGATCGGAAGAGCGTCG
1:150980281_5_alt_rc_1269	1:150980281	alt	rev	Rep1	T01	HEK293FT	Pro	Library1	5.68805	0.518794	N	ACTGGCCGCTTCACTG	CCCTAATTGTTCCAATTGCTCTTTCAGCCTTTAGAGTTGCTTGAAATTTCATCCTGTGGCGGCCCTGTACATGGAGTTTAGGGAACCCTTCAGAATGTGGAGTTAGGTTCCAACCTCCCTTAACTGCCACTTTCCAGCCGCAGAG	GGTACCTCTAGA	GGATCTGAAT	AGATCGGAAGAGCGTCG
1:150980281_5_alt_rc_1270	1:150980281	alt	rev	Rep1	T01	HEK293FT	Pro	Library1	11.016	0.485047	N	ACTGGCCGCTTCACTG	CCCTAATTGTTCCAATTGCTCTTTCAGCCTTTAGAGTTGCTTGAAATTTCATCCTGTGGCGGCCCTGTACATGGAGTTTAGGGAACCCTTCAGAATGTGGAGTTAGGTTCCAACCTCCCTTAACTGCCACTTTCCAGCCGCAGAG	GGTACCTCTAGA	CGCTGCACAG	AGATCGGAAGAGCGTCG
1:150980281_6_scramble_rc_1271	1:150980281	scramble	rev	Rep1	T01	HEK293FT	Pro	Library1	16.2307	0.619593	N	ACTGGCCGCTTCACTG	CCCTAATTGTTCCAATTGCTCTTTCAGCCTTTAGAGTTGCTTGAAATTTCATCCTGTGGCGGAGTTTGGGCCTGAGACATATCAACCCTTCAGAATGTGGAGTTAGGTTCCAACCTCCCTTAACTGCCACTTTCCAGCCGCAGAG	GGTACCTCTAGA	GCTGTCCCTA	AGATCGGAAGAGCGTCG
1:150980281_6_scramble_rc_1272	1:150980281	scramble	rev	Rep1	T01	HEK293FT	Pro	Library1	12.3088	0.58599	N	ACTGGCCGCTTCACTG	CCCTAATTGTTCCAATTGCTCTTTCAGCCTTTAGAGTTGCTTGAAATTTCATCCTGTGGCGGAGTTTGGGCCTGAGACATATCAACCCTTCAGAATGTGGAGTTAGGTTCCAACCTCCCTTAACTGCCACTTTCCAGCCGCAGAG	GGTACCTCTAGA	AGTTACAGGC	AGATCGGAAGAGCGTCG
1:150980281_6_scramble_rc_1273	1:150980281	scramble	rev	Rep1	T01	HEK293FT	Pro	Library1	9.21823	0.516249	N	ACTGGCCGCTTCACTG	CCCTAATTGTTCCAATTGCTCTTTCAGCCTTTAGAGTTGCTTGAAATTTCATCCTGTGGCGGAGTTTGGGCCTGAGACATATCAACCCTTCAGAATGTGGAGTTAGGTTCCAACCTCCCTTAACTGCCACTTTCCAGCCGCAGAG	GGTACCTCTAGA	AATAATCCAG	AGATCGGAAGAGCGTCG
1:150980281_6_scramble_rc_1274	1:150980281	scramble	rev	Rep1	T01	HEK293FT	Pro	Library1	9.42717	0.684263	N	ACTGGCCGCTTCACTG	CCCTAATTGTTCCAATTGCTCTTTCAGCCTTTAGAGTTGCTTGAAATTTCATCCTGTGGCGGAGTTTGGGCCTGAGACATATCAACCCTTCAGAATGTGGAGTTAGGTTCCAACCTCCCTTAACTGCCACTTTCCAGCCGCAGAG	GGTACCTCTAGA	TGCAGTATTA	AGATCGGAAGAGCGTCG
1:150980281_6_scramble_rc_1275	1:150980281	scramble	rev	Rep1	T01	HEK293FT	Pro	Library1	5.00465	0.649051	N	ACTGGCCGCTTCACTG	CCCTAATTGTTCCAATTGCTCTTTCAGCCTTTAGAGTTGCTTGAAATTTCATCCTGTGGCGGAGTTTGGGCCTGAGACATATCAACCCTTCAGAATGTGGAGTTAGGTTCCAACCTCCCTTAACTGCCACTTTCCAGCCGCAGAG	GGTACCTCTAGA	TAGAAATCAT	AGATCGGAAGAGCGTCG
1:150980281_6_scramble_rc_1276	1:150980281	scramble	rev	Rep1	T01	HEK293FT	Pro	Library1	15.5691	0.663137	N	ACTGGCCGCTTCACTG	CCCTAATTGTTCCAATTGCTCTTTCAGCCTTTAGAGTTGCTTGAAATTTCATCCTGTGGCGGAGTTTGGGCCTGAGACATATCAACCCTTCAGAATGTGGAGTTAGGTTCCAACCTCCCTTAACTGCCACTTTCCAGCCGCAGAG	GGTACCTCTAGA	TGGTTGCGCG	AGATCGGAAGAGCGTCG
1:150980281_6_scramble_rc_1277	1:150980281	scramble	rev	Rep1	T01	HEK293FT	Pro	Library1	5.77075	0.621199	N	ACTGGCCGCTTCACTG	CCCTAATTGTTCCAATTGCTCTTTCAGCCTTTAGAGTTGCTTGAAATTTCATCCTGTGGCGGAGTTTGGGCCTGAGACATATCAACCCTTCAGAATGTGGAGTTAGGTTCCAACCTCCCTTAACTGCCACTTTCCAGCCGCAGAG	GGTACCTCTAGA	CGATGGTCCA	AGATCGGAAGAGCGTCG
1:150980281_6_scramble_rc_1278	1:150980281	scramble	rev	Rep1	T01	HEK293FT	Pro	Library1	11.7298	0.560852	N	ACTGGCCGCTTCACTG	CCCTAATTGTTCCAATTGCTCTTTCAGCCTTTAGAGTTGCTTGAAATTTCATCCTGTGGCGGAGTTTGGGCCTGAGACATATCAACCCTTCAGAATGTGGAGTTAGGTTCCAACCTCCCTTAACTGCCACTTTCCAGCCGCAGAG	GGTACCTCTAGA	CTTAGACAAT	AGATCGGAAGAGCGTCG
1:150980281_6_scramble_rc_1279	1:150980281	scramble	rev	Rep1	T01	HEK293FT	Pro	Library1	9.092	0.659935	N	ACTGGCCGCTTCACTG	CCCTAATTGTTCCAATTGCTCTTTCAGCCTTTAGAGTTGCTTGAAATTTCATCCTGTGGCGGAGTTTGGGCCTGAGACATATCAACCCTTCAGAATGTGGAGTTAGGTTCCAACCTCCCTTAACTGCCACTTTCCAGCCGCAGAG	GGTACCTCTAGA	GTCCATAAAT	AGATCGGAAGAGCGTCG
1:150980281_6_scramble_rc_1280	1:150980281	scramble	rev	Rep1	T01	HEK293FT	Pro	Library1	11.8082	0.609846	N	ACTGGCCGCTTCACTG	CCCTAATTGTTCCAATTGCTCTTTCAGCCTTTAGAGTTGCTTGAAATTTCATCCTGTGGCGGAGTTTGGGCCTGAGACATATCAACCCTTCAGAATGTGGAGTTAGGTTCCAACCTCCCTTAACTGCCACTTTCCAGCCGCAGAG	GGTACCTCTAGA	GAGTAGGACG	AGATCGGAAGAGCGTCG
1:150661083_1_ref_1281	1:150661083	ref	fwd	Rep1	T01	HEK293FT	Pro	Library1	10.0627	0.34607	N	ACTGGCCGCTTCACTG	TGAGGTCAGGAATTCAAGACCAGCCTGGCCAACATGGTGAAACCCCGTCTCTACAAAAATACAAAAATTAGCCGGGGATGGTGGCAGGTGCATGTAATACCAGCTACTTGGGAGGCTGAGGAAGCAGAATCGCTTGAATCCGGGA	GGTACCTCTAGA	TATCACGAGG	AGATCGGAAGAGCGTCG
1:150661083_1_ref_1282	1:150661083	ref	fwd	Rep1	T01	HEK293FT	Pro	Library1	16.5833	0.422997	N	ACTGGCCGCTTCACTG	TGAGGTCAGGAATTCAAGACCAGCCTGGCCAACATGGTGAAACCCCGTCTCTACAAAAATACAAAAATTAGCCGGGGATGGTGGCAGGTGCATGTAATACCAGCTACTTGGGAGGCTGAGGAAGCAGAATCGCTTGAATCCGGGA	GGTACCTCTAGA	TGTCCCAGGA	AGATCGGAAGAGCGTCG
1:150661083_1_ref_1283	1:150661083	ref	fwd	Rep1	T01	HEK293FT	Pro	Library1	8.27801	0.369362	N	ACTGGCCGCTTCACTG	TGAGGTCAGGAATTCAAGACCAGCCTGGCCAACATGGTGAAACCCCGTCTCTACAAAAATACAAAAATTAGCCGGGGATGGTGGCAGGTGCATGTAATACCAGCTACTTGGGAGGCTGAGGAAGCAGAATCGCTTGAATCCGGGA	GGTACCTCTAGA	GATGACAGTA	AGATCGGAAGAGCGTCG
1:150661083_1_ref_1284	1:150661083	ref	fwd	Rep1	T01	HEK293FT	Pro	Library1	14.6898	0.406757	N	ACTGGCCGCTTCACTG	TGAGGTCAGGAATTCAAGACCAGCCTGGCCAACATGGTGAAACCCCGTCTCTACAAAAATACAAAAATTAGCCGGGGATGGTGGCAGGTGCATGTAATACCAGCTACTTGGGAGGCTGAGGAAGCAGAATCGCTTGAATCCGGGA	GGTACCTCTAGA	GGCGGTGTGT	AGATCGGAAGAGCGTCG
1:150661083_1_ref_1285	1:150661083	ref	fwd	Rep1	T01	HEK293FT	Pro	Library1	8.10825	0.389293	N	ACTGGCCGCTTCACTG	TGAGGTCAGGAATTCAAGACCAGCCTGGCCAACATGGTGAAACCCCGTCTCTACAAAAATACAAAAATTAGCCGGGGATGGTGGCAGGTGCATGTAATACCAGCTACTTGGGAGGCTGAGGAAGCAGAATCGCTTGAATCCGGGA	GGTACCTCTAGA	AACGAGATTA	AGATCGGAAGAGCGTCG
1:150661083_1_ref_1286	1:150661083	ref	fwd	Rep1	T01	HEK293FT	Pro	Library1	1	1	N	ACTGGCCGCTTCACTG	TGAGGTCAGGAATTCAAGACCAGCCTGGCCAACATGGTGAAACCCCGTCTCTACAAAAATACAAAAATTAGCCGGGGATGGTGGCAGGTGCATGTAATACCAGCTACTTGGGAGGCTGAGGAAGCAGAATCGCTTGAATCCGGGA	GGTACCTCTAGA	TCCAGTTGTA	AGATCGGAAGAGCGTCG
1:150661083_1_ref_1287	1:150661083	ref	fwd	Rep1	T01	HEK293FT	Pro	Library1	8.76118	0.337962	N	ACTGGCCGCTTCACTG	TGAGGTCAGGAATTCAAGACCAGCCTGGCCAACATGGTGAAACCCCGTCTCTACAAAAATACAAAAATTAGCCGGGGATGGTGGCAGGTGCATGTAATACCAGCTACTTGGGAGGCTGAGGAAGCAGAATCGCTTGAATCCGGGA	GGTACCTCTAGA	GTTAAAGCTT	AGATCGGAAGAGCGTCG
1:150661083_1_ref_1288	1:150661083	ref	fwd	Rep1	T01	HEK293FT	Pro	Library1	9.57517	0.361083	N	ACTGGCCGCTTCACTG	TGAGGTCAGGAATTCAAGACCAGCCTGGCCAACATGGTGAAACCCCGTCTCTACAAAAATACAAAAATTAGCCGGGGATGGTGGCAGGTGCATGTAATACCAGCTACTTGGGAGGCTGAGGAAGCAGAATCGCTTGAATCCGGGA	GGTACCTCTAGA	CACTAAGAAG	AGATCGGAAGAGCGTCG
1:150661083_1_ref_1289	1:150661083	ref	fwd	Rep1	T01	HEK293FT	Pro	Library1	18.4724	0.415413	N	ACTGGCCGCTTCACTG	TGAGGTCAGGAATTCAAGACCAGCCTGGCCAACATGGTGAAACCCCGTCTCTACAAAAATACAAAAATTAGCCGGGGATGGTGGCAGGTGCATGTAATACCAGCTACTTGGGAGGCTGAGGAAGCAGAATCGCTTGAATCCGGGA	GGTACCTCTAGA	ATAGCGGCTT	AGATCGGAAGAGCGTCG
1:150661083_1_ref_1290	1:150661083	ref	fwd	Rep1	T01	HEK293FT	Pro	Library1	10.9768	0.428454	N	ACTGGCCGCTTCACTG	TGAGGTCAGGAATTCAAGACCAGCCTGGCCAACATGGTGAAACCCCGTCTCTACAAAAATACAAAAATTAGCCGGGGATGGTGGCAGGTGCATGTAATACCAGCTACTTGGGAGGCTGAGGAAGCAGAATCGCTTGAATCCGGGA	GGTACCTCTAGA	CCATCGACCT	AGATCGGAAGAGCGTCG
1:150661083_2_alt_1291	1:150661083	alt	fwd	Rep1	T01	HEK293FT	Pro	Library1	9.29658	0.375094	N	ACTGGCCGCTTCACTG	TGAGGTCAGGAATTCAAGACCAGCCTGGCCAACATGGTGAAACCCCGTCTCTACAAAAATACAAAAATTAGCTGGGGATGGTGGCAGGTGCATGTAATACCAGCTACTTGGGAGGCTGAGGAAGCAGAATCGCTTGAATCCGGGA	GGTACCTCTAGA	GAAACCTGAG	AGATCGGAAGAGCGTCG
1:150661083_2_alt_1292	1:150661083	alt	fwd	Rep1	T01	HEK293FT	Pro	Library1	10.4675	0.506094	N	ACTGGCCGCTTCACTG	TGAGGTCAGGAATTCAAGACCAGCCTGGCCAACATGGTGAAACCCCGTCTCTACAAAAATACAAAAATTAGCTGGGGATGGTGGCAGGTGCATGTAATACCAGCTACTTGGGAGGCTGAGGAAGCAGAATCGCTTGAATCCGGGA	GGTACCTCTAGA	GCCTCCGGGA	AGATCGGAAGAGCGTCG
1:150661083_2_alt_1293	1:150661083	alt	fwd	Rep1	T01	HEK293FT	Pro	Library1	11.682	0.364969	N	ACTGGCCGCTTCACTG	TGAGGTCAGGAATTCAAGACCAGCCTGGCCAACATGGTGAAACCCCGTCTCTACAAAAATACAAAAATTAGCTGGGGATGGTGGCAGGTGCATGTAATACCAGCTACTTGGGAGGCTGAGGAAGCAGAATCGCTTGAATCCGGGA	GGTACCTCTAGA	AGTTGTAGTA	AGATCGGAAGAGCGTCG
1:150661083_2_alt_1294	1:150661083	alt	fwd	Rep1	T01	HEK293FT	Pro	Library1	11.238	0.396387	N	ACTGGCCGCTTCACTG	TGAGGTCAGGAATTCAAGACCAGCCTGGCCAACATGGTGAAACCCCGTCTCTACAAAAATACAAAAATTAGCTGGGGATGGTGGCAGGTGCATGTAATACCAGCTACTTGGGAGGCTGAGGAAGCAGAATCGCTTGAATCCGGGA	GGTACCTCTAGA	GAACTCAGTT	AGATCGGAAGAGCGTCG
1:150661083_2_alt_1295	1:150661083	alt	fwd	Rep1	T01	HEK293FT	Pro	Library1	19.1689	0.499116	N	ACTGGCCGCTTCACTG	TGAGGTCAGGAATTCAAGACCAGCCTGGCCAACATGGTGAAACCCCGTCTCTACAAAAATACAAAAATTAGCTGGGGATGGTGGCAGGTGCATGTAATACCAGCTACTTGGGAGGCTGAGGAAGCAGAATCGCTTGAATCCGGGA	GGTACCTCTAGA	GGCCGCAGCA	AGATCGGAAGAGCGTCG
1:150661083_2_alt_1296	1:150661083	alt	fwd	Rep1	T01	HEK293FT	Pro	Library1	9.64917	0.349405	N	ACTGGCCGCTTCACTG	TGAGGTCAGGAATTCAAGACCAGCCTGGCCAACATGGTGAAACCCCGTCTCTACAAAAATACAAAAATTAGCTGGGGATGGTGGCAGGTGCATGTAATACCAGCTACTTGGGAGGCTGAGGAAGCAGAATCGCTTGAATCCGGGA	GGTACCTCTAGA	CGGACTATTT	AGATCGGAAGAGCGTCG
1:150661083_2_alt_1297	1:150661083	alt	fwd	Rep1	T01	HEK293FT	Pro	Library1	10.9637	0.481785	N	ACTGGCCGCTTCACTG	TGAGGTCAGGAATTCAAGACCAGCCTGGCCAACATGGTGAAACCCCGTCTCTACAAAAATACAAAAATTAGCTGGGGATGGTGGCAGGTGCATGTAATACCAGCTACTTGGGAGGCTGAGGAAGCAGAATCGCTTGAATCCGGGA	GGTACCTCTAGA	TGGTGGAGGT	AGATCGGAAGAGCGTCG
1:150661083_2_alt_1298	1:150661083	alt	fwd	Rep1	T01	HEK293FT	Pro	Library1	6.69356	0.459228	N	ACTGGCCGCTTCACTG	TGAGGTCAGGAATTCAAGACCAGCCTGGCCAACATGGTGAAACCCCGTCTCTACAAAAATACAAAAATTAGCTGGGGATGGTGGCAGGTGCATGTAATACCAGCTACTTGGGAGGCTGAGGAAGCAGAATCGCTTGAATCCGGGA	GGTACCTCTAGA	CGGGCTTACA	AGATCGGAAGAGCGTCG
1:150661083_2_alt_1299	1:150661083	alt	fwd	Rep1	T01	HEK293FT	Pro	Library1	8.52177	0.311809	N	ACTGGCCGCTTCACTG	TGAGGTCAGGAATTCAAGACCAGCCTGGCCAACATGGTGAAACCCCGTCTCTACAAAAATACAAAAATTAGCTGGGGATGGTGGCAGGTGCATGTAATACCAGCTACTTGGGAGGCTGAGGAAGCAGAATCGCTTGAATCCGGGA	GGTACCTCTAGA	AGTATATGAG	AGATCGGAAGAGCGTCG
1:150661083_2_alt_1300	1:150661083	alt	fwd	Rep1	T01	HEK293FT	Pro	Library1	7.22461	0.378984	N	ACTGGCCGCTTCACTG	TGAGGTCAGGAATTCAAGACCAGCCTGGCCAACATGGTGAAACCCCGTCTCTACAAAAATACAAAAATTAGCTGGGGATGGTGGCAGGTGCATGTAATACCAGCTACTTGGGAGGCTGAGGAAGCAGAATCGCTTGAATCCGGGA	GGTACCTCTAGA	AAGGGTCTCT	AGATCGGAAGAGCGTCG
1:150661083_3_scramble_1301	1:150661083	scramble	fwd	Rep1	T01	HEK293FT	Pro	Library1	10.7635	0.399336	N	ACTGGCCGCTTCACTG	TGAGGTCAGGAATTCAAGACCAGCCTGGCCAACATGGTGAAACCCCGTCTCTACAAAAATACGGTGACTGGCAGTAAGTGAAAGCAGGTGCATGTAATACCAGCTACTTGGGAGGCTGAGGAAGCAGAATCGCTTGAATCCGGGA	GGTACCTCTAGA	GGTTTACACT	AGATCGGAAGAGCGTCG
1:150661083_3_scramble_1302	1:150661083	scramble	fwd	Rep1	T01	HEK293FT	Pro	Library1	12.361	0.442299	N	ACTGGCCGCTTCACTG	TGAGGTCAGGAATTCAAGACCAGCCTGGCCAACATGGTGAAACCCCGTCTCTACAAAAATACGGTGACTGGCAGTAAGTGAAAGCAGGTGCATGTAATACCAGCTACTTGGGAGGCTGAGGAAGCAGAATCGCTTGAATCCGGGA	GGTACCTCTAGA	GGTTAAACGA	AGATCGGAAGAGCGTCG
1:150661083_3_scramble_1303	1:150661083	scramble	fwd	Rep1	T01	HEK293FT	Pro	Library1	12.8485	0.384622	N	ACTGGCCGCTTCACTG	TGAGGTCAGGAATTCAAGACCAGCCTGGCCAACATGGTGAAACCCCGTCTCTACAAAAATACGGTGACTGGCAGTAAGTGAAAGCAGGTGCATGTAATACCAGCTACTTGGGAGGCTGAGGAAGCAGAATCGCTTGAATCCGGGA	GGTACCTCTAGA	ACTACGCGCA	AGATCGGAAGAGCGTCG
1:150661083_3_scramble_1304	1:150661083	scramble	fwd	Rep1	T01	HEK293FT	Pro	Library1	20.231	0.428179	N	ACTGGCCGCTTCACTG	TGAGGTCAGGAATTCAAGACCAGCCTGGCCAACATGGTGAAACCCCGTCTCTACAAAAATACGGTGACTGGCAGTAAGTGAAAGCAGGTGCATGTAATACCAGCTACTTGGGAGGCTGAGGAAGCAGAATCGCTTGAATCCGGGA	GGTACCTCTAGA	TGCAAACCTG	AGATCGGAAGAGCGTCG
1:150661083_3_scramble_1305	1:150661083	scramble	fwd	Rep1	T01	HEK293FT	Pro	Library1	18.22	0.416364	N	ACTGGCCGCTTCACTG	TGAGGTCAGGAATTCAAGACCAGCCTGGCCAACATGGTGAAACCCCGTCTCTACAAAAATACGGTGACTGGCAGTAAGTGAAAGCAGGTGCATGTAATACCAGCTACTTGGGAGGCTGAGGAAGCAGAATCGCTTGAATCCGGGA	GGTACCTCTAGA	TGTGCCGTCT	AGATCGGAAGAGCGTCG
1:150661083_3_scramble_1306	1:150661083	scramble	fwd	Rep1	T01	HEK293FT	Pro	Library1	9.76234	0.360674	N	ACTGGCCGCTTCACTG	TGAGGTCAGGAATTCAAGACCAGCCTGGCCAACATGGTGAAACCCCGTCTCTACAAAAATACGGTGACTGGCAGTAAGTGAAAGCAGGTGCATGTAATACCAGCTACTTGGGAGGCTGAGGAAGCAGAATCGCTTGAATCCGGGA	GGTACCTCTAGA	CAGCATGATG	AGATCGGAAGAGCGTCG
1:150661083_3_scramble_1307	1:150661083	scramble	fwd	Rep1	T01	HEK293FT	Pro	Library1	26.756	0.425324	N	ACTGGCCGCTTCACTG	TGAGGTCAGGAATTCAAGACCAGCCTGGCCAACATGGTGAAACCCCGTCTCTACAAAAATACGGTGACTGGCAGTAAGTGAAAGCAGGTGCATGTAATACCAGCTACTTGGGAGGCTGAGGAAGCAGAATCGCTTGAATCCGGGA	GGTACCTCTAGA	TACCGCGTCC	AGATCGGAAGAGCGTCG
1:150661083_3_scramble_1308	1:150661083	scramble	fwd	Rep1	T01	HEK293FT	Pro	Library1	11.6645	0.513093	N	ACTGGCCGCTTCACTG	TGAGGTCAGGAATTCAAGACCAGCCTGGCCAACATGGTGAAACCCCGTCTCTACAAAAATACGGTGACTGGCAGTAAGTGAAAGCAGGTGCATGTAATACCAGCTACTTGGGAGGCTGAGGAAGCAGAATCGCTTGAATCCGGGA	GGTACCTCTAGA	GTCTCGAGTC	AGATCGGAAGAGCGTCG
1:150661083_3_scramble_1309	1:150661083	scramble	fwd	Rep1	T01	HEK293FT	Pro	Library1	17.4408	0.351409	N	ACTGGCCGCTTCACTG	TGAGGTCAGGAATTCAAGACCAGCCTGGCCAACATGGTGAAACCCCGTCTCTACAAAAATACGGTGACTGGCAGTAAGTGAAAGCAGGTGCATGTAATACCAGCTACTTGGGAGGCTGAGGAAGCAGAATCGCTTGAATCCGGGA	GGTACCTCTAGA	TGCTTCGCCC	AGATCGGAAGAGCGTCG
1:150661083_3_scramble_1310	1:150661083	scramble	fwd	Rep1	T01	HEK293FT	Pro	Library1	15.926	0.396906	N	ACTGGCCGCTTCACTG	TGAGGTCAGGAATTCAAGACCAGCCTGGCCAACATGGTGAAACCCCGTCTCTACAAAAATACGGTGACTGGCAGTAAGTGAAAGCAGGTGCATGTAATACCAGCTACTTGGGAGGCTGAGGAAGCAGAATCGCTTGAATCCGGGA	GGTACCTCTAGA	GTACCTGCGC	AGATCGGAAGAGCGTCG
1:150661083_4_ref_rc_1311	1:150661083	ref	rev	Rep1	T01	HEK293FT	Pro	Library1	10.4632	0.351506	N	ACTGGCCGCTTCACTG	TCCCGGATTCAAGCGATTCTGCTTCCTCAGCCTCCCAAGTAGCTGGTATTACATGCACCTGCCACCATCCCCGGCTAATTTTTGTATTTTTGTAGAGACGGGGTTTCACCATGTTGGCCAGGCTGGTCTTGAATTCCTGACCTCA	GGTACCTCTAGA	AACAGTATTT	AGATCGGAAGAGCGTCG
1:150661083_4_ref_rc_1312	1:150661083	ref	rev	Rep1	T01	HEK293FT	Pro	Library1	9.13988	0.403166	N	ACTGGCCGCTTCACTG	TCCCGGATTCAAGCGATTCTGCTTCCTCAGCCTCCCAAGTAGCTGGTATTACATGCACCTGCCACCATCCCCGGCTAATTTTTGTATTTTTGTAGAGACGGGGTTTCACCATGTTGGCCAGGCTGGTCTTGAATTCCTGACCTCA	GGTACCTCTAGA	AGGTATTATT	AGATCGGAAGAGCGTCG
1:150661083_4_ref_rc_1313	1:150661083	ref	rev	Rep1	T01	HEK293FT	Pro	Library1	8.4826	0.467566	N	ACTGGCCGCTTCACTG	TCCCGGATTCAAGCGATTCTGCTTCCTCAGCCTCCCAAGTAGCTGGTATTACATGCACCTGCCACCATCCCCGGCTAATTTTTGTATTTTTGTAGAGACGGGGTTTCACCATGTTGGCCAGGCTGGTCTTGAATTCCTGACCTCA	GGTACCTCTAGA	ATCCAATGGC	AGATCGGAAGAGCGTCG
1:150661083_4_ref_rc_1314	1:150661083	ref	rev	Rep1	T01	HEK293FT	Pro	Library1	4.30819	0.484588	N	ACTGGCCGCTTCACTG	TCCCGGATTCAAGCGATTCTGCTTCCTCAGCCTCCCAAGTAGCTGGTATTACATGCACCTGCCACCATCCCCGGCTAATTTTTGTATTTTTGTAGAGACGGGGTTTCACCATGTTGGCCAGGCTGGTCTTGAATTCCTGACCTCA	GGTACCTCTAGA	TAGGTCTATG	AGATCGGAAGAGCGTCG
1:150661083_4_ref_rc_1315	1:150661083	ref	rev	Rep1	T01	HEK293FT	Pro	Library1	13.2272	0.411206	N	ACTGGCCGCTTCACTG	TCCCGGATTCAAGCGATTCTGCTTCCTCAGCCTCCCAAGTAGCTGGTATTACATGCACCTGCCACCATCCCCGGCTAATTTTTGTATTTTTGTAGAGACGGGGTTTCACCATGTTGGCCAGGCTGGTCTTGAATTCCTGACCTCA	GGTACCTCTAGA	AGAAGAGAGC	AGATCGGAAGAGCGTCG
1:150661083_4_ref_rc_1316	1:150661083	ref	rev	Rep1	T01	HEK293FT	Pro	Library1	1	1	N	ACTGGCCGCTTCACTG	TCCCGGATTCAAGCGATTCTGCTTCCTCAGCCTCCCAAGTAGCTGGTATTACATGCACCTGCCACCATCCCCGGCTAATTTTTGTATTTTTGTAGAGACGGGGTTTCACCATGTTGGCCAGGCTGGTCTTGAATTCCTGACCTCA	GGTACCTCTAGA	TCACTGGGCT	AGATCGGAAGAGCGTCG
1:150661083_4_ref_rc_1317	1:150661083	ref	rev	Rep1	T01	HEK293FT	Pro	Library1	14.5113	0.479607	N	ACTGGCCGCTTCACTG	TCCCGGATTCAAGCGATTCTGCTTCCTCAGCCTCCCAAGTAGCTGGTATTACATGCACCTGCCACCATCCCCGGCTAATTTTTGTATTTTTGTAGAGACGGGGTTTCACCATGTTGGCCAGGCTGGTCTTGAATTCCTGACCTCA	GGTACCTCTAGA	CAGACCGGCG	AGATCGGAAGAGCGTCG
1:150661083_4_ref_rc_1318	1:150661083	ref	rev	Rep1	T01	HEK293FT	Pro	Library1	23.9005	0.668604	N	ACTGGCCGCTTCACTG	TCCCGGATTCAAGCGATTCTGCTTCCTCAGCCTCCCAAGTAGCTGGTATTACATGCACCTGCCACCATCCCCGGCTAATTTTTGTATTTTTGTAGAGACGGGGTTTCACCATGTTGGCCAGGCTGGTCTTGAATTCCTGACCTCA	GGTACCTCTAGA	CCGCAGACCA	AGATCGGAAGAGCGTCG
1:150661083_4_ref_rc_1319	1:150661083	ref	rev	Rep1	T01	HEK293FT	Pro	Library1	11.6863	0.363713	N	ACTGGCCGCTTCACTG	TCCCGGATTCAAGCGATTCTGCTTCCTCAGCCTCCCAAGTAGCTGGTATTACATGCACCTGCCACCATCCCCGGCTAATTTTTGTATTTTTGTAGAGACGGGGTTTCACCATGTTGGCCAGGCTGGTCTTGAATTCCTGACCTCA	GGTACCTCTAGA	TACAATAGAT	AGATCGGAAGAGCGTCG
1:150661083_4_ref_rc_1320	1:150661083	ref	rev	Rep1	T01	HEK293FT	Pro	Library1	1	1	N	ACTGGCCGCTTCACTG	TCCCGGATTCAAGCGATTCTGCTTCCTCAGCCTCCCAAGTAGCTGGTATTACATGCACCTGCCACCATCCCCGGCTAATTTTTGTATTTTTGTAGAGACGGGGTTTCACCATGTTGGCCAGGCTGGTCTTGAATTCCTGACCTCA	GGTACCTCTAGA	TCACGGGAAA	AGATCGGAAGAGCGTCG
1:150661083_5_alt_rc_1321	1:150661083	alt	rev	Rep1	T01	HEK293FT	Pro	Library1	15.9739	0.372569	N	ACTGGCCGCTTCACTG	TCCCGGATTCAAGCGATTCTGCTTCCTCAGCCTCCCAAGTAGCTGGTATTACATGCACCTGCCACCATCCCCAGCTAATTTTTGTATTTTTGTAGAGACGGGGTTTCACCATGTTGGCCAGGCTGGTCTTGAATTCCTGACCTCA	GGTACCTCTAGA	TGAAACCTTT	AGATCGGAAGAGCGTCG
1:150661083_5_alt_rc_1322	1:150661083	alt	rev	Rep1	T01	HEK293FT	Pro	Library1	9.61434	0.370225	N	ACTGGCCGCTTCACTG	TCCCGGATTCAAGCGATTCTGCTTCCTCAGCCTCCCAAGTAGCTGGTATTACATGCACCTGCCACCATCCCCAGCTAATTTTTGTATTTTTGTAGAGACGGGGTTTCACCATGTTGGCCAGGCTGGTCTTGAATTCCTGACCTCA	GGTACCTCTAGA	TATAATCCTA	AGATCGGAAGAGCGTCG
1:150661083_5_alt_rc_1323	1:150661083	alt	rev	Rep1	T01	HEK293FT	Pro	Library1	23.1953	0.454031	N	ACTGGCCGCTTCACTG	TCCCGGATTCAAGCGATTCTGCTTCCTCAGCCTCCCAAGTAGCTGGTATTACATGCACCTGCCACCATCCCCAGCTAATTTTTGTATTTTTGTAGAGACGGGGTTTCACCATGTTGGCCAGGCTGGTCTTGAATTCCTGACCTCA	GGTACCTCTAGA	AGCCTGCGTC	AGATCGGAAGAGCGTCG
1:150661083_5_alt_rc_1324	1:150661083	alt	rev	Rep1	T01	HEK293FT	Pro	Library1	14.372	0.412845	N	ACTGGCCGCTTCACTG	TCCCGGATTCAAGCGATTCTGCTTCCTCAGCCTCCCAAGTAGCTGGTATTACATGCACCTGCCACCATCCCCAGCTAATTTTTGTATTTTTGTAGAGACGGGGTTTCACCATGTTGGCCAGGCTGGTCTTGAATTCCTGACCTCA	GGTACCTCTAGA	ACAAGATCTA	AGATCGGAAGAGCGTCG
1:150661083_5_alt_rc_1325	1:150661083	alt	rev	Rep1	T01	HEK293FT	Pro	Library1	16.061	0.417649	N	ACTGGCCGCTTCACTG	TCCCGGATTCAAGCGATTCTGCTTCCTCAGCCTCCCAAGTAGCTGGTATTACATGCACCTGCCACCATCCCCAGCTAATTTTTGTATTTTTGTAGAGACGGGGTTTCACCATGTTGGCCAGGCTGGTCTTGAATTCCTGACCTCA	GGTACCTCTAGA	AGTCGGCTAG	AGATCGGAAGAGCGTCG
1:150661083_5_alt_rc_1326	1:150661083	alt	rev	Rep1	T01	HEK293FT	Pro	Library1	17.4669	0.388206	N	ACTGGCCGCTTCACTG	TCCCGGATTCAAGCGATTCTGCTTCCTCAGCCTCCCAAGTAGCTGGTATTACATGCACCTGCCACCATCCCCAGCTAATTTTTGTATTTTTGTAGAGACGGGGTTTCACCATGTTGGCCAGGCTGGTCTTGAATTCCTGACCTCA	GGTACCTCTAGA	GTAGTATCGT	AGATCGGAAGAGCGTCG
1:150661083_5_alt_rc_1327	1:150661083	alt	rev	Rep1	T01	HEK293FT	Pro	Library1	14.1413	0.465911	N	ACTGGCCGCTTCACTG	TCCCGGATTCAAGCGATTCTGCTTCCTCAGCCTCCCAAGTAGCTGGTATTACATGCACCTGCCACCATCCCCAGCTAATTTTTGTATTTTTGTAGAGACGGGGTTTCACCATGTTGGCCAGGCTGGTCTTGAATTCCTGACCTCA	GGTACCTCTAGA	TGGTGCGGTA	AGATCGGAAGAGCGTCG
1:150661083_5_alt_rc_1328	1:150661083	alt	rev	Rep1	T01	HEK293FT	Pro	Library1	10.3282	0.443253	N	ACTGGCCGCTTCACTG	TCCCGGATTCAAGCGATTCTGCTTCCTCAGCCTCCCAAGTAGCTGGTATTACATGCACCTGCCACCATCCCCAGCTAATTTTTGTATTTTTGTAGAGACGGGGTTTCACCATGTTGGCCAGGCTGGTCTTGAATTCCTGACCTCA	GGTACCTCTAGA	CCCGACAGAA	AGATCGGAAGAGCGTCG
1:150661083_5_alt_rc_1329	1:150661083	alt	rev	Rep1	T01	HEK293FT	Pro	Library1	15.4254	0.466003	N	ACTGGCCGCTTCACTG	TCCCGGATTCAAGCGATTCTGCTTCCTCAGCCTCCCAAGTAGCTGGTATTACATGCACCTGCCACCATCCCCAGCTAATTTTTGTATTTTTGTAGAGACGGGGTTTCACCATGTTGGCCAGGCTGGTCTTGAATTCCTGACCTCA	GGTACCTCTAGA	GCGTCAATGT	AGATCGGAAGAGCGTCG
1:150661083_5_alt_rc_1330	1:150661083	alt	rev	Rep1	T01	HEK293FT	Pro	Library1	16.3439	0.524369	N	ACTGGCCGCTTCACTG	TCCCGGATTCAAGCGATTCTGCTTCCTCAGCCTCCCAAGTAGCTGGTATTACATGCACCTGCCACCATCCCCAGCTAATTTTTGTATTTTTGTAGAGACGGGGTTTCACCATGTTGGCCAGGCTGGTCTTGAATTCCTGACCTCA	GGTACCTCTAGA	GGTAAACAAA	AGATCGGAAGAGCGTCG
1:150661083_6_scramble_rc_1331	1:150661083	scramble	rev	Rep1	T01	HEK293FT	Pro	Library1	13.3273	0.340893	N	ACTGGCCGCTTCACTG	TCCCGGATTCAAGCGATTCTGCTTCCTCAGCCTCCCAAGTAGCTGGTATTACATGCACCTGCTTTCACTTACTGCCAGTCACCGTATTTTTGTAGAGACGGGGTTTCACCATGTTGGCCAGGCTGGTCTTGAATTCCTGACCTCA	GGTACCTCTAGA	GCGTAGCTCG	AGATCGGAAGAGCGTCG
1:150661083_6_scramble_rc_1332	1:150661083	scramble	rev	Rep1	T01	HEK293FT	Pro	Library1	12.3697	0.344245	N	ACTGGCCGCTTCACTG	TCCCGGATTCAAGCGATTCTGCTTCCTCAGCCTCCCAAGTAGCTGGTATTACATGCACCTGCTTTCACTTACTGCCAGTCACCGTATTTTTGTAGAGACGGGGTTTCACCATGTTGGCCAGGCTGGTCTTGAATTCCTGACCTCA	GGTACCTCTAGA	GGATGCTAAC	AGATCGGAAGAGCGTCG
1:150661083_6_scramble_rc_1333	1:150661083	scramble	rev	Rep1	T01	HEK293FT	Pro	Library1	19.1863	0.469349	N	ACTGGCCGCTTCACTG	TCCCGGATTCAAGCGATTCTGCTTCCTCAGCCTCCCAAGTAGCTGGTATTACATGCACCTGCTTTCACTTACTGCCAGTCACCGTATTTTTGTAGAGACGGGGTTTCACCATGTTGGCCAGGCTGGTCTTGAATTCCTGACCTCA	GGTACCTCTAGA	TTCGAGACGT	AGATCGGAAGAGCGTCG
1:150661083_6_scramble_rc_1334	1:150661083	scramble	rev	Rep1	T01	HEK293FT	Pro	Library1	10.7504	0.448874	N	ACTGGCCGCTTCACTG	TCCCGGATTCAAGCGATTCTGCTTCCTCAGCCTCCCAAGTAGCTGGTATTACATGCACCTGCTTTCACTTACTGCCAGTCACCGTATTTTTGTAGAGACGGGGTTTCACCATGTTGGCCAGGCTGGTCTTGAATTCCTGACCTCA	GGTACCTCTAGA	GCACTCCATA	AGATCGGAAGAGCGTCG
1:150661083_6_scramble_rc_1335	1:150661083	scramble	rev	Rep1	T01	HEK293FT	Pro	Library1	10.8767	0.415495	N	ACTGGCCGCTTCACTG	TCCCGGATTCAAGCGATTCTGCTTCCTCAGCCTCCCAAGTAGCTGGTATTACATGCACCTGCTTTCACTTACTGCCAGTCACCGTATTTTTGTAGAGACGGGGTTTCACCATGTTGGCCAGGCTGGTCTTGAATTCCTGACCTCA	GGTACCTCTAGA	AGATCTCGTC	AGATCGGAAGAGCGTCG
[truncated: 617,765+ more rows]

## Sheet: Column header & legend
ID	Unique Oligo ID
Variant	Chromosome:coordinate (hg19)
Type	Allele type (reference/alternative)
[truncated: 16 more rows]
